# Supplementary material for: Interaction profiling of RNA-binding ubiquitin ligases reveals a link between posttranscriptional regulation and the ubiquitin system
Source: Sci Rep. 2017 Nov 29;7:16582. doi: 10.1038/s41598-017-16695-6 (PMC5707401; doi:10.1038/s41598-017-16695-6)
Supplement: Supplementary file 2 — Supplementary Table 1 [file 41598_2017_16695_MOESM2_ESM.xlsx]

## Sheet: ARIH2_adapted_AP
Protein.IDs	Protein.names	Gene.names	Number.of.proteins	Peptides	Razor...unique.peptides	Unique.peptides	Peptides.arih2.1	Peptides.arih2.2	Peptides.arih2.3	Razor...unique.peptides.arih2.1	Razor...unique.peptides.arih2.2	Razor...unique.peptides.arih2.3	Unique.peptides.arih2.1	Unique.peptides.arih2.2	Unique.peptides.arih2.3	Q.value	z-score Ratio H/L	Ratio.H.L	Ratio.H.L.count	Ratio.H.L.arih2.1	Ratio.H.L.count.arih2.1	Ratio.H.L.arih2.2	Ratio.H.L.count.arih2.2	Ratio.H.L.arih2.3	Ratio.H.L.count.arih2.3	Intensity	Intensity.L	Intensity.H	Intensity.arih2.1	Intensity.L.arih2.1	Intensity.H.arih2.1	Intensity.arih2.2	Intensity.L.arih2.2	Intensity.H.arih2.2	Intensity.arih2.3	Intensity.L.arih2.3	Intensity.H.arih2.3
A0A024QZP7;P06493;P06493-2;A0A087WZZ9;E5RIU6;K7ELV5;E7ESI2;G3V5T9;P24941-2;P24941;Q00526;G3V317	Cyclin-dependent kinase 1	CDC2;CDK1	12	9	9	8	8	6	6	8	6	6	7	5	5	0	0.430938	0.92958	16	0.82522	6	0.83868	5	1.3988	5	1910700000	888940000	1021800000	460390000	256700000	203680000	682930000	348900000	334030000	767410000	283340000	484080000
H7C0A4;H0Y394;A0A024R4E5;Q00341-2;Q00341	Vigilin	HDLBP	5	1	1	1	0	1	0	0	1	0	0	1	0	0.0012173	NA	NA	1	NA	0	NA	1	NA	0	12779000	6530200	6248500	0	0	0	12779000	6530200	6248500	0	0	0
A0A024R4M0;P46781;B5MCT8;C9JM19;F2Z3C0;A8MXK4	40S ribosomal protein S9	RPS9	6	13	13	13	13	12	12	13	12	12	13	12	12	0	0.317392	0.90829	42	0.83309	15	0.88867	12	1.4156	15	3102100000	1522400000	1579700000	754690000	412330000	342360000	1069300000	573290000	496020000	1278100000	536810000	741320000
M0QX85;M0R1K2;A0A075B797;M0R3B2;A0A075B6F9;Q9Y314	Nitric oxide synthase-interacting protein	NOSIP	6	1	1	1	1	0	0	1	0	0	1	0	0	0.00062112	NA	NA	1	NA	1	NA	0	NA	0	8772700	4618000	4154700	8772700	4618000	4154700	0	0	0	0	0	0
H0Y3E8;E7EQR9;F5GZY3;E7EQS5;F8VX32;E7ESB2;H0Y304;A0A087WV90;E9PDN5;A0A087WTU7;A0A075B6G3;P11532-10;P11532-9;P11532-8;P11532-7;P11532-5;P11532-6;P11532-3;P11532-2;P11532-4;P11532	Dystrophin	DMD	21	1	1	1	0	1	1	0	1	1	0	1	1	0.00065062	-1.44192	0.62013	2	NA	0	NA	1	NA	1	59456000	34689000	24768000	0	0	0	26154000	17552000	8601700	33303000	17137000	16166000
A0A075B746;P82921	28S ribosomal protein S21, mitochondrial	MRPS21	2	2	2	2	2	2	2	2	2	2	2	2	2	0	-0.000374176	0.85126	7	0.74475	3	0.62532	2	1.365	3	631490000	331250000	300240000	203470000	113120000	90353000	197930000	121980000	75952000	230090000	96151000	133940000
A0A087WY75;A0A075B7F8;Q96HA1-2;A8CG34-2;Q96HA1-3;A8CG34;Q96HA1	Nuclear envelope pore membrane protein POM 121;Nuclear envelope pore membrane protein POM 121C	POM121C;POM121	7	1	1	1	0	1	1	0	1	1	0	1	1	0.00067204	0.425452	0.92854	2	NA	0	NA	1	NA	1	3622200	1657300	1964900	0	0	0	1148000	572920	575040	2474200	1084400	1389900
A0A087X0U3;A0A087WT87;P43003-2;P43003	Excitatory amino acid transporter 1	SLC1A3	4	1	1	1	1	0	0	1	0	0	1	0	0	0.00064103	NA	NA	1	NA	1	NA	0	NA	0	6684300	4085900	2598400	6684300	4085900	2598400	0	0	0	0	0	0
G3V4F2;A0A087X0W7;A0A087WT95;Q86TX2;P49753;P49753-2	Acyl-coenzyme A thioesterase 1;Acyl-coenzyme A thioesterase 2, mitochondrial	ACOT1;ACOT2	6	10	10	10	6	8	7	6	8	7	6	8	7	0	-0.910359	0.69697	26	0.63497	8	0.50136	8	1.0746	10	1749700000	959850000	789810000	290950000	170300000	120660000	528800000	352080000	176720000	929910000	437470000	492440000
A0A0G2JNN3;A0A087WTE7;C9JMY0;A0A087WUE4;Q96PV6;Q96PV6-2;E7EWC7	Leukocyte receptor cluster member 8	LENG8	7	5	5	5	3	3	2	3	3	2	3	3	2	0	-1.27337	0.64353	5	0.64426	2	0.5164	3	1.0212	2	398860000	234860000	164000000	69640000	40980000	28660000	228530000	147170000	81362000	100690000	46711000	53978000
H0Y951;A0A087WX55;A0A087WY90;H0Y3A4;A0A087WZ65;A0A087WTF3;Q12955-6;Q12955-7;Q12955-5;Q12955-4;Q12955	Ankyrin-3	ANK3	11	1	1	1	0	1	1	0	1	1	0	1	1	0.00068823	0.86997	1.0167	2	NA	0	NA	1	NA	1	2988400	1283600	1704800	0	0	0	888940	430250	458700	2099500	853400	1246100
F5H5N1;A0A087WXF6;A0A087WTI3;F5GXJ1;O75251-2;O75251	NADH dehydrogenase [ubiquinone] iron-sulfur protein 7, mitochondrial	NDUFS7	6	1	1	1	1	0	1	1	0	1	1	0	1	0	1.09374	1.0642	2	NA	1	NA	0	NA	1	166460000	71119000	95344000	51873000	27660000	24213000	0	0	0	114590000	43459000	71130000
E7EQ49;A0A087WTQ2;Q9Y2I8-3;Q9Y2I8;Q9Y2I8-2;C9JGR9	WD repeat-containing protein 37	WDR37	6	2	2	2	0	1	2	0	1	2	0	1	2	0	NA	NA	1	NA	0	NA	0	NA	1	9285700	2823400	6462300	0	0	0	0	0	0	9285700	2823400	6462300
A0A087WTS8;A0A087WYC1;P34932	Heat shock 70 kDa protein 4	HSPA4	3	1	1	1	0	1	1	0	1	1	0	1	1	0.00066138	1.64912	1.1919	2	NA	0	NA	1	NA	1	24599000	10414000	14184000	0	0	0	8149700	4545600	3604100	16449000	5868800	10580000
A0A087WTT1;E7ERJ7;P11940-2;P11940;E7EQV3;H0YAR2;H0YB86;Q9H361;B1ANR0;Q4VXU2;Q13310-2;Q13310;Q13310-3;E5RH24;E5RJB9;H0YAP2;H0YBN4;E5RHG7;E5RGH3;B1ANR1;H0YEU6;H0Y5F5;Q4VXU2-2;E5RGC4;E5RFD8;H0YEQ8;Q5JQF8	Polyadenylate-binding protein 1;Polyadenylate-binding protein 3	PABPC1;PABPC3	27	10	10	10	9	7	4	9	7	4	9	7	4	0	-0.140424	0.82546	21	0.76506	8	0.81185	8	1.2669	5	1496600000	768720000	727900000	395570000	224850000	170720000	597050000	331980000	265080000	504000000	211890000	292110000
A0A087WVR3;A0A087WTW0;Q96T88;Q96T88-2;A0A087WWG9	E3 ubiquitin-protein ligase UHRF1	UHRF1	5	2	2	2	2	1	0	2	1	0	2	1	0	0	-2.14466	0.53139	3	0.64019	2	NA	1	NA	0	30545000	18931000	11613000	13193000	7945300	5247400	17352000	10986000	6366000	0	0	0
A0A087WTX2;Q92504	Zinc transporter SLC39A7	SLC39A7	2	1	1	1	0	1	1	0	1	1	0	1	1	0.00061614	-1.20069	0.65389	2	NA	0	NA	1	NA	1	2800200	1556600	1243600	0	0	0	1142900	663160	479690	1657400	893460	763910
A0A087WTZ5;E9PJ81;E9PRQ7;Q04323;Q04323-2	UBX domain-containing protein 1	UBXN1	5	1	1	1	1	1	1	1	1	1	1	1	1	0	3.27495	1.6608	3	NA	1	NA	0	1.4393	2	19116000	9765400	9350500	2891500	1985600	905980	0	0	0	16224000	7779900	8444500
H0YI50;F8VPA6;A0A087WU02;Q96RQ1;F8W0R1	Endoplasmic reticulum-Golgi intermediate compartment protein 2	RLN3;ERGIC2	5	2	2	2	0	0	2	0	0	2	0	0	2	0	1.49033	1.1539	2	NA	0	NA	0	1.1539	2	7768800	4124400	3644400	0	0	0	0	0	0	7768800	4124400	3644400
A0A087WU53;Q9H0U3;Q9H0U3-2	Magnesium transporter protein 1	MAGT1	3	3	3	3	0	3	1	0	3	1	0	3	1	0	-0.0791512	0.83665	6	NA	0	0.66823	4	1.0272	2	322990000	174070000	148920000	0	0	0	186780000	111460000	75323000	136210000	62611000	73602000
A0A087WU64;A6NMQ1;P09884	DNA polymerase;DNA polymerase alpha catalytic subunit	POLA1	3	1	1	1	0	0	1	0	0	1	0	0	1	0	NA	NA	1	NA	0	NA	0	NA	1	37397000	15023000	22375000	0	0	0	0	0	0	37397000	15023000	22375000
A0A087WUA5;Q9H223	EH domain-containing protein 4	EHD4	2	2	2	2	1	0	2	1	0	2	1	0	2	0	1.28654	1.1069	3	NA	1	NA	0	1.1606	2	174340000	83980000	90356000	58465000	36848000	21617000	0	0	0	115870000	47132000	68739000
A0A087WUB9;Q8WYA6-3;Q8WYA6-2;Q8WYA6-4;Q8WYA6	Beta-catenin-like protein 1	CTNNBL1	5	4	4	4	3	1	4	3	1	4	3	1	4	0	1.27368	1.104	6	0.78631	3	NA	1	1.3315	3	231740000	105250000	126490000	73443000	40161000	33282000	1179100	622680	556410	157110000	64463000	92652000
A0A087WUD7;Q8WU76-2;Q8WU76	Sec1 family domain-containing protein 2	SCFD2	3	1	1	1	0	1	0	0	1	0	0	1	0	0.00061843	NA	NA	0	NA	0	NA	0	NA	0	0	0	0	0	0	0	0	0	0	0	0	0
A0A087WUK2;O14979-3;O14979-2;O14979	Heterogeneous nuclear ribonucleoprotein D-like	HNRNPDL	4	8	6	6	7	7	8	5	5	6	5	5	6	0	-0.485664	0.76515	10	0.6138	3	0.64236	4	1.3135	4	1736200000	920610000	815590000	331670000	205580000	126090000	621300000	379480000	241820000	783230000	335550000	447670000
H0YJW7;A0A087WUN7;H0YJ40;G3V4X6;G3V2S9;Q9GZT3-2;Q9GZT3;H0YJ07;H0YJU7	SRA stem-loop-interacting RNA-binding protein, mitochondrial	SLIRP	9	3	3	3	3	1	1	3	1	1	3	1	1	0	-0.335102	0.79089	4	0.68297	3	NA	1	NA	1	58930000	36499000	22431000	52765000	33544000	19221000	1848500	1231100	617350	4317100	1724200	2592900
E7ETK0;A0A087WUS0;P62847-2;P62847-3;P62847;P62847-4	40S ribosomal protein S24	RPS24	6	5	5	5	4	5	3	4	5	3	4	5	3	0	0.270061	0.89956	13	0.87456	6	0.89956	5	1.5091	3	2942900000	1465200000	1477600000	656160000	356770000	299390000	1152100000	630630000	521440000	1134600000	477850000	656790000
R4GMX5;I3L192;A0A087WUV8;A0A087X2B5;P35613-3;P35613-4;P35613-2;P35613;R4GN83	Basigin	BSG	9	3	3	3	2	1	2	2	1	2	2	1	2	0	-0.339131	0.79019	5	0.7428	2	NA	1	1.6024	2	212860000	99103000	113760000	39293000	22701000	16592000	65491000	38196000	27295000	108080000	38206000	69873000
A0A087WUW5;A0A0D9SF20;A6NLN1;A0A0U1RRM4;O95758-7;O95758-1;O95758-6;P26599;O95758-2;P26599-2;O95758;O95758-5;P26599-3;O95758-4	Polypyrimidine tract-binding protein 3;Polypyrimidine tract-binding protein 1	PTBP1;PTBP3	14	1	1	1	0	0	1	0	0	1	0	0	1	0.0035461	NA	NA	1	NA	0	NA	0	NA	1	491240	204440	286790	0	0	0	0	0	0	491240	204440	286790
A0A087WV29;Q9H0A0-2;Q9H0A0	N-acetyltransferase 10	NAT10	3	2	2	2	0	1	1	0	1	1	0	1	1	0	-0.171344	0.81987	2	NA	0	NA	1	NA	1	89992000	43993000	45999000	0	0	0	1726500	1081700	644860	88265000	42911000	45354000
E9PQN7;A0A087WV44;E9PLB8;E9PL33;E9PM05;E9PS58;E9PK61;O14681-3;O14681	Etoposide-induced protein 2.4 homolog	EI24	9	1	1	1	0	1	1	0	1	1	0	1	1	0.0041176	-0.147651	0.82415	2	NA	0	NA	1	NA	1	124570000	67325000	57245000	0	0	0	49954000	31068000	18886000	74616000	36257000	38359000
A0A087WV50;J3QL36;A0A087X0R7;Q9H4L4;J3QRE4;J3KSF5	Sentrin-specific protease 3	SENP3	6	3	3	3	2	3	2	2	3	2	2	3	2	0	-0.165354	0.82095	3	2.064	2	2.9506	2	3.3898	2	618450000	72936000	545520000	96300000	17190000	79110000	266600000	25960000	240640000	255550000	29786000	225770000
A0A087WV73;P46087-2;P46087;P46087-4;P46087-3	Probable 28S rRNA (cytosine(4447)-C(5))-methyltransferase	NOP2	5	2	2	2	1	2	0	1	2	0	1	2	0	0	-3.89666	0.36158	3	NA	1	0.33905	2	NA	0	91722000	64057000	27666000	34233000	20016000	14217000	57489000	44041000	13449000	0	0	0
A0A087WVC1;Q9BQ39	ATP-dependent RNA helicase DDX50	DDX50	2	5	3	3	3	4	2	1	3	1	1	3	1	0	-1.80963	0.57199	3	NA	1	0.53809	3	NA	1	199610000	127820000	71787000	3372900	2110700	1262200	190260000	122950000	67304000	5976000	2755600	3220500
A0A087WY94;A0A087WVD7;Q9Y3D8	Adenylate kinase isoenzyme 6	AK6	3	1	1	1	1	0	0	1	0	0	1	0	0	0.00061312	NA	NA	1	NA	1	NA	0	NA	0	131380000	67618000	63758000	131380000	67618000	63758000	0	0	0	0	0	0
A0A087WVI0;E9PBL8;Q8WTW3	Conserved oligomeric Golgi complex subunit 1	ADCK1;COG1	3	2	2	2	1	0	1	1	0	1	1	0	1	0	0.55509	0.95343	2	NA	1	NA	0	NA	1	32759000	14831000	17928000	11364000	6390200	4974200	0	0	0	21395000	8440600	12954000
A0A087WVM4;B7ZM99;Q6UB35;H0Y327;Q4VXM0;Q4VXM1;Q5JYA8;Q5JYA3;Q6UB35-2;Q4VXV2	Monofunctional C1-tetrahydrofolate synthase, mitochondrial	MTHFD1L	10	19	18	18	10	11	15	10	11	14	10	11	14	0	-0.817364	0.71136	24	0.68717	7	0.61259	8	1.2636	9	1962400000	1051400000	911050000	449310000	273850000	175460000	653450000	392340000	261110000	859670000	385190000	474480000
E9PM47;E9PNK5;E9PN69;E9PNV4;E9PMD5;E9PKV4;A0A087WVP0;Q2TAM5;E9PKH5;A0A087X0W8;Q04206-3;Q04206-4;Q04206	Transcription factor p65	RELA	13	1	1	1	1	0	0	1	0	0	1	0	0	0.0035419	NA	NA	0	NA	0	NA	0	NA	0	2120900	2120900	0	2120900	2120900	0	0	0	0	0	0	0
A0A087WVQ6;Q00610-2;Q00610;J3KS13;A0A087WX41;P53675-2;P53675;K7EJJ5;J3KSQ2;J3KRF5;J3QL20;F5H5N6	Clathrin heavy chain 1	CLTC	12	43	43	43	28	35	32	28	35	32	28	35	32	0	0.0872371	0.86662	76	0.77473	21	0.75842	25	1.306	30	15794000000	7219200000	8574400000	2963500000	1477100000	1486400000	5391000000	2684300000	2706700000	7439000000	3057700000	4381300000
A0A087WVV2;A0A0A0MRV0;Q9P2E9-3;Q9P2E9-2;Q9P2E9;F8W7S5;A0A087WU26	Ribosome-binding protein 1	RRBP1	7	6	6	6	3	3	2	3	3	2	3	3	2	0	-1.60758	0.59796	6	0.55933	3	0.62898	3	1.0273	2	95349000	56288000	39061000	55454000	33460000	21994000	32357000	19428000	12929000	7537800	3399400	4138400
A0A087WYS3;H7C4X9;A0A0A0MTK7;A0A087WVZ6;Q9ULU4-3;Q9ULU4-6;Q9ULU4-17;Q9ULU4-15;Q9ULU4-23;Q9ULU4-8;Q9ULU4-21;Q9ULU4-18;Q9ULU4-14;Q9ULU4-12;Q9ULU4-22;Q9ULU4-16;Q9ULU4-9;Q9ULU4-5;Q9ULU4-20;Q9ULU4;Q9ULU4-13;Q9ULU4-10;Q9ULU4-11;Q9ULU4-7;Q9ULU4-19;A0A087WV57;Q9ULU4-2;Q9ULU4-4	Protein kinase C-binding protein 1	ZMYND8	28	5	5	5	1	3	1	1	3	1	1	3	1	0	0.197062	0.88626	3	NA	1	NA	1	NA	1	56635000	35581000	21054000	17803000	10758000	7045600	38249000	24551000	13697000	582630	271970	310670
A0A087WWX0;A0A087WVZ9;A0A0A0MQR7;P19388;A0A087WVN5	DNA-directed RNA polymerases I, II, and III subunit RPABC1	POLR2E	5	3	3	3	3	1	0	3	1	0	3	1	0	0	-0.621789	0.7426	3	0.77302	2	NA	1	NA	0	55208000	33119000	22089000	53531000	32227000	21304000	1676700	892080	784660	0	0	0
A0A0G2JP90;A0A087WW46;J3KN36;A0A0G2JN29;A0A087X117;Q5JPE7-3;Q5JPE7-2;Q15155;P69849;Q5JPE7	Nodal modulator 2;Nodal modulator 1;Nodal modulator 3	NOMO3;NOMO2;NOMO1	10	1	1	1	0	0	1	0	0	1	0	0	1	0.00062035	NA	NA	1	NA	0	NA	0	NA	1	1608400	650810	957620	0	0	0	0	0	0	1608400	650810	957620
E7ET14;A0A087WW48;H0Y589;H0Y3N9;Q9UPP1-5;Q9UPP1-4;Q9UPP1-3;Q9UPP1-2;Q9UPP1;O75151	Histone lysine demethylase PHF8;Lysine-specific demethylase PHF2	PHF2;PHF8	10	1	1	1	1	0	0	1	0	0	1	0	0	0.0012165	NA	NA	1	NA	1	NA	0	NA	0	24495000	12812000	11683000	24495000	12812000	11683000	0	0	0	0	0	0
A0A087WW66;Q99460-2;Q99460;H7C378	26S proteasome non-ATPase regulatory subunit 1	PSMD1	4	3	3	3	0	1	3	0	1	3	0	1	3	0	2.62965	1.4559	3	NA	0	NA	1	1.5089	2	264940000	115560000	149380000	0	0	0	50665000	26827000	23838000	214270000	88732000	125540000
A0A087WW77;Q15334	Lethal(2) giant larvae protein homolog 1	LLGL1	2	2	2	2	0	2	1	0	2	1	0	2	1	0	-1.63544	0.59431	3	NA	0	0.58636	2	NA	1	49722000	28692000	21030000	0	0	0	41880000	25047000	16832000	7841700	3644400	4197300
F8W8R3;A0A087WWF6;P49005;C9IZD2;C9J8Z7;C9JLE1;C9JHC7;H7C1B3	DNA polymerase delta subunit 2	POLD2	8	3	3	3	3	3	2	3	3	2	3	3	2	0	-0.287994	0.79912	7	0.79912	3	0.77857	3	1.19	2	360930000	180570000	180360000	102770000	55463000	47305000	128440000	67856000	60588000	129720000	57253000	72465000
A0A087WWJ2;B0AZT5;C9J5D1;E7EQ69;Q9GZZ1-2;Q9GZZ1	N-alpha-acetyltransferase 50	NAA50	6	2	2	2	0	1	2	0	1	2	0	1	2	0	5.6109	2.675	3	NA	0	NA	1	2.1575	2	12023000	3580100	8442900	0	0	0	2645400	1028100	1617300	9377600	2552000	6825600
A0A087WWY3;Q5HY54;Q60FE5;P21333-2;P21333	Filamin-A	FLNA	5	1	1	1	1	0	0	1	0	0	1	0	0	0.00064558	NA	NA	1	NA	1	NA	0	NA	0	11328000	6690000	4638400	11328000	6690000	4638400	0	0	0	0	0	0
A0A087WXC5;E7ESZ7;O95299;O95299-2;Q8N1B9;C9J6X0;H7C2W5;H7C1Y7;H7C2X4	NADH dehydrogenase [ubiquinone] 1 alpha subcomplex subunit 10, mitochondrial	NDUFA10	9	15	15	15	12	13	13	12	13	13	12	13	13	0	-0.717837	0.72709	25	0.69738	8	0.6448	8	1.3262	9	9004800000	4650400000	4354400000	1968000000	1141800000	826220000	2426900000	1478600000	948340000	4609900000	2030000000	2579900000
A0A087WXI1;Q6NVY1;B9A058;Q6NVY1-2;H7C1A5;F8W8A6;H7C126;B8ZZZ0;H7C400	3-hydroxyisobutyryl-CoA hydrolase, mitochondrial	HIBCH	9	9	9	9	7	6	6	7	6	6	7	6	6	0	-0.812952	0.71205	16	0.7152	7	0.57202	5	1.2803	4	769560000	402210000	367350000	179010000	99793000	79213000	251240000	155260000	95975000	339320000	147150000	192170000
A0A087WXM6;J3QQT2;J3QLC8;J3KRX5;A0A0A0MRF8;A0A0A6YYL6;P18621-2;P18621;P18621-3;J3KRB3;A0A087WWH0;J3QS96;A0A087WY81;J3KSJ0	60S ribosomal protein L17	RPL17	14	9	9	9	7	9	9	7	9	9	7	9	9	0	0.505858	0.9439	20	0.93391	7	0.8877	7	1.5724	6	1981100000	897710000	1083400000	432100000	218530000	213570000	687810000	363430000	324380000	861220000	315750000	545470000
A0A087WXZ3;Q9Y5A9;Q9Y5A9-2;S4R3V3;A0A024R7W5;A0A087X0Q1;A0A087WY31;Q7Z739;S4R3J8;Q9BYJ9	YTH domain-containing family protein 2	YTHDF2	10	10	10	10	9	7	8	9	7	8	9	7	8	0	0.687294	0.9795	21	0.83972	8	0.96747	6	1.3146	7	946350000	443790000	502550000	241860000	135270000	106600000	244240000	128960000	115280000	460250000	179570000	280680000
A0A087WY55;Q9NP79;Q5TGM0;Q9NP79-2	Vacuolar protein sorting-associated protein VTA1 homolog	VTA1	4	5	5	5	3	3	4	3	3	4	3	3	4	0	0.597008	0.96162	6	0.83434	3	0.86213	3	1.6463	3	820690000	394080000	426610000	224080000	119710000	104370000	380260000	195910000	184360000	216340000	78458000	137880000
A0A087WY71;E9PFW3;Q96CW1-2;Q96CW1;C9JJ47;C9JJD3;C9JPV8;C9JTK4;C9JGT8;H7C4C3	AP-2 complex subunit mu	AP2M1	10	6	6	6	0	2	6	0	2	6	0	2	6	0	2.39982	1.3892	3	NA	0	NA	0	1.3892	3	361440000	162280000	199160000	0	0	0	0	0	0	361440000	162280000	199160000
A0A087WYA7;Q5T280	Uncharacterized protein C9orf114	C9orf114	2	1	1	1	0	1	1	0	1	1	0	1	1	0.00062578	-0.423819	0.77562	2	NA	0	NA	1	NA	1	2947900	1724300	1223600	0	0	0	1058900	760360	298540	1889000	963980	925040
A0A087WYN9;Q7Z478	ATP-dependent RNA helicase DHX29	DHX29	2	9	9	9	3	6	7	3	6	7	3	6	7	0	0.589766	0.9602	15	0.82079	3	0.77856	6	1.3859	7	142560000	70936000	71628000	40804000	22835000	17969000	40605000	23042000	17562000	61156000	25059000	36097000
A0A087WYT3;Q15185-4;Q15185;Q15185-3;B4DDC6;Q15185-2	Prostaglandin E synthase 3	PTGES3	6	10	10	10	7	9	9	7	9	9	7	9	9	0	1.28477	1.1065	14	0.80398	3	1.0054	6	1.5115	5	1578300000	706450000	871840000	300000000	152030000	147980000	588770000	284170000	304600000	689510000	270240000	419270000
A0A087WYU1;Q9Y5X1	Sorting nexin-9	SNX9	2	4	4	4	1	3	3	1	3	3	1	3	3	0	-0.742878	0.7231	8	NA	1	0.65898	4	1.1535	3	509860000	276280000	233580000	1948300	1083200	865140	181310000	113660000	67650000	326600000	161540000	165060000
C9JXK9;C9JUT4;A0A087WZF1;Q93052	Lipoma-preferred partner	LPP	4	1	1	1	0	0	1	0	0	1	0	0	1	0.00064641	NA	NA	1	NA	0	NA	0	NA	1	27745000	13382000	14363000	0	0	0	0	0	0	27745000	13382000	14363000
A0A087WZN1;O43837;A0A087X2E5;O43837-2;O43837-3;A0A0D9SG66	Isocitrate dehydrogenase [NAD] subunit beta, mitochondrial	IDH3B	6	24	24	24	19	21	18	19	21	18	19	21	18	0	-0.758637	0.7206	66	0.68024	24	0.60254	22	1.1823	20	11777000000	6264500000	5512900000	2548500000	1465500000	1082900000	4118100000	2553400000	1564700000	5110800000	2245600000	2865200000
A0A087WZZ5;E9PPJ0;Q13435;E9PJ04;H0YCG1;E9PIL8;E9PJT3;H0YEX5	Splicing factor 3B subunit 2	SF3B2	8	5	5	5	3	4	2	3	4	2	3	4	2	0	-0.371263	0.78463	9	0.78463	3	0.6179	4	1.1466	3	305260000	157390000	147860000	56680000	34049000	22632000	117860000	70186000	47673000	130720000	53159000	77557000
C9J8Z2;H7C4F1;C9J975;A0A087X044;E7ESL9;A0A087X1U1;F5GXM9;E7EUN2;Q96P47-3;Q96P47-6;Q9UPQ3-3;Q9UPQ3-2;Q9UPQ3;Q96P47;Q96P47-2;Q96P47-4	Arf-GAP with GTPase, ANK repeat and PH domain-containing protein 3;Arf-GAP with GTPase, ANK repeat and PH domain-containing protein 1	AGAP1;AGAP3	16	1	1	1	1	1	0	1	1	0	1	1	0	0	-1.09191	0.66971	2	NA	1	NA	1	NA	0	18849000	12479000	6370400	8826400	5259300	3567100	10023000	7219300	2803400	0	0	0
E9PRG7;Q6P7P1;M0QXY8;E9PIQ5;A0A087X0E9;E9PIN0;Q13315	Serine-protein kinase ATM	ATM	7	1	1	1	0	0	1	0	0	1	0	0	1	0.00062893	NA	NA	0	NA	0	NA	0	NA	0	0	0	0	0	0	0	0	0	0	0	0	0
A0A087X151;Q9UBW7-2;Q9UBW7	Zinc finger MYM-type protein 2	ZMYM2	3	2	1	1	1	1	2	0	0	1	0	0	1	0.00061237	NA	NA	1	NA	0	NA	0	NA	1	26740000	11664000	15076000	0	0	0	0	0	0	26740000	11664000	15076000
A0A087X1A5;Q5JW30;O95793-2;O95793-3;O95793	Double-stranded RNA-binding protein Staufen homolog 1	STAU1	5	1	1	1	0	0	1	0	0	1	0	0	1	0	NA	NA	1	NA	0	NA	0	NA	1	56132000	31036000	25096000	0	0	0	0	0	0	56132000	31036000	25096000
A0A087X1K9;B4DP64;E5RGR0;O75608-2;O75608	Acyl-protein thioesterase 1	LYPLA1	5	2	2	2	1	1	2	1	1	2	1	1	2	0	1.95669	1.2691	3	NA	1	NA	1	NA	1	236710000	116270000	120450000	56046000	31348000	24699000	68281000	33729000	34553000	112390000	51189000	61197000
D6RIC3;A0A0C4DGU5;A0A087X1T1;A0A087X2G6;Q9Y3C1;Q9Y3C1-3;Q9Y3C1-2	Nucleolar protein 16	NOP16	7	1	1	1	0	1	0	0	1	0	0	1	0	0.00061805	NA	NA	1	NA	0	NA	1	NA	0	1501400	777520	723830	0	0	0	1501400	777520	723830	0	0	0
F8VYH7;A0A087X256;Q2M389-2;Q2M389	WASH complex subunit 7	KIAA1033	4	1	1	1	0	0	1	0	0	1	0	0	1	0.0035608	NA	NA	1	NA	0	NA	0	NA	1	3610800	1530900	2079900	0	0	0	0	0	0	3610800	1530900	2079900
E9PBK6;E9PDU5;A0A087X295;Q9NNW5	WD repeat-containing protein 6	WDR6	4	1	1	1	0	0	1	0	0	1	0	0	1	0.0006402	NA	NA	1	NA	0	NA	0	NA	1	117010000	41201000	75805000	0	0	0	0	0	0	117010000	41201000	75805000
A0A087X2D5;Q9BRJ2;A0A0G2JMS5;A0A087WU62	39S ribosomal protein L45, mitochondrial	MRPL45	4	3	3	3	3	3	3	3	3	3	3	3	3	0	-1.44192	0.62013	10	0.60781	4	0.57395	3	1.0352	3	1018300000	546640000	471610000	222150000	132080000	90065000	300150000	181130000	119020000	495960000	233430000	262520000
A0A087X2D8;O60271-5;O60271-3;O60271-9;O60271-4;O60271-2;O60271	C-Jun-amino-terminal kinase-interacting protein 4	SPAG9	7	1	1	1	1	0	1	1	0	1	1	0	1	0.0012077	2.93437	1.5493	3	NA	1	NA	0	1.3037	2	10911000	4794400	6116200	1121600	757540	364090	0	0	0	9789000	4036900	5752100
A0A087X2I1;P62333;H0YJC0;H0YJS8;H0YJE9;H0YJT1;H0YJD2;H0YJY8	26S protease regulatory subunit 10B	PSMC6	8	12	12	12	11	12	8	11	12	8	11	12	8	0	0.905511	1.0241	26	0.94867	8	0.84815	10	1.5619	8	3316000000	1556600000	1759400000	849610000	419730000	429880000	1237800000	655850000	581930000	1228700000	481050000	747600000
E7EVK1;A0A088AWL3;O75376	Nuclear receptor corepressor 1	NCOR1	3	1	1	1	0	1	0	0	1	0	0	1	0	0.0006169	NA	NA	1	NA	0	NA	1	NA	0	744930	420200	324720	0	0	0	744930	420200	324720	0	0	0
A0A096LP52;P61764;P61764-2	Syntaxin-binding protein 1	STXBP1	3	1	1	1	1	1	1	1	1	1	1	1	1	0.00066094	-0.838202	0.70811	3	NA	1	NA	1	NA	1	15204000	7620300	7583500	2730700	1505200	1225500	4176100	2507000	1669100	8296900	3608000	4688900
A0A0B4J2D5;A0A096LPI6;P30042;A0A096LNH5;H7C1F6;A0A0B4J2H4;P30042-2;H7C2G3;A0A096LP73;F2Z2Q0;A0A096LP12;A0A096LNJ1	ES1 protein homolog, mitochondrial	C21orf33	12	10	10	10	5	7	6	5	7	6	5	7	6	0	-0.651051	0.73784	17	0.71107	6	0.63031	5	1.3328	6	2032700000	986110000	1046600000	388480000	217140000	171340000	383910000	236470000	147440000	1260300000	532500000	727800000
A0A0A0MQR2;Q9BY42;A2A2L5	Protein RTF2 homolog	RTFDC1	3	3	3	3	2	1	2	2	1	2	2	1	2	0	-0.0659538	0.83908	4	0.68843	2	NA	1	NA	1	10680000	5112800	5567100	2435700	1433600	1002100	3674600	1983800	1690700	4569700	1695300	2874400
A0A0A0MQS1;Q53H96-2;Q53H96;B5MD87;F8WEI0	Pyrroline-5-carboxylate reductase 3	PYCRL	5	5	5	5	5	5	4	5	5	4	5	5	4	0	0.0209666	0.85498	4	0.85498	2	0.95354	3	NA	1	335200000	160170000	175030000	96605000	51137000	45468000	136300000	71815000	64486000	102290000	37216000	65079000
U3KQC1;A0A0A0MQU0;Q9BV38;K7EIR0;K7EML4;A0A087X237;K7EKX5	WD repeat-containing protein 18	WDR18	7	9	9	9	8	7	8	8	7	8	8	7	8	0	-0.153507	0.82309	16	0.79967	6	0.62812	4	1.3283	6	1428300000	724650000	703620000	344530000	191480000	153050000	392380000	233300000	159090000	691350000	299870000	391480000
O95205;H7C4T5;C9JP00;A0A0A0MQX8;Q9NR56-3;Q9NR56-4;Q9NR56-7;Q9NR56-6;Q5VZF2-3;Q5VZF2-2;Q9NR56-2;Q5VZF2;Q9NR56-5;Q9NR56;C9JCX1;H7C4Y1;B1AKI6;Q86VM6;Q9NUK0-2;Q9NUK0	Muscleblind-like protein 1;Muscleblind-like protein 2	MBLL;MBNL1;MBNL2	20	4	4	4	2	3	2	2	3	2	2	3	2	0	NA	NA	1	NA	0	NA	1	NA	0	686230	348070	338170	0	0	0	686230	348070	338170	0	0	0
A0A0A0MR02;P45880;P45880-2;P45880-1;Q5JSD2;Q5JSD1;A2A3S1	Voltage-dependent anion-selective channel protein 2	VDAC2	7	12	12	12	10	10	7	10	10	7	10	10	7	0	-0.60387	0.74553	19	0.78442	6	0.66463	7	1.2627	6	2516000000	1332400000	1183600000	644370000	350250000	294120000	1139400000	670920000	468530000	732220000	311240000	420980000
A0A0A0MR05;Q9BVC4-5;Q9BVC4;H3BM50;H3BPU5;H3BPT1;H3BN58;H3BSZ4;Q9BVC4-4;Q9BVC4-3;H3BR25	Target of rapamycin complex subunit LST8	MLST8	11	3	3	3	1	1	2	1	1	2	1	1	2	0	1.98979	1.2777	4	NA	1	NA	0	1.2796	3	14090000	5717400	8372100	1453300	716860	736460	0	0	0	12636000	5000500	7635700
A0A0A0MR33;G3V267;G3V5T0;A0A0C4DFM0;G3V4T6;O43708-3;O43708;G3V3B9;O43708-2	Maleylacetoacetate isomerase	GSTZ1	9	4	4	4	3	4	2	3	4	2	3	4	2	0	-0.84901	0.70643	7	0.73444	2	0.67714	3	1.2181	2	620240000	332200000	288040000	89354000	53406000	35948000	266580000	155790000	110790000	264310000	123010000	141300000
C9J6B6;C9J2Z7;C9K073;C9JF13;A0A0A0MR52;E7EX73;E9PGM1;E7EUU4;Q04637-6;Q04637-7;Q04637-5;Q04637-4;Q04637-3;Q04637;Q04637-8;Q04637-9	Eukaryotic translation initiation factor 4 gamma 1	EIF4G1	16	1	1	1	0	1	1	0	1	1	0	1	1	0.00065402	0.242033	0.89443	2	NA	0	NA	1	NA	1	36499000	15676000	20823000	0	0	0	20103000	9329000	10774000	16395000	6347000	10048000
A0A0A0MR70;Q96L91-4;Q96L91-3;Q96L91-5;Q96L91-2;Q96L91	E1A-binding protein p400	EP400	6	1	1	1	0	0	1	0	0	1	0	0	1	0.00071225	NA	NA	1	NA	0	NA	0	NA	1	11116000	4699700	6416200	0	0	0	0	0	0	11116000	4699700	6416200
A0A0J9YY18;A8K968;A0A0A0MRA8;Q9Y2J2-2;Q9Y2J2-4;Q9Y2J2;A0A0J9YW31;A0A0J9YW26;A0A0J9YWN0;A0A0J9YWE1;A0A0J9YWS4;B2RB02;Q9Y2J2-3	Band 4.1-like protein 3;Band 4.1-like protein 3, N-terminally processed	EPB41L3	13	4	4	4	1	0	4	1	0	4	1	0	4	0	1.41285	1.1358	4	NA	1	NA	0	1.3387	3	44101000	18441000	25660000	2781300	1577400	1203900	0	0	0	41319000	16863000	24456000
A0A0A0MRF4;P49406	39S ribosomal protein L19, mitochondrial	MRPL19	2	1	1	1	0	1	0	0	1	0	0	1	0	0.0017986	NA	NA	1	NA	0	NA	1	NA	0	19878000	11280000	8598200	0	0	0	19878000	11280000	8598200	0	0	0
A0A0A0MRI7;H7C484;Q9H2C2	Protein ARV1	ARV1	3	1	1	1	1	1	1	1	1	1	1	1	1	0	NA	NA	0	NA	0	NA	0	NA	0	0	0	0	0	0	0	0	0	0	0	0	0
F6S8N6;A0A0A0MRJ6;H7BY58;P22061;P22061-2	Protein-L-isoaspartate O-methyltransferase;Protein-L-isoaspartate(D-aspartate) O-methyltransferase	PCMT1	5	1	1	1	1	1	1	1	1	1	1	1	1	0.00069252	-0.477286	0.76656	3	NA	1	NA	1	NA	1	369950000	182180000	187770000	60335000	31670000	28665000	183590000	102310000	81274000	126030000	48199000	77834000
A0A0C4DFQ1;A0A0A0MRK6;Q13505-3;Q13505-2;Q13505	Metaxin-1	MTX1	5	1	1	1	1	0	0	1	0	0	1	0	0	0.00064977	NA	NA	1	NA	1	NA	0	NA	0	29059000	15503000	13556000	29059000	15503000	13556000	0	0	0	0	0	0
X6R6Z1;A0A0A0MRL0;B4DY09;Q12905	Interleukin enhancer-binding factor 2	ILF2	4	2	2	2	1	2	0	1	2	0	1	2	0	0	-0.279177	0.80067	3	NA	1	0.71818	2	NA	0	202290000	114510000	87774000	59230000	32721000	26509000	143060000	81793000	61265000	0	0	0
A0A0A0MRM8;Q9UM54-6;A0A0D9SGC1;E7EW20;Q9UM54-5;Q9UM54-2;Q9UM54-4;Q9UM54-1;Q9UM54;Q5JVM0	Unconventional myosin-VI	MYO6	10	15	15	15	9	8	9	9	8	9	9	8	9	0	0.0697887	0.86354	17	0.71204	8	0.86814	4	1.4383	5	662160000	363600000	298560000	214880000	123440000	91435000	196910000	126120000	70798000	250370000	114040000	136330000
A0A0A0MRM9;Q14978;Q14978-3;Q14978-2;S4R402;S4R341;S4R349	Nucleolar and coiled-body phosphoprotein 1	NOLC1	7	2	2	2	2	2	0	2	2	0	2	2	0	0	-3.26162	0.41573	3	0.43767	2	0.22625	2	NA	0	89299000	69559000	19741000	27372000	18252000	9120600	61927000	51307000	10620000	0	0	0
A0A0A0MRN4;Q5BKZ1-3;Q5BKZ1	DBIRD complex subunit ZNF326	ZNF326	3	1	1	1	1	0	1	1	0	1	1	0	1	0	-0.22938	0.80948	2	NA	1	NA	0	NA	1	46905000	23911000	22993000	15573000	8626900	6946000	0	0	0	31332000	15285000	16047000
A0A0A0MRN7;Q6YP21-3;Q6YP21;A0A0A0MRN6;Q6YP21-2	Kynurenine--oxoglutarate transaminase 3	CCBL2	5	3	3	3	2	2	3	2	2	3	2	2	3	0	-1.13842	0.6629	6	0.61872	2	0.63573	2	1.0913	3	500820000	270920000	229900000	109900000	63916000	45982000	149230000	89355000	59871000	241690000	117650000	124050000
A0A0A0MRQ5;A0A0A0MSI0;Q06830;H7C3T4;Q13162	Peroxiredoxin-1;Peroxiredoxin-4	PRDX1;PRDX4	5	4	4	3	3	2	1	3	2	1	2	1	0	0	0.671257	0.9763	6	1.0093	3	0.86855	2	NA	1	846950000	435000000	411960000	242450000	130190000	112260000	289140000	166240000	122910000	315360000	138580000	176790000
A0A0A0MS41;Q9BWM7;S4R3N9	Sideroflexin-3	SFXN3	3	3	2	2	2	3	2	2	2	1	2	2	1	0	-0.855521	0.70542	4	NA	1	0.57654	2	NA	1	2475300000	1304000000	1171400000	544670000	305260000	239400000	750470000	452390000	298070000	1180200000	546340000	633880000
Q5SWX3;A0A0A0MS52;A0A0A0MT11;Q13555-10;Q13555-3;Q13555-5;Q13555-4;Q13555-7;Q13555-9;Q13555-2;Q13555-8;Q13555;Q13555-6;Q8WU40;H0Y6G2	Calcium/calmodulin-dependent protein kinase type II subunit gamma	CAMK2G	15	7	3	2	5	7	4	2	3	1	1	2	1	0	-0.0334766	0.84509	5	0.73986	2	0.84369	2	NA	1	366610000	183360000	183250000	73913000	41986000	31927000	148430000	79604000	68831000	144260000	61771000	82489000
E9PF18;A0A0A0MSE2;Q16836;Q16836-3;Q16836-2	Hydroxyacyl-coenzyme A dehydrogenase, mitochondrial	HADH	5	3	3	3	2	3	2	2	3	2	2	3	2	0	-1.30018	0.63975	6	0.64379	2	0.54695	3	1.2244	2	786460000	426900000	359560000	85158000	54574000	30584000	296500000	188830000	107670000	404800000	183500000	221300000
A0A0A0MSL0;A0A0B4J1S8;Q9UBF8-2;Q9UBF8	Phosphatidylinositol 4-kinase beta	PI4KB	4	1	1	1	0	1	1	0	1	1	0	1	1	0.00063452	0.702031	0.98245	2	NA	0	NA	1	NA	1	9319900	4793500	4526400	0	0	0	3290700	1945000	1345700	6029200	2848400	3180700
C9JP03;Q5T6P2;C9JD09;C9JUW9;X6RDJ2;Q5T6P1;X6RGK9;B7Z326;A0A0C4DFN6;A0A0A0MSS3;Q8ND83-2;Q8ND83-4;Q8ND83	SLAIN motif-containing protein 1	SLAIN1	13	1	1	1	1	1	1	1	1	1	1	1	1	0.00070522	-1.06806	0.67323	3	NA	1	NA	1	NA	1	9232000	5047300	4184700	1747100	1036100	711040	2659500	1675400	984070	4825300	2335800	2489600
Q9HBD4;A0A0A0MT49;P51532-5;P51532-2;P51532-3;P51532-4;P51532;A0A0U1RQZ9;F6VDE0;P51531-2;P51531	Transcription activator BRG1;Probable global transcription activator SNF2L2	SMARCA4;SMARCA2	11	2	2	2	2	1	0	2	1	0	2	1	0	0	-1.32865	0.63576	3	0.52275	2	NA	1	NA	0	70957000	42250000	28707000	33576000	22054000	11522000	37380000	20196000	17184000	0	0	0
A0A0A0MTH3;Q13418-2;Q13418;Q13418-3;A0A087WWY6;E9PQ52;A0A087WW45	Integrin-linked protein kinase	ILK	7	5	5	5	5	3	3	5	3	3	5	3	3	0	0.0433277	0.85889	8	0.85336	3	0.83529	3	1.5341	3	882420000	422350000	460080000	218070000	113980000	104090000	297720000	158570000	139150000	366640000	149800000	216840000
A0A0A6YYC3;Q96HJ9-2;A0A0A6YYJ8;Q9Y383-3;Q9Y383-2;Q9Y383	Putative RNA-binding protein Luc7-like 2	LUC7L2	6	1	1	1	1	1	1	1	1	1	1	1	1	0	0.221773	0.89074	3	NA	1	NA	1	NA	1	12797000	5866000	6931400	2562200	1527600	1034600	4451900	2187600	2264300	5783300	2150800	3632500
A0A0A6YYC7;Q96JP5-2;Q96JP5	E3 ubiquitin-protein ligase ZFP91	ZFP91	3	1	1	1	0	0	1	0	0	1	0	0	1	0.0052204	NA	NA	1	NA	0	NA	0	NA	1	1510400	656440	853910	0	0	0	0	0	0	1510400	656440	853910
A0A0B4J1V9;Q9NRZ9-6;Q9NRZ9-5;Q9NRZ9-4;Q9NRZ9-3;Q9NRZ9-2;Q9NRZ9;A0A087WSW7;F6XU50;Q9NW36;B1ALG6;Q9NRZ9-8;Q9NRZ9-7;Q9NRZ9-9	Lymphoid-specific helicase	HELLS	14	8	8	8	3	4	7	3	4	7	3	4	7	0	0.695642	0.98117	11	0.93068	3	0.73137	3	1.6662	5	266540000	116950000	149590000	51807000	27153000	24654000	36247000	17287000	18960000	178490000	72510000	105980000
A0A0B4J1W3;Q9BXJ9;Q9BXJ9-4;Q6N069-5;Q6N069-4;Q6N069-3;Q6N069-2;Q6N069	N-alpha-acetyltransferase 15, NatA auxiliary subunit	NAA15	8	10	10	10	4	4	9	4	4	9	4	4	9	0	1.00358	1.0448	15	0.86391	4	0.96094	4	1.4543	7	1134400000	499040000	635380000	164920000	88332000	76591000	316950000	162490000	154470000	652540000	248220000	404330000
A0A0B4J203;Q6UN15-4;Q6UN15-3;Q6UN15-5;Q6UN15	Pre-mRNA 3-end-processing factor FIP1	FIP1L1	5	3	3	3	1	0	2	1	0	2	1	0	2	0	1.744	1.2152	3	NA	1	NA	0	1.5386	2	170620000	72052000	98564000	23671000	13446000	10224000	0	0	0	146950000	58606000	88340000
A0A0B4J296;Q15370;Q15370-2;B8ZZU8;I3L0M9	Transcription elongation factor B polypeptide 2	TCEB2	5	3	3	3	2	2	2	2	2	2	2	2	2	0	-1.4497	0.61907	4	1.1616	2	0.54448	2	0.79972	2	204050000	96027000	108020000	26073000	13441000	12632000	57310000	31866000	25443000	120670000	50720000	69946000
A0A0B4J2E5;Q15269	Periodic tryptophan protein 2 homolog	PWP2	2	1	1	1	0	1	0	0	1	0	0	1	0	0	NA	NA	1	NA	0	NA	1	NA	0	25137000	19251000	5886300	0	0	0	25137000	19251000	5886300	0	0	0
A0A0C4DG07;O60934;A0A087X1V5	Nibrin	NBN	3	5	5	5	4	4	4	4	4	4	4	4	4	0	-0.585231	0.74859	11	0.70976	4	0.53388	4	1.2025	3	202710000	101250000	101460000	33083000	19372000	13711000	50450000	31560000	18890000	119180000	50320000	68862000
F8WD59;C9J9K3;A0A0C4DG17;P08865	40S ribosomal protein SA	RPSA	4	1	1	1	0	1	0	0	1	0	0	1	0	0.00067935	NA	NA	1	NA	0	NA	1	NA	0	28618000	12323000	16295000	0	0	0	28618000	12323000	16295000	0	0	0
A0A0C4DG89;Q7L014;D6RJA6;H0Y9U3	Probable ATP-dependent RNA helicase DDX46	DDX46	4	10	10	10	5	7	6	5	7	6	5	7	6	0	-0.535115	0.75688	13	0.73924	3	0.72995	6	1.3211	4	1013900000	517750000	496170000	153790000	91458000	62333000	381540000	221060000	160480000	478590000	205230000	273360000
A0A0C4DGA6;Q14527	Helicase-like transcription factor	HLTF	2	2	2	2	1	2	0	1	2	0	1	2	0	0	1.17005	1.0809	3	NA	1	0.86515	2	NA	0	52186000	32196000	19990000	422130	237710	184420	51763000	31958000	19805000	0	0	0
F5GWX5;A0A0C4DGG9;Q14839;Q14839-2;K7EMY3;Q8TDI0;F2Z2R5	Chromodomain-helicase-DNA-binding protein 4;Chromodomain-helicase-DNA-binding protein 5	CHD4;CHD5	7	8	8	7	3	5	5	3	5	5	3	5	4	0	0.182442	0.88362	9	0.65979	3	0.70745	5	1.4541	4	941030000	527380000	413650000	144310000	78441000	65870000	375640000	217260000	158380000	421080000	231680000	189400000
A0A0C4DGH2;P62070;P62070-4;E9PK85;P62070-3;P62070-2;P10301;E9PQK5;E9PQC5	Ras-related protein R-Ras2;Ras-related protein R-Ras	RRAS2;RRAS	9	4	4	4	4	2	3	4	2	3	4	2	3	0	-0.90012	0.69854	9	0.59236	4	0.6384	2	1.1139	3	186300000	103360000	82941000	70771000	43325000	27446000	5532600	3293600	2239000	110000000	56745000	53256000
F8VRL4;F8VRR0;A0A0C4DGJ4;Q9NZJ9-3;Q96G61;Q8NFP7;Q9NZJ9;Q9NZJ9-2	Diphosphoinositol polyphosphate phosphohydrolase 2;Diphosphoinositol polyphosphate phosphohydrolase 3-beta;Diphosphoinositol polyphosphate phosphohydrolase 3-alpha	NUDT4;NUDT11;NUDT10	8	2	2	2	1	1	2	1	1	2	1	1	2	0	1.20169	1.0879	3	NA	1	NA	1	NA	1	8520700	3636800	4883900	1583200	701410	881800	2791000	1440800	1350200	4146600	1494600	2651900
A0A0C4DGP2;A0A0C4DGP5;Q86Y91-2;Q86Y91-3;Q86Y91;Q86Y91-4	Kinesin-like protein KIF18B	KIF18B	6	1	1	1	1	0	1	1	0	1	1	0	1	0.00066711	1.02137	1.0486	2	NA	1	NA	0	NA	1	42678000	18586000	24092000	10299000	6455800	3843300	0	0	0	32379000	12130000	20249000
K7ES78;K7EMQ1;K7EM73;K7EKD8;K7ELJ7;A0A0C4DGQ5;P04632	Calpain small subunit 1	CAPNS1	7	1	1	1	0	1	1	0	1	1	0	1	1	0.00063331	1.74158	1.2146	2	NA	0	NA	1	NA	1	22994000	9574300	13420000	0	0	0	8844000	4919800	3924300	14150000	4654500	9495500
A0A0C4DGQ8;Q6IAN0;J3KRS1;J3QLJ8;J3QKT1	Dehydrogenase/reductase SDR family member 7B	DHRS7B	5	7	7	7	3	5	6	3	5	6	3	5	6	0	-0.466554	0.76837	12	0.76229	3	0.62192	4	1.315	5	821850000	440020000	381830000	163380000	93752000	69626000	264690000	162900000	101790000	393780000	183370000	210410000
A0A0C4DGS1;P39656-2;P39656-3;P39656;U3KQ84	Dolichyl-diphosphooligosaccharide--protein glycosyltransferase 48 kDa subunit	DDOST	5	4	4	4	2	4	2	2	4	2	2	4	2	0	0.240389	0.89413	6	0.68329	2	0.68069	3	1.2877	2	599660000	343530000	256120000	133750000	83876000	49878000	302960000	185570000	117400000	162940000	74091000	88850000
A0A0C4DGS9;Q9Y6K0	Choline/ethanolaminephosphotransferase 1	CEPT1	2	1	1	1	1	0	1	1	0	1	1	0	1	0.00064683	-1.21003	0.65255	2	NA	1	NA	0	NA	1	297970000	158990000	138980000	117980000	74365000	43620000	0	0	0	179990000	84626000	95359000
E7ESL0;A0A0C4DGX2;J3KQY1;Q9NWU5-2;Q9NWU5-3;Q9NWU5	39S ribosomal protein L22, mitochondrial	MRPL22	6	1	1	1	0	1	1	0	1	1	0	1	1	0.00061125	0.262646	0.8982	2	NA	0	NA	1	NA	1	20824000	10140000	10684000	0	0	0	7868900	5102500	2766400	12956000	5037500	7918000
A0A0C4DGX4;Q13616	Cullin-1	CUL1	2	2	2	2	1	0	1	1	0	1	1	0	1	0	1.71245	1.2074	2	NA	1	NA	0	NA	1	21831000	10956000	10875000	15994000	8830400	7164100	0	0	0	5836300	2125600	3710600
A0A0C4DGZ0;P24928;A0A087WWE2;P24928-2	DNA-directed RNA polymerase II subunit RPB1	POLR2A	4	11	11	11	6	7	8	6	7	8	6	7	8	0	-0.682924	0.73269	13	0.69123	4	0.59262	4	1.1544	5	648800000	358830000	289960000	94102000	58668000	35434000	253550000	160000000	93554000	301140000	140160000	160980000
A0A0C4DH01;Q9NVU0-5;Q9NVU0;Q9NVU0-3;Q9NVU0-2;Q9NVU0-4	DNA-directed RNA polymerase III subunit RPC5	POLR3E	6	2	2	2	0	0	2	0	0	2	0	0	2	0	NA	NA	1	NA	0	NA	0	NA	1	26022000	9067300	16955000	0	0	0	0	0	0	26022000	9067300	16955000
H0YNT2;A0A0D9SES8;H0YKT5;H0YKN8;H0YL70;Q04726-2;Q04726-7;Q04726-5;Q04726;F5H7D6;Q04726-3;Q04726-6;Q04726-4;H0YNI7;H0YLI3;H0YKH0;H0YLW9;K7EMK7;Q04725-2;Q04725;K7EJR7;Q04725-3	Transducin-like enhancer protein 3	LITAF;TLE3	22	10	10	6	6	9	7	6	9	7	4	6	4	0	0.343759	0.91319	15	0.8506	4	0.87241	6	1.7701	5	1025200000	513910000	511330000	68760000	37278000	31482000	422410000	250060000	172360000	534060000	226570000	307490000
A0A0D9SFB3;A0A0D9SG12;A0A0D9SF53;O00571;O00571-2;O15523-2;O15523;A0A0J9YVQ7;O15523-3;A0A087WVZ1;C9J081;C9J8G5;B4DLA0;A0A0J9YYH6;A0A087WX09;D6RCM4;Q9NQI0-3;Q9NQI0-2;Q9NQI0-4;Q9NQI0;H0Y960	ATP-dependent RNA helicase DDX3X;ATP-dependent RNA helicase DDX3Y	DDX3X;DDX3Y	21	35	34	34	32	32	30	31	31	29	31	31	29	0	-0.533612	0.75713	85	0.727	25	0.66687	30	1.2463	30	17454000000	9121500000	8333000000	3629200000	2136300000	1492900000	5279600000	3236800000	2042800000	8545600000	3748300000	4797300000
E7EXA6;A0A0D9SF58;Q8WVB6-3;Q8WVB6;Q8WVB6-2	Chromosome transmission fidelity protein 18 homolog	CHTF18	5	2	2	2	1	1	1	1	1	1	1	1	1	0	0.807391	1.0038	3	NA	0	NA	1	1.1572	2	3281700	1480600	1801100	0	0	0	1183100	558060	625090	2098600	922540	1176000
H0YFB1;E7EST6;A0A0D9SF60;Q99569-2;Q99569	Plakophilin-4	PKP4	5	1	1	1	1	0	1	1	0	1	1	0	1	0.00070621	0.817146	1.0058	2	NA	1	NA	0	NA	1	23986000	9431100	14555000	9234900	5600600	3634300	0	0	0	14751000	3830500	10920000
A0A0D9SF63;Q9BZK7;C9JLJ1;C9JCK0;C9JBN1;A0A0D9SF25;F8W9D8;C9IYU9	F-box-like/WD repeat-containing protein TBL1XR1	TBL1XR1	8	3	3	2	2	2	2	2	2	2	1	1	1	0	0.606376	0.96346	6	0.73021	2	0.94977	2	1.5312	2	236380000	108520000	127850000	55690000	26515000	29175000	46413000	26231000	20182000	134270000	55779000	78494000
C9J4G7;A0A0D9SFS3;E9PDF2;E9PCR7;Q02218-3;Q02218-2;Q02218	2-oxoglutarate dehydrogenase, mitochondrial	OGDH	7	1	1	1	0	1	1	0	1	1	0	1	1	0.0035587	0.587468	0.95975	2	NA	0	NA	1	NA	1	20003000	9474800	10528000	0	0	0	8279100	4850800	3428400	11723000	4624100	7099300
A0A0D9SGE8;Q8IWS0-5;Q8IWS0-3;Q8IWS0;Q5JRC6;Q8IWS0-4;Q8IWS0-2	PHD finger protein 6	PHF6	7	14	14	14	12	11	9	12	11	9	12	11	9	0	0.313668	0.9076	26	0.82016	9	0.83675	8	1.2938	9	1082200000	536750000	545460000	358590000	199190000	159400000	418750000	217070000	201670000	304870000	120480000	184390000
H9KV28;A0A140T8Z0;A0A0G2JH68;O60610-2;O60610-3;O60610;E5RJ79;B4E2I7	Protein diaphanous homolog 1	DIAPH1	8	11	11	11	5	6	7	5	6	7	5	6	7	0	1.12176	1.0703	16	1.0227	5	0.92766	5	1.5334	6	754110000	353910000	400200000	120400000	59715000	60681000	337030000	178140000	158890000	296680000	116050000	180630000
P0DMV9;P0DMV8;A0A0G2JIW1;P0DMV8-2;V9GZ37		HSPA1A	5	42	35	22	33	39	37	28	33	31	17	21	20	0	0.273056	0.90011	107	0.82525	36	0.8361	36	1.4952	35	38895000000	18538000000	20358000000	10077000000	5326400000	4750800000	12571000000	6679200000	5891900000	16247000000	6531900000	9715200000
A0A0G2JJD3;O95870-2;O95870	Abhydrolase domain-containing protein 16A	ABHD16A	3	1	1	1	1	0	0	1	0	0	1	0	0	0.0029851	NA	NA	1	NA	1	NA	0	NA	0	21203000	14153000	7050800	21203000	14153000	7050800	0	0	0	0	0	0
C9K0U8;A0A0G2JLD8;E7EUY5;Q04837	Single-stranded DNA-binding protein, mitochondrial	SSBP1	4	2	2	2	1	1	0	1	1	0	1	1	0	0	-0.00979215	0.8495	2	NA	1	NA	1	NA	0	110830000	64486000	46342000	34027000	19611000	14416000	76801000	44875000	31925000	0	0	0
A0A0G2JNZ2;A0A0G2JPP5;Q14160;Q14160-3;A0A0G2JMS7;Q14160-2	Protein scribble homolog	SCRIB	6	4	4	4	2	4	3	2	4	3	2	4	3	0	-1.17488	0.65761	5	0.90224	2	0.47623	4	1.2721	3	588480000	275250000	313240000	104210000	43983000	60230000	258350000	147670000	110680000	225920000	83590000	142330000
H0YBZ9;A0A0G2JRX5;A0A0G2JRY6;B4DP61;E7EQZ4;Q16637-4;Q16637-2;Q16637-3;Q16637	Survival motor neuron protein	SMN1	9	1	1	1	1	1	1	1	1	1	1	1	1	0.00067843	-2.21004	0.52381	3	NA	1	NA	1	NA	1	564070000	338770000	225300000	149090000	100360000	48734000	188890000	123080000	65815000	226080000	115330000	110750000
A0A0J9YVY2;A0A0J9YYF6;A0A0J9YW63;E9PDI4;O00515	Ladinin-1	LAD1	5	1	1	1	1	1	1	1	1	1	1	1	1	0.0046485	0.464406	0.93595	3	NA	1	NA	1	NA	1	4691400	2291900	2399500	1412000	799600	612380	1276900	650900	626050	2002500	841360	1161100
A0A0M3HER1;A0A0J9YXC7;P48059;P48059-4;P48059-2;P48059-5;P48059-3	LIM and senescent cell antigen-like-containing domain protein 1	LIMS1	7	1	1	1	0	1	1	0	1	1	0	1	1	0.00065488	1.40638	1.1343	2	NA	0	NA	1	NA	1	277570000	122040000	155530000	0	0	0	113070000	59491000	53583000	164490000	62544000	101950000
A0A0R4J2E8;A8MXP9;P43243;D6REM6;D6R991;B3KM87;P43243-2;H0Y8T4;D6RBI2;D6RBK5;D6RE02;D6RIA2;Q68E03;D6RB45;D6R9F3;D6RAM9;D6RAY2;D6RBS2;D6RCM3;D6REK4;D6R8Z5	Matrin-3	MATR3	21	10	10	10	4	9	5	4	9	5	4	9	5	0	-1.65055	0.59234	17	0.61442	4	0.56686	8	1.5002	5	1328300000	756840000	571470000	193950000	121260000	72684000	736800000	477480000	259320000	397570000	158100000	239470000
A0A0R4J2F3;Q9Y2S0	DNA-directed RNA polymerases I and III subunit RPAC2	POLR1D	2	3	3	3	3	2	2	3	2	2	3	2	2	0	0.138877	0.8758	6	0.87755	3	0.77662	2	1.0143	2	226940000	126600000	100340000	131200000	78814000	52386000	52174000	29149000	23025000	43564000	18640000	24924000
A0A0U1RQC9;P04637-4;P04637;J3KP33;A0A087WZU8;P04637-5;P04637-6;P04637-2;P04637-3;P04637-7;E7EQX7;E7ESS1;A0A087X1Q1;P04637-8;P04637-9;E7EMR6;E9PFT5;A0A087WXZ1;A0A087WT22;E9PCY9;S4R334	Cellular tumor antigen p53	TP53	21	11	11	11	8	10	8	8	10	8	8	10	8	0	-0.384738	0.78231	18	0.68564	5	0.73388	7	1.4036	6	726760000	377180000	349580000	196780000	112610000	84167000	324230000	181910000	142320000	205750000	82657000	123100000
B3KR06;E7ENG2;E3W994;J3KR49;A0A0U1RQI6;E7ERI8;E7EW49;O75122-2;O75122;O75122-3	CLIP-associating protein 2	CLASP2	10	1	1	1	0	0	1	0	0	1	0	0	1	0.00061728	NA	NA	1	NA	0	NA	0	NA	1	1880700	639660	1241100	0	0	0	0	0	0	1880700	639660	1241100
A0A0U1RQK9			1	3	1	0	1	3	1	0	1	0	0	0	0	0.0092007	NA	NA	1	NA	0	NA	1	NA	0	1275100	867080	407980	0	0	0	1275100	867080	407980	0	0	0
A0A0U1RR32;A0A0U1RRH7;Q99878;Q96KK5;Q9BTM1;Q16777;Q6FI13;P20671;P0C0S8;H0YFX9;Q9BTM1-2;Q96QV6;P16104;Q8IUE6;REV__H0Y672;REV__E7EQ67;REV__H7BY63;REV__Q8NB25-4;REV__Q8NB25-2;REV__A0A087X2A7;REV__Q8NB25-3;REV__Q8NB25;Q71UI9-5	Histone H2A type 1-J;Histone H2A type 1-H;Histone H2A.J;Histone H2A type 2-C;Histone H2A type 2-A;Histone H2A type 1-D;Histone H2A type 1;Histone H2A;Histone H2A type 1-A;Histone H2AX	HIST1H2AJ;HIST1H2AH;H2AFJ;HIST2H2AC;HIST2H2AA3;HIST1H2AD;HIST1H2AG;HIST1H2AA;H2AFX	23	7	7	2	7	7	6	7	7	6	2	2	2	0	-2.76382	0.46379	26	0.49286	10	0.20845	11	1.7249	5	21374000000	15668000000	5705600000	6901700000	4551600000	2350100000	13079000000	10658000000	2421400000	1393200000	459100000	934130000
A0A0U1RRM1;Q8WXI9	Transcriptional repressor p66-beta	GATAD2B	2	1	1	1	0	0	1	0	0	1	0	0	1	0	NA	NA	1	NA	0	NA	0	NA	1	51791000	15657000	36133000	0	0	0	0	0	0	51791000	15657000	36133000
A0A0U1RRM8;H0YJ34;Q96AC1-2;Q96AC1;Q96AC1-3;H0YJB6	Fermitin family homolog 2	FERMT2	6	2	2	2	1	1	1	1	1	1	1	1	1	0	NA	NA	1	NA	1	NA	0	NA	0	80910000	48304000	32606000	80910000	48304000	32606000	0	0	0	0	0	0
O19617;A0A140T962;A0A140T921;A2AEA2;A0A140T9J9;A0A140T9H5;A0A140T9U8;A0A140T9B3;Q29963;P10321;A0A140TA21;A0A140TA05;F6U0H7;A0A140T9D4;A0A140T9L3;A0A140T9E1;A0A140T942;A0A140T937;A0A140T912;A0A140T930;Q31612;Q29865;P30499;Q07000;P30508;P30501;F8W9Z8;A0A140TA12;A0A140T9Z7;A0A140T9T1;A0A140T9M5;A0A140T9W2;A0A140T9U0;A0A140T9M0;Q29960-2;P01893;P30505;Q29960;P30510;P30504;P04222;Q95604;A0A140TA03;A0A1…	HLA class I histocompatibility antigen, Cw-6 alpha chain;HLA class I histocompatibility antigen, Cw-7 alpha chain;HLA class I histocompatibility antigen, B-73 alpha chain;HLA class I histocompatibility antigen, Cw-18 alpha chain;HLA class I histocompatibility antigen, Cw-1 alpha chain;HLA class I histocompatibility antigen, Cw-15 alpha chain;HLA class I histocompatibility antigen, Cw-12 alpha cha…	HLA-C;HLA-B;HLA-H	94	4	4	1	2	3	3	2	3	3	0	1	1	0	-1.44551	0.61964	5	0.72038	2	1.0122	3	0.96889	3	848800000	425200000	423600000	128690000	53530000	75159000	286560000	137560000	149000000	433550000	234100000	199450000
A0A140T9R1;O75955-2;O75955;A0A140T9X0;A2AB09;A0A140T9W4;A0A140T907;A0A140T905;A2ABJ5;A0A140T9C3;A0A140T959;A2AB12;A2AB10	Flotillin-1	FLOT1	13	5	5	5	3	5	2	3	5	2	3	5	2	0	-1.30288	0.63937	8	0.61214	3	0.63208	4	1.0822	2	150360000	90082000	60274000	25977000	16124000	9853100	115130000	69743000	45385000	9251500	4214900	5036600
A0A140TA86;Q5XKP0;K7EIR2;A0A140TA84	Protein QIL1	QIL1;C19orf70	4	2	2	2	2	1	2	2	1	2	2	1	2	0	-0.952469	0.69055	5	0.62878	2	NA	1	1.2614	2	240560000	132660000	107900000	42404000	25404000	17000000	81939000	53467000	28472000	116220000	53785000	62430000
H7BXI1;A0FGR8-2;A0A087WXU3;A0FGR8;A0FGR8-6;A0FGR8-5;A0FGR8-4	Extended synaptotagmin-2	ESYT2	7	18	18	18	9	13	12	9	13	12	9	13	12	0	-0.789622	0.71571	31	0.64393	9	0.64121	11	1.1834	11	2023200000	1077400000	945760000	414510000	240860000	173650000	733050000	436250000	296800000	875630000	400320000	475310000
A0PJW6	Transmembrane protein 223	TMEM223	1	1	1	1	1	0	0	1	0	0	1	0	0	0.00065189	NA	NA	1	NA	1	NA	0	NA	0	22998000	14780000	8218000	22998000	14780000	8218000	0	0	0	0	0	0
M0R026;A1L0T0;M0R1B5;E9PL44;E9PJS0;M0QZX5	Acetolactate synthase-like protein	ILVBL	6	5	5	5	3	4	2	3	4	2	3	4	2	0	-0.0943512	0.83386	5	0.76213	2	0.58292	3	1.2638	2	327830000	175610000	152220000	52374000	30864000	21510000	184840000	100790000	84047000	90622000	43961000	46662000
A2A274;Q99798	Aconitate hydratase, mitochondrial	ACO2	2	2	2	2	2	0	1	2	0	1	2	0	1	0	-1.02279	0.67996	3	0.65182	2	NA	0	NA	1	101250000	55889000	45357000	71843000	41436000	30407000	0	0	0	29403000	14453000	14950000
A2A2Q9;Q9Y312	Protein AAR2 homolog	AAR2	2	1	1	1	1	1	1	1	1	1	1	1	1	0.00062344	-0.825367	0.71011	3	NA	1	NA	1	NA	1	6853000	3902200	2950800	2587800	1577000	1010800	2212200	1261200	951000	2053000	1064000	989030
A2A3N6	Putative PIP5K1A and PSMD4-like protein	PIPSL	1	4	2	0	2	2	4	1	1	2	0	0	0	0	NA	NA	1	NA	0	NA	0	NA	1	177920000	72355000	105570000	0	0	0	0	0	0	177920000	72355000	105570000
A2IDA3;P29372-5;P29372-4;P29372-2;P29372	DNA-3-methyladenine glycosylase	MPG	5	6	6	6	4	6	5	4	6	5	4	6	5	0	-0.713459	0.72779	15	0.6737	5	0.6472	5	1.1485	5	1433000000	784090000	648940000	271490000	170900000	100590000	514910000	312430000	202480000	646630000	300770000	345870000
A2RRP1-2;A2RRP1;H0Y5G7	Neuroblastoma-amplified sequence	NBAS	3	2	2	2	1	2	1	1	2	1	1	2	1	0	0.546601	0.95178	4	NA	1	0.85821	2	NA	1	78229000	41872000	36357000	11803000	5661100	6142000	41992000	24460000	17532000	24434000	11751000	12683000
A3KMH1-2;A3KMH1-3;A3KMH1	von Willebrand factor A domain-containing protein 8	VWA8	3	1	1	1	1	0	0	1	0	0	1	0	0	0.0012063	NA	NA	1	NA	1	NA	0	NA	0	17020000	9645000	7374700	17020000	9645000	7374700	0	0	0	0	0	0
H3BR89;H3BMH0;A5YKK6-4;A5YKK6-3;A5YKK6-2;A5YKK6	CCR4-NOT transcription complex subunit 1	CNOT1	6	1	1	1	0	0	1	0	0	1	0	0	1	0.00070572	NA	NA	1	NA	0	NA	0	NA	1	42711000	16998000	25713000	0	0	0	0	0	0	42711000	16998000	25713000
A6NCS6	Uncharacterized protein C2orf72	C2orf72	1	1	1	1	1	1	1	1	1	1	1	1	1	0.0057837	-0.681744	0.73288	3	NA	1	NA	1	NA	1	838950000	437300000	401650000	234060000	132430000	101630000	261340000	153520000	107830000	343550000	151360000	192190000
A6NDG6;H3BV17	Phosphoglycolate phosphatase	PGP	2	11	11	11	7	7	8	7	7	8	7	7	8	0	0.866595	1.016	13	0.79405	5	1.0044	4	1.5848	4	774610000	356690000	417920000	154080000	78928000	75149000	306920000	156470000	150450000	313610000	121280000	192320000
E9PP11;E9PLK3;A6NEC2;P55786	Puromycin-sensitive aminopeptidase-like protein;Puromycin-sensitive aminopeptidase	NPEPPS;NPEPPSL1	4	1	1	1	0	1	1	0	1	1	0	1	1	0.00066489	0.416419	0.92683	2	NA	0	NA	1	NA	1	29394000	15739000	13655000	0	0	0	10375000	5851000	4523700	19019000	9887900	9131600
A6NFX8;Q9UKK9;H0YEY4;A6NCQ0;A6NJU6	ADP-sugar pyrophosphatase	NUDT5	5	2	2	2	2	2	2	2	2	2	2	2	2	0	0.0673477	0.86311	6	0.74313	2	0.82631	2	1.3369	2	255910000	129580000	126330000	55673000	29791000	25882000	87032000	49312000	37720000	113210000	50482000	62728000
A6NHN7;A6NHB5;Q14202-2;Q14202;A6NL54;Q14202-3	Zinc finger MYM-type protein 3	ZMYM3	6	3	1	1	1	2	2	0	1	0	0	1	0	0.00063211	NA	NA	1	NA	0	NA	1	NA	0	4204800	2335800	1869000	0	0	0	4204800	2335800	1869000	0	0	0
A6NHK2;P62304	Small nuclear ribonucleoprotein E	SNRPE	2	1	1	1	0	1	0	0	1	0	0	1	0	0.0012107	NA	NA	0	NA	0	NA	0	NA	0	0	0	0	0	0	0	0	0	0	0	0	0
A6NHR9-2;A6NHR9;J3KTL8;A6NHR9-3	Structural maintenance of chromosomes flexible hinge domain-containing protein 1	SMCHD1	4	6	6	6	1	3	4	1	3	4	1	3	4	0	-0.703965	0.72931	7	NA	1	0.41821	3	1.0168	3	315730000	152930000	162790000	12228000	6760700	5467100	77276000	43718000	33558000	226220000	102460000	123770000
A6NIT2;A6NMN0;P46020-3;P46020-2;P46020	Phosphorylase b kinase regulatory subunit alpha, skeletal muscle isoform	PHKA1	5	1	1	1	1	1	0	1	1	0	1	1	0	0.0091901	-1.80542	0.57252	2	NA	1	NA	1	NA	0	3293400	2060500	1232900	1605900	904840	701020	1687600	1155700	531890	0	0	0
A6NJ78;A0A0U1RRF2;B5MC64;A0A0U1RR64;A0A0U1RRD2;F8WD83;A0A0U1RR76;A6NJ78-3;A6NJ78-2;A6NJ78-4	Probable methyltransferase-like protein 15	METTL15	10	2	2	2	0	1	2	0	1	2	0	1	2	0	2.10578	1.3083	3	NA	0	NA	1	1.6356	2	9046200	3890800	5155400	0	0	0	1372300	575390	796870	7674000	3315400	4358500
A6NJA2;P54578-2;P54578-3;P54578	Ubiquitin carboxyl-terminal hydrolase;Ubiquitin carboxyl-terminal hydrolase 14	USP14	4	4	4	4	3	4	3	3	4	3	3	4	3	0	0.26401	0.89845	10	0.87042	3	0.89845	4	1.4072	3	359790000	181310000	178480000	63756000	38162000	25594000	136050000	74091000	61963000	159980000	69057000	90926000
H7C2P7;A6NJD9;A8MVT4;A8MYK1;Q16540	39S ribosomal protein L23, mitochondrial	MRPL23	5	1	1	1	0	0	1	0	0	1	0	0	1	0.00062189	NA	NA	1	NA	0	NA	0	NA	1	74620000	39944000	34676000	0	0	0	0	0	0	74620000	39944000	34676000
A6NKB8;Q9H4A4;A0A087WUS4;A0A087WU27;C9JMZ3	Aminopeptidase B	RNPEP	5	2	2	2	1	2	2	1	2	2	1	2	2	0	0.916027	1.0263	2	NA	0	NA	1	NA	1	105590000	51732000	53857000	0	0	0	39025000	23606000	15420000	66563000	28126000	38437000
A6PVH9;F2Z2V0;B0QZ18;Q99829	Copine-1	CPNE1	4	1	1	1	1	1	1	1	1	1	1	1	1	0	-1.33502	0.63487	3	NA	1	NA	1	NA	1	187920000	101340000	86585000	32115000	20675000	11441000	76531000	45240000	31292000	79277000	35425000	43852000
A6PVX3;Q5VWC4;P55036-2;P55036	26S proteasome non-ATPase regulatory subunit 4	PSMD4	4	4	4	2	3	3	3	3	3	3	2	2	1	0	-0.218207	0.81147	6	0.77105	2	0.78827	2	1.4397	3	759420000	347490000	411930000	165330000	84562000	80766000	186530000	99427000	87107000	407560000	163500000	244060000
A6PW57;Q99755-2;Q99755-4;Q99755-3;Q99755;A6PW58;A2A5X0;O14986-3;O14986;O14986-2;O60331-4;O60331;O60331-2;O60331-3	Phosphatidylinositol 4-phosphate 5-kinase type-1 alpha	PIP5K1A	14	4	2	2	2	2	3	1	1	1	1	1	1	0	-0.396561	0.78028	3	NA	1	NA	1	NA	1	44587000	25508000	19079000	43643000	25109000	18534000	409830	222940	186880	534290	175430	358860
Q5TIG5;A8MQ02;J3KN01;P55196-2;P55196-6;P55196-3;P55196-1;P55196;P55196-5	Afadin	MLLT4	9	1	1	1	0	1	0	0	1	0	0	1	0	0.00064309	NA	NA	1	NA	0	NA	1	NA	0	37978000	23758000	14221000	0	0	0	37978000	23758000	14221000	0	0	0
J3QLE5;A8MT02;P14678-2;P63162;P14678;P63162-2;P14678-3;J3KRY3;S4R3P3	Small nuclear ribonucleoprotein-associated proteins B and B;Small nuclear ribonucleoprotein-associated protein N	SNRPN;SNRPB	9	2	2	2	2	2	2	2	2	2	2	2	2	0	0.118354	0.87214	5	0.78877	2	0.88185	2	1.5209	2	266020000	128240000	137770000	74314000	39564000	34750000	92502000	48033000	44469000	99203000	40647000	58556000
V9GY61;K7EJW7;K7EIF2;H7C0Y7;Q96PJ7;C9JBG0;A8MYQ9;E7ES60;Q9BZG1-4;Q9BZG1-2;Q9BZG1	Ras-related protein Rab-34	RAB34	11	1	1	1	1	0	0	1	0	0	1	0	0	0.0017996	NA	NA	1	NA	1	NA	0	NA	0	27119000	16606000	10512000	27119000	16606000	10512000	0	0	0	0	0	0
J3QR71;J3QRI9;J3QKW7;A8MZF9;P55039	Developmentally-regulated GTP-binding protein 2	DRG2	5	1	1	1	0	0	1	0	0	1	0	0	1	0.00067024	NA	NA	1	NA	0	NA	0	NA	1	59839000	24218000	35621000	0	0	0	0	0	0	59839000	24218000	35621000
F8WC90;B0QYK0;Q01844-4;Q01844-6;Q01844-3;Q01844;Q01844-5	RNA-binding protein EWS	EWSR1	7	1	1	1	1	1	1	1	1	1	1	1	1	0	-1.19687	0.65444	3	NA	1	NA	1	NA	1	63964000	36588000	27376000	20675000	13258000	7417200	19068000	12024000	7043800	24220000	11306000	12915000
B1AHD1;P55769	NHP2-like protein 1;NHP2-like protein 1, N-terminally processed	NHP2L1	2	1	1	1	0	1	0	0	1	0	0	1	0	0.00065703	NA	NA	1	NA	0	NA	1	NA	0	8189200	6427700	1761500	0	0	0	8189200	6427700	1761500	0	0	0
B1AJY7;O75832;B1AJY5;O75832-2;B1AJY6	26S proteasome non-ATPase regulatory subunit 10	PSMD10	5	9	9	9	6	8	7	6	8	7	6	8	7	0	0.71931	0.98592	15	0.86483	5	0.93853	6	1.3839	4	602620000	299550000	303060000	136920000	74027000	62894000	225440000	131740000	93702000	240250000	93781000	146470000
B1AK87;B1AK88;P47756-2;P47756;B1AK85	F-actin-capping protein subunit beta	CAPZB	5	2	2	2	1	1	1	1	1	1	1	1	1	0	NA	NA	1	NA	0	NA	1	NA	0	45939000	20628000	25311000	0	0	0	45939000	20628000	25311000	0	0	0
B1AMU3;Q9Y3B2;B1AMU7;R4GNH9;R4GMQ7;B1AMU4	Exosome complex component CSL4	EXOSC1	6	3	3	3	2	2	1	2	2	1	2	2	1	0	NA	NA	0	NA	0	NA	0	NA	0	0	0	0	0	0	0	0	0	0	0	0	0
B2R4S9;U3KQK0;Q99879;Q99877;Q93079;Q5QNW6;P62807;P58876;O60814;Q5QNW6-2;P57053;Q99880	Histone H2B;Histone H2B type 1-M;Histone H2B type 1-N;Histone H2B type 1-H;Histone H2B type 2-F;Histone H2B type 1-C/E/F/G/I;Histone H2B type 1-D;Histone H2B type 1-K;Histone H2B type F-S;Histone H2B type 1-L	HIST1H2BC;HIST1H2BN;HIST1H2BM;HIST1H2BH;HIST2H2BF;HIST1H2BD;HIST1H2BK;H2BFS;HIST1H2BL	12	10	10	2	10	9	10	10	9	10	2	2	2	0	-2.24518	0.51978	41	0.52009	14	0.22506	14	1.8275	13	31876000000	21109000000	10767000000	9174500000	6023800000	3150800000	15513000000	12591000000	2921600000	7188700000	2494300000	4694400000
G3V4W0;B4DY08;B2R5W2;G3V4C1;P07910-2;G3V2Q1;P07910-4;P07910;G3V576;G3V5X6;G3V3K6;G3V251;P07910-3;B4DSU6;G3V555;G3V575;G3V2D6;G3V4M8;G3V5V7;P0DMR1;B7ZW38;A0A0G2JPF8;A0A0G2JNQ3;O60812;B2RXH8;G3V2H6	Heterogeneous nuclear ribonucleoproteins C1/C2	HNRNPC	26	8	8	8	5	7	5	5	7	5	5	7	5	0	-1.05901	0.67457	17	0.68717	5	0.47036	7	1.5054	5	1541000000	846730000	694320000	437630000	251580000	186040000	591850000	396890000	194960000	511570000	198250000	313310000
B5ME25;E7ETE0;B3KW44;Q9H825-2;Q9H825;C9J3F1;C9J6U8;C9JE69;H7C2P8	Methyltransferase-like protein 8	METTL8;FLJ13984	9	2	2	2	1	0	1	1	0	1	1	0	1	0	0.76798	0.99576	2	NA	1	NA	0	NA	1	29509000	16523000	12987000	22455000	14136000	8319500	0	0	0	7054200	2387000	4667200
B3KXD6;B5MCF9;O00541-2;O00541	Pescadillo homolog	PES1	4	2	2	2	2	1	0	2	1	0	2	1	0	0.00071633	-1.59041	0.60022	2	NA	1	NA	1	NA	0	47261000	28931000	18330000	20119000	11805000	8314800	27142000	17127000	10015000	0	0	0
H3BUR9;B3KY94;O14735-3;O14735	CDP-diacylglycerol--inositol 3-phosphatidyltransferase	CDIPT	4	1	1	1	1	1	1	1	1	1	1	1	1	0.00065232	-1.19562	0.65462	3	NA	1	NA	1	NA	1	493750000	264550000	229210000	101560000	60823000	40732000	169570000	102640000	66933000	222630000	101090000	121540000
B4DHN5;E9PBU7;G5EA09;O00560-3;O00560-2;O00560	Syntenin-1	SDCBP	6	1	1	1	1	0	0	1	0	0	1	0	0	0.00063291	NA	NA	0	NA	0	NA	0	NA	0	0	0	0	0	0	0	0	0	0	0	0	0
H0YM03;H0YKU5;B4DIH5;P61201;P61201-2	COP9 signalosome complex subunit 2	COPS2	5	1	1	1	0	1	1	0	1	1	0	1	1	0.00064062	2.08551	1.3029	2	NA	0	NA	1	NA	1	204600000	95831000	108770000	0	0	0	98180000	54260000	43920000	106420000	41570000	64854000
B4DJ81;P28331-3;P28331-4;P28331-5;P28331;P28331-2	NADH-ubiquinone oxidoreductase 75 kDa subunit, mitochondrial	NDUFS1	6	3	3	3	3	3	2	3	3	2	3	3	2	0	-1.53098	0.60811	5	0.61212	3	0.58117	2	1.1555	2	616210000	349090000	267120000	165540000	102290000	63250000	208260000	131740000	76521000	242410000	115060000	127350000
B4DLN1;I3L1E8;P52815;F6QW41		MRPL12	4	6	6	2	5	4	4	5	4	4	2	2	1	0	-1.16196	0.65948	13	0.7027	6	0.60217	5	1.1431	5	1836800000	1001400000	835430000	405240000	235700000	169540000	565200000	348490000	216710000	866380000	417200000	449180000
D6RE80;B4DQT1;B4DVN3;E7ESC7;Q7L5Y9-3;Q7L5Y9-2;Q7L5Y9;D6RA86;D6RID6;D6RDW4;D6REW7;D6RIB6;Q7L5Y9-5;Q7L5Y9-4	Macrophage erythroblast attacher	MAEA	14	3	3	3	2	1	2	2	1	2	2	1	2	0	2.3977	1.3886	3	NA	1	NA	0	1.5116	2	87174000	36899000	50275000	29047000	14031000	15016000	0	0	0	58127000	22868000	35259000
B4DR61;P61619;P61619-3;H7C1S8;F8W776;Q8TC24;Q9H9S3-2;Q9H9S3-3;Q9H9S3	Protein transport protein Sec61 subunit alpha isoform 1	SEC61A1	9	4	4	4	2	2	3	2	2	3	2	2	3	0	0.531491	0.94885	3	NA	0	NA	1	1.0225	2	57666000	30328000	27338000	3508000	1651900	1856100	16430000	11159000	5271600	37727000	17517000	20210000
C9JAJ4;B4DXZ6;P51114-2;P51114	Fragile X mental retardation syndrome-related protein 1	FXR1	4	1	1	1	0	1	0	0	1	0	0	1	0	0.0012203	NA	NA	1	NA	0	NA	1	NA	0	9403700	6080400	3323300	0	0	0	9403700	6080400	3323300	0	0	0
B4DZG7;P40616-2;P40616;F8W1Z8;F8VYN9	ADP-ribosylation factor-like protein 1	ARL1	5	2	2	2	2	2	2	2	2	2	2	2	2	0	-0.157822	0.82231	6	0.72667	2	0.81656	2	1.4801	2	683370000	310310000	373060000	113260000	58147000	55116000	249470000	131950000	117530000	320630000	120210000	200420000
B4DZS0;O76075-2;O76075	DNA fragmentation factor subunit beta	DFFB	3	1	1	1	0	0	1	0	0	1	0	0	1	0.0080738	NA	NA	0	NA	0	NA	0	NA	0	0	0	0	0	0	0	0	0	0	0	0	0
H0Y9V7;B4E2Q0;P98194-2;P98194-4;P98194;P98194-3;P98194-5;P98194-8;P98194-9;P98194-6;P98194-7	Calcium-transporting ATPase;Calcium-transporting ATPase type 2C member 1	ATP2C1	11	1	1	1	1	1	0	1	1	0	1	1	0	0	-0.958932	0.68957	2	NA	1	NA	1	NA	0	48862000	27863000	21000000	23473000	14435000	9038000	25389000	13428000	11962000	0	0	0
H0YHL7;B4E3S0;Q9ULV4;Q9ULV4-2;Q9ULV4-3	Coronin;Coronin-1C	CORO1C	5	1	1	1	0	0	1	0	0	1	0	0	1	0.00061538	NA	NA	1	NA	0	NA	0	NA	1	42782000	16582000	26200000	0	0	0	0	0	0	42782000	16582000	26200000
B5MBZ0;Q9HC35;Q9HC35-2	Echinoderm microtubule-associated protein-like 4	EML4	3	6	6	6	3	5	4	3	5	4	3	5	4	0	1.23267	1.0948	9	0.87374	2	0.91826	3	1.6951	4	254550000	122020000	132530000	56724000	30846000	25878000	82264000	41023000	41241000	115560000	50152000	65412000
B5MC98;Q9HCU5	Prolactin regulatory element-binding protein	PREB	2	1	1	1	1	1	0	1	1	0	1	1	0	0	-0.784856	0.71646	2	NA	1	NA	1	NA	0	86932000	51548000	35384000	34118000	21310000	12808000	52814000	30238000	22576000	0	0	0
B5MDF5;P62826;J3KQE5;F5H018;H0YFC6;B4DV51;A0A087X0W0	GTP-binding nuclear protein Ran	RAN	7	13	13	13	12	10	10	12	10	10	12	10	10	0	0.327041	0.91008	32	0.83017	11	0.80615	9	1.3581	12	5771500000	2663300000	3108100000	1067000000	597810000	469230000	1113700000	597780000	515900000	3590700000	1467800000	2123000000
E5RI52;B7Z1T6;Q6NTE8-2;Q6NTE8	UPF0544 protein C5orf45	C5orf45	4	1	1	1	1	1	0	1	1	0	1	1	0	0.00069735	2.09978	1.3067	3	NA	1	1.3099	2	NA	0	26056000	11983000	14074000	9534300	3999100	5535100	16522000	7983700	8538400	0	0	0
B7Z3Z9;E7EPM6;P33121-2;P33121-3;P33121;H0Y9U7;H0Y9Z9;D6RER0;E7ERD7;Q9UKU0-7;Q9UKU0-2;Q9UKU0-5;Q9UKU0-3;Q9UKU0;Q9UKU0-9;Q9UKU0-6;Q9UKU0-8;Q9UKU0-1	Long-chain-fatty-acid--CoA ligase 1	ACSL1	18	6	6	6	3	2	3	3	2	3	3	2	3	0	0.528908	0.94835	6	0.68782	2	NA	1	1.3156	3	418800000	197210000	221590000	50160000	29242000	20918000	44969000	29336000	15633000	323680000	138630000	185040000
H7C2W9;C9JU56;B7Z4E3;B7Z4C8;P62899-3;P62899;P62899-2;B8ZZK4	60S ribosomal protein L31	RPL31	8	7	7	7	5	4	5	5	4	5	5	4	5	0	0.479881	0.93891	13	0.82116	5	0.72793	4	1.5271	4	1130600000	547820000	582750000	387300000	207520000	179780000	401010000	195150000	205860000	342260000	145140000	197120000
H3BVD1;B7Z5N5;P84022-3;P84022-2;P84022;O15198-2;Q15796-2;Q15796;O15198;H0YMP2;H0YNV1;H0YL71;H0YKE2;H3BP09;H0YAK7;K7EJX0;P84022-4;Q99717;Q15797	Mothers against decapentaplegic homolog 3;Mothers against decapentaplegic homolog 9;Mothers against decapentaplegic homolog 2;Mothers against decapentaplegic homolog 5;Mothers against decapentaplegic homolog 1	SMAD3;SMAD2;SMAD9;SMAD5;SMAD1	19	2	2	2	2	2	2	2	2	2	2	2	2	0	-1.45529	0.61831	3	NA	1	NA	1	NA	1	126660000	61772000	64891000	32951000	19830000	13120000	38399000	20966000	17433000	55314000	20976000	34338000
B7Z6P0;H3BQR2;Q9Y5Y2	Cytosolic Fe-S cluster assembly factor NUBP2	NUBP2	3	1	1	1	1	1	0	1	1	0	1	1	0	0.00068353	-0.663402	0.73584	2	NA	1	NA	1	NA	0	82688000	50230000	32458000	37249000	21368000	15881000	45439000	28862000	16577000	0	0	0
F8VPF3;F8W1R7;J3KND3;G8JLA2;G3V1V0;B7Z6Z4;P60660-2;P60660;F8VZU9;G3V1Y7;F8W180;F8W1I5;P14649;F8VXL3;H0YI43	Myosin light polypeptide 6	PDE6H;MYL6	15	5	5	5	2	2	3	2	2	3	2	2	3	0	0.0785773	0.86509	5	0.72824	2	1.0786	2	1.1059	3	154500000	80802000	73702000	85029000	46553000	38476000	36882000	16775000	20107000	32593000	17474000	15119000
B7Z7V6;Q6PJI9-2;Q6PJI9	WD repeat-containing protein 59	WDR59	3	1	1	1	0	0	1	0	0	1	0	0	1	0.0006993	NA	NA	0	NA	0	NA	0	NA	0	0	0	0	0	0	0	0	0	0	0	0	0
H0YHC3;F8W020;F8W118;F8VXI6;F8VUX1;F8VY35;F8VV59;B7Z9C2;F8W0J6;F5H4R6;H0YIV4;P55209-3;P55209-2;P55209;H0YH88;F8W543;F8VRJ2	Nucleosome assembly protein 1-like 1	NAP1L1	17	3	3	3	3	3	3	3	3	3	3	3	3	0	0.332799	0.91115	10	0.88153	4	0.91065	3	1.5173	3	1053400000	495880000	557560000	192350000	102180000	90166000	377050000	197280000	179780000	484040000	196420000	287620000
B7Z9I1;Q5T4U5;P11310;P11310-2;H0YDT5;E9PJM9;E9PRX4	Medium-chain specific acyl-CoA dehydrogenase, mitochondrial	ACADM	7	15	15	15	10	13	10	10	13	10	10	13	10	0	-1.01557	0.68104	32	0.67064	9	0.62239	13	1.2103	10	5584500000	2990200000	2594300000	967320000	572740000	394580000	2113300000	1283500000	829830000	2503900000	1134000000	1369900000
B7ZBH1;P56537	Eukaryotic translation initiation factor 6	EIF6	2	1	1	1	1	1	1	1	1	1	1	1	1	0	1.81447	1.2328	3	NA	1	NA	1	NA	1	199290000	93652000	105640000	65148000	26991000	38157000	61078000	37888000	23190000	73065000	28773000	44292000
B8ZZL8;S4R3N1;P61604	10 kDa heat shock protein, mitochondrial	HSPE1;HSPE1-MOB4	3	1	1	1	1	1	1	1	1	1	1	1	1	0.00066357	1.77456	1.2228	3	NA	1	NA	1	NA	1	49521000	25463000	24058000	9240200	4567000	4673200	20171000	11598000	8573000	20110000	9298400	10811000
B9A018;Q53GS9-3;Q53GS9;F8WC91;A0A087X1B2;Q53GS9-2	U4/U6.U5 tri-snRNP-associated protein 2	USP39	6	2	2	2	2	0	1	2	0	1	2	0	1	0	0.302477	0.90553	3	0.52256	2	NA	0	NA	1	89444000	47926000	41518000	53993000	33042000	20951000	0	0	0	35451000	14884000	20566000
B9A067;Q16891-2;Q16891-4;Q16891;C9J406;Q16891-3;H7C463;A0A087WYS0;D6RAW4	MICOS complex subunit MIC60	IMMT	9	38	38	38	31	31	29	31	31	29	31	31	29	0	-0.504257	0.76203	104	0.73856	36	0.62574	33	1.263	35	5546000000	2963600000	2582400000	1441400000	843810000	597560000	2106800000	1251400000	855370000	1997800000	868320000	1129500000
B9ZVN9;O95602	DNA-directed RNA polymerase;DNA-directed RNA polymerase I subunit RPA1	POLR1A	2	17	17	17	7	12	14	7	12	14	7	12	14	0	-0.120127	0.82915	21	0.64342	4	0.69944	8	1.3247	9	1097800000	563720000	534060000	130300000	81701000	48595000	367250000	223670000	143580000	600230000	258350000	341880000
C9IYN3;D6W592;Q8WVV9-4;Q8WVV9;B7WPG3;Q8WVV9-5;Q8WVV9-3;H7C464;C9JJZ7	Heterogeneous nuclear ribonucleoprotein L-like	HNRNPLL;HNRPLL	9	15	14	7	10	12	11	9	11	10	4	4	4	0	-0.341839	0.78972	15	0.73529	4	0.69859	6	1.1849	5	1289500000	560120000	729370000	211890000	115060000	96837000	448130000	234120000	214010000	629470000	210940000	418520000
C9J3L8;C9J5W0;E9PAL7;C9IZQ1;P43307-2;P43307	Translocon-associated protein subunit alpha	SSR1	6	2	2	2	1	2	2	1	2	2	1	2	2	0	-0.49823	0.76304	5	NA	1	0.54248	2	1.212	2	583760000	297470000	286300000	90456000	51679000	38778000	190160000	112930000	77236000	303140000	132860000	170280000
F8WAU5;C9J0I9;Q86WB0-3;Q86WB0	Nuclear-interacting partner of ALK	ZC3HC1	4	1	1	1	0	0	1	0	0	1	0	0	1	0	NA	NA	1	NA	0	NA	0	NA	1	54236000	18601000	35635000	0	0	0	0	0	0	54236000	18601000	35635000
C9JSP1;C9JQ75;C9J0M4;P51572;P51572-2	B-cell receptor-associated protein 31	BCAP31	5	1	1	1	1	1	1	1	1	1	1	1	1	0	-1.13828	0.66292	5	0.68298	2	0.65819	2	1.409	2	234080000	111490000	122590000	65726000	37217000	28509000	57694000	32109000	25585000	110660000	42161000	68496000
C9J2P0;P51965-3;P51965;A0A087X283;R4GN77;H7C061;C9J180;B7Z306;R4GND1;P51965-2;Q96LR5;Q969T4	Ubiquitin-conjugating enzyme E2 E1;Ubiquitin-conjugating enzyme E2 E2;Ubiquitin-conjugating enzyme E2 E3	UBE2E1;UBE2E3;UBE2E2	12	2	2	2	0	1	1	0	1	1	0	1	1	0.00070077	1.54692	1.1673	2	NA	0	NA	1	NA	1	13916000	7719600	6196700	0	0	0	12668000	7277600	5390900	1247800	441990	805830
C9J4M6;C9J2Y9;P30876	DNA-directed RNA polymerase;DNA-directed RNA polymerase II subunit RPB2	POLR2B	3	14	14	14	7	7	7	7	7	7	7	7	7	0	-0.2974	0.79747	14	0.70846	5	0.74657	5	1.4806	4	786410000	388820000	397590000	258720000	143490000	115230000	240680000	133080000	107590000	287010000	112240000	174770000
C9J453;O15344-2;O15344;A0A087X255;A0A087X0X0;C9JZJ7	E3 ubiquitin-protein ligase Midline-1	MID1	6	4	4	4	3	2	3	3	2	3	3	2	3	0	2.05873	1.2958	4	0.99737	2	NA	1	1.7373	2	197850000	82876000	114970000	61074000	31019000	30054000	30403000	14445000	15958000	106370000	37411000	68959000
C9J494;Q9H000-2;Q9H000	Probable E3 ubiquitin-protein ligase makorin-2	MKRN2	3	3	3	3	3	1	1	3	1	1	3	1	1	0	0.814709	1.0053	3	NA	1	NA	1	NA	1	182090000	93631000	88463000	72288000	36294000	35994000	57134000	33085000	24050000	52671000	24252000	28419000
C9J6A7;Q96AT9-5;Q96AT9-3;Q96AT9-4;Q96AT9-2;Q96AT9;Q2QD12	Ribulose-phosphate 3-epimerase;Ribulose-phosphate 3-epimerase-like protein 1	RPE;RPEL1	7	1	1	1	1	0	0	1	0	0	1	0	0	0.0057937	NA	NA	1	NA	1	NA	0	NA	0	14475000	9352000	5123200	14475000	9352000	5123200	0	0	0	0	0	0
E9PFH4;C9J7E5;Q9Y5L0-5;Q9Y5L0-3;Q9Y5L0;Q9Y5L0-1	Transportin-3	TNPO3	6	1	1	1	0	0	1	0	0	1	0	0	1	0.00069061	NA	NA	1	NA	0	NA	0	NA	1	19585000	8731200	10854000	0	0	0	0	0	0	19585000	8731200	10854000
C9JXZ7;C9JTT7;C9J8M3;C9JZI1;P35249-2;P35249;C9JW34;C9JGY5;F8WE44	Replication factor C subunit 4	RFC4	9	2	2	2	1	2	2	1	2	2	1	2	2	0	-0.0475522	0.84248	4	NA	1	0.82964	2	1.1729	2	118520000	57568000	60953000	29247000	15399000	13848000	39391000	21370000	18021000	49883000	20799000	29084000
C9J8Q5;P51649;P51649-2	Succinate-semialdehyde dehydrogenase, mitochondrial	ALDH5A1	3	11	11	11	9	8	8	9	8	8	9	8	8	0	-0.821076	0.71078	17	0.67243	6	0.63088	5	1.3761	6	1795900000	942660000	853210000	388360000	232350000	156010000	521470000	305890000	215580000	886040000	404420000	481620000
F8WBY6;C9J8V5;Q8N3Z3	GTP-binding protein 8	GTPBP8	3	1	1	1	1	1	0	1	1	0	1	1	0	0.00065789	-2.08494	0.53841	2	NA	1	NA	1	NA	0	51955000	33957000	17998000	24178000	15068000	9110000	27777000	18889000	8888000	0	0	0
C9JA28;Q9UNL2;Q9UNL2-2;C9J365	Translocon-associated protein subunit gamma	SSR3	4	3	3	3	1	2	3	1	2	3	1	2	3	0	-0.346393	0.78893	6	NA	1	0.57197	2	1.0526	3	1136600000	641200000	495390000	248900000	154320000	94586000	419920000	260010000	159910000	467770000	226870000	240900000
C9JA65;O00458;C9JLG5;E9PMY4;C9JNM6;O00458-2	Interferon-related developmental regulator 1	IFRD1	6	2	2	2	1	1	2	1	1	2	1	1	2	0	-0.171511	0.81984	3	NA	1	NA	1	NA	1	6221300	3281700	2939600	1145600	705640	439970	2343200	1341700	1001500	2732500	1234400	1498100
C9JAW5;C9JNU6;Q9Y241;Q9Y241-2	HIG1 domain family member 1A, mitochondrial	HIGD1A	4	2	2	2	2	2	1	2	2	1	2	2	1	0	-1.38989	0.62726	7	0.61497	2	0.5238	3	1.3298	2	615150000	385020000	230130000	35522000	23060000	12462000	372430000	267490000	104940000	207190000	94473000	112720000
C9JB90;C9JU14;J3KR73;P20340-4;Q9NRW1-2;Q9NRW1;P20340-2;P20340;Q14964	Ras-related protein Rab-6A;Ras-related protein Rab-6B;Ras-related protein Rab-39A	RAB6B;RAB6A;RAB39A	9	1	1	1	1	1	1	1	1	1	1	1	1	0.00068587	-0.720842	0.72661	3	NA	1	NA	1	NA	1	711410000	360000000	351410000	177970000	102560000	75409000	171970000	98612000	73354000	361480000	158830000	202650000
C9JC63;E7EVY0;S4R3Q9;J3KNA0;Q15070-3;Q15070-2;Q15070	Mitochondrial inner membrane protein OXA1L	OXA1L	7	2	2	2	1	2	2	1	2	2	1	2	2	0	0.679583	0.97796	2	NA	0	NA	1	NA	1	7578200	3935400	3642800	0	0	0	3045900	1936300	1109600	4532300	1999100	2533200
C9JD53;C9JKM8;Q13907;Q13907-2	Isopentenyl-diphosphate Delta-isomerase 1	IDI1	4	1	1	1	1	1	0	1	1	0	1	1	0	0.00071023	0.428302	0.92908	2	NA	1	NA	1	NA	0	290370000	149270000	141100000	109410000	56993000	52413000	180960000	92277000	88682000	0	0	0
C9JDR0;Q15738	Sterol-4-alpha-carboxylate 3-dehydrogenase, decarboxylating	NSDHL	2	2	2	2	0	1	2	0	1	2	0	1	2	0	1.10984	1.0677	3	NA	0	NA	1	1.5713	2	161030000	88156000	72878000	0	0	0	69258000	44742000	24516000	91776000	43414000	48362000
C9JG97;C9JEH3;Q13685;C9JTS3;H7C0R2	Angio-associated migratory cell protein	AAMP	5	3	3	3	3	1	2	3	1	2	3	1	2	0	0.871898	1.0171	5	0.86482	2	NA	1	1.5792	2	164490000	74574000	89920000	34927000	19033000	15894000	11315000	5332400	5982300	118250000	50209000	68044000
C9JG87;Q9NYK5;Q9NYK5-2	39S ribosomal protein L39, mitochondrial	MRPL39	3	2	2	2	2	0	0	2	0	0	2	0	0	0	0.763893	0.99493	2	0.99493	2	NA	0	NA	0	118020000	59425000	58590000	118020000	59425000	58590000	0	0	0	0	0	0
C9JIG9;O95747	Serine/threonine-protein kinase OSR1	OXSR1	2	1	1	1	1	1	0	1	1	0	1	1	0	0.00061881	-0.700971	0.72979	2	NA	1	NA	1	NA	0	64201000	36768000	27433000	24271000	12468000	11803000	39930000	24300000	15630000	0	0	0
C9JJ19;P82930;A0A087WUZ8	28S ribosomal protein S34, mitochondrial	MRPS34	3	6	6	6	2	4	4	2	4	4	2	4	4	0	0.427246	0.92888	7	0.71385	3	0.60621	3	1.2114	3	466860000	255410000	211440000	99483000	58371000	41112000	204810000	124530000	80277000	162560000	72506000	90056000
C9JJT5;C9JU26;G3V325;P56134-4;P56134-3;P56134-2;P56134	ATP synthase subunit f, mitochondrial	ATP5J2-PTCD1;ATP5J2	7	2	2	2	1	1	2	1	1	2	1	1	2	0	-0.179121	0.81847	4	NA	1	NA	1	1.1273	2	710680000	370630000	340060000	138470000	86384000	52081000	174240000	108970000	65263000	397980000	175270000	222720000
E7EN55;C9JL41;D6RDI2;J3KPP4;O95232-2;O95232	Luc7-like protein 3	LUC7L3	6	1	1	1	1	1	1	1	1	1	1	1	1	0	0.108341	0.87036	2	NA	0	NA	1	NA	1	14168000	7344000	6824000	0	0	0	5130100	3357300	1772800	9037800	3986700	5051200
U3KQU8;C9JLB7;Q96HP4	Oxidoreductase NAD-binding domain-containing protein 1	OXNAD1	3	1	1	1	1	0	1	1	0	1	1	0	1	0.0057904	-4.08474	0.34694	2	NA	1	NA	0	NA	1	16406000	11227000	5179500	6257700	4311700	1946000	0	0	0	10148000	6914800	3233500
C9JLK0;P31939-2;P31939	Bifunctional purine biosynthesis protein PURH;Phosphoribosylaminoimidazolecarboxamide formyltransferase;IMP cyclohydrolase	ATIC	3	2	2	2	2	2	1	2	2	1	2	2	1	0	0.727753	0.98762	5	0.94093	2	0.88154	2	NA	1	107730000	55647000	52082000	32139000	17384000	14754000	34919000	18994000	15925000	40671000	19268000	21403000
C9JLU1;P52434;P52434-4;P52434-2;P52434-3	DNA-directed RNA polymerases I, II, and III subunit RPABC3	POLR2H	5	3	3	3	3	3	2	3	3	2	3	3	2	0	-0.132382	0.82692	7	0.82692	3	0.76689	3	1.7238	2	556330000	289540000	266780000	156150000	87828000	68322000	277560000	155030000	122540000	122620000	46691000	75925000
C9JPM4;P18085;C9JAK5	ADP-ribosylation factor 4	ARF4	3	3	1	1	2	3	3	0	1	1	0	1	1	0.00062775	0.764632	0.99508	3	NA	0	0.94195	2	NA	1	14961000	6724700	8236700	0	0	0	8438200	4335000	4103200	6523200	2389700	4133500
E7EUY3;E9PDR0;C9JQS9;E7EX59;P05166;P05166-2;E7ENC1;F8WBI9;E9PEC3;E7ETT4;E7ETT1;C9JAW3;C9JVW9;H7C5C9	Propionyl-CoA carboxylase beta chain, mitochondrial	PCCB	14	4	4	4	0	2	4	0	2	4	0	2	4	0	0.724179	0.9869	3	NA	0	0.58453	2	1.0938	4	78133000	40176000	37957000	0	0	0	4620300	2785500	1834800	73513000	37390000	36122000
C9JRZ6;Q9NX63;F8WAR4;F8WD73	MICOS complex subunit MIC19	CHCHD3	4	12	12	12	11	9	10	11	9	10	11	9	10	0	-0.39697	0.78021	28	0.7312	9	0.65682	9	1.3702	10	461870000	234350000	227520000	150060000	80507000	69553000	125180000	74715000	50468000	186620000	79126000	107500000
H7BY49;C9JTN7;P31483-2	Nucleolysin TIA-1 isoform p40	TIA1	3	3	1	0	2	2	3	1	1	1	0	0	0	0	NA	NA	0	NA	0	NA	0	NA	0	0	0	0	0	0	0	0	0	0	0	0	0
C9JU35;Q9NPL8	Complex I assembly factor TIMMDC1, mitochondrial	TIMMDC1	2	1	1	1	0	1	0	0	1	0	0	1	0	0.00062422	NA	NA	0	NA	0	NA	0	NA	0	0	0	0	0	0	0	0	0	0	0	0	0
C9JV50;E9PGZ4;Q9NTJ5-2;Q9NTJ5	Phosphatidylinositide phosphatase SAC1	SACM1L	4	1	1	1	1	0	0	1	0	0	1	0	0	0.00066401	NA	NA	1	NA	1	NA	0	NA	0	20137000	12307000	7830200	20137000	12307000	7830200	0	0	0	0	0	0
C9JVD2;P48230	Transmembrane 4 L6 family member 4	TM4SF4	2	1	1	1	1	0	1	1	0	1	1	0	1	0.0040936	NA	NA	0	NA	0	NA	0	NA	0	0	0	0	0	0	0	0	0	0	0	0	0
C9JVN9;Q9H9P8-2;Q9H9P8;G3V5S1;G3V272	L-2-hydroxyglutarate dehydrogenase, mitochondrial	L2HGDH	5	3	3	3	3	2	1	3	2	1	3	2	1	0	-1.0611	0.67426	4	0.7179	3	0.58016	2	NA	1	518450000	308750000	209700000	165360000	105680000	59675000	144950000	91636000	53312000	208140000	111430000	96709000
C9JW56;Q9UPU7-2;Q9UPU7	TBC1 domain family member 2B	TBC1D2B	3	1	1	1	1	1	1	1	1	1	1	1	1	0.00069589	1.02091	1.0485	3	NA	1	NA	1	NA	1	5897900	2827300	3070600	785920	430570	355350	1397700	786920	610750	3714300	1609900	2104500
F8VR50;C9JZD1;O15145	Actin-related protein 2/3 complex subunit 3	ARPC3	3	1	1	1	1	1	1	1	1	1	1	1	1	0.00069396	-0.117603	0.82961	3	NA	1	NA	1	NA	1	357390000	187970000	169420000	87493000	48872000	38621000	115910000	69226000	46688000	153980000	69867000	84115000
D3YTB1;F8W727;P62910;D3YTI8	60S ribosomal protein L32	RPL32	4	8	8	8	7	8	6	7	8	6	7	8	6	0	-0.147099	0.82425	15	0.81	5	0.77198	6	1.3965	4	541600000	262710000	278890000	106980000	58723000	48255000	195470000	107810000	87660000	239150000	96177000	142970000
D6R938;E9PBG7;E9PF82;Q13557-8;Q13557-12;Q13557-10;Q13557;Q13557-6;Q13557-11;Q13557-9;Q13557-5;Q13557-3;Q13557-4;H0Y9J2;H0Y9C2	Calcium/calmodulin-dependent protein kinase type II subunit delta	CAMK2D	15	13	13	8	7	10	11	7	10	11	3	5	7	0	0.424502	0.92836	28	0.84779	8	0.84151	10	1.5132	10	2615300000	1244700000	1370500000	534820000	284740000	250080000	899270000	503460000	395810000	1181200000	456540000	724650000
D6R9I9;P61221;D6RGF4;H0Y990	ATP-binding cassette sub-family E member 1	ABCE1	4	6	6	6	3	3	6	3	3	6	3	3	6	0	1.61778	1.1843	14	0.89772	4	0.9146	3	1.4806	7	676680000	324750000	351930000	103540000	56901000	46642000	127280000	65518000	61760000	445860000	202330000	243530000
D6RAN4;P32969;H0Y9V9;E7ESE0;H0Y9R4	60S ribosomal protein L9	RPL9	5	8	8	8	6	6	8	6	6	8	6	6	8	0	0.961656	1.0359	21	0.9318	7	0.92685	7	1.5183	7	6467900000	3009200000	3458800000	1391400000	721320000	670120000	1877700000	1014500000	863230000	3198800000	1273300000	1925400000
D6RBW1;P06730;P06730-3;P06730-2;H0Y8J7;D6RHE2;H0Y8X3;A6NMX2	Eukaryotic translation initiation factor 4E	EIF4E	8	4	4	4	3	3	3	3	3	3	3	3	3	0	0.501339	0.94303	9	0.80908	3	0.9001	3	1.5749	3	374170000	171150000	203020000	71106000	37455000	33651000	107780000	56304000	51480000	195280000	77389000	117890000
D6RCC4;D6RCC9;Q8NEC7;D6R9W2;Q8NEC7-3	Glutathione S-transferase C-terminal domain-containing protein	GSTCD	5	2	2	2	0	1	2	0	1	2	0	1	2	0	NA	NA	1	NA	0	NA	0	NA	1	13551000	4063400	9487100	0	0	0	0	0	0	13551000	4063400	9487100
D6RCN7;D6RJB1;F8WDV0;Q9UI26;Q9UI26-2	Importin-11	IPO11	5	1	1	1	0	0	1	0	0	1	0	0	1	0.00071582	NA	NA	1	NA	0	NA	0	NA	1	12970000	3902500	9067500	0	0	0	0	0	0	12970000	3902500	9067500
D6RCP9;D6RFG8;P27707	Deoxycytidine kinase	DCK	3	2	2	2	2	2	1	2	2	1	2	2	1	0	1.89686	1.2537	3	NA	1	NA	1	NA	1	74124000	30729000	43395000	14484000	6093500	8390700	21088000	10382000	10706000	38552000	14254000	24298000
D6REA0;O75879;D6RDU9	Glutamyl-tRNA(Gln) amidotransferase subunit B, mitochondrial	PET112	3	7	7	7	3	4	3	3	4	3	3	4	3	0	-0.74949	0.72205	6	0.77516	3	0.59039	4	1.4642	3	594630000	315070000	279570000	145570000	83089000	62483000	202330000	120520000	81808000	246740000	111460000	135270000
D6REX3;O94979-6;O94979-3;O94979-10;O94979-4;O94979-9;O94979-2;O94979;O94979-8;D6RHZ5;H7BXG7;O94979-7;O94979-5;H0YAB3;D6RE64;D6RCQ9;H0YAF5;H0Y9T9;H0Y9K1;H0Y8V7;H0Y8W8	Protein transport protein Sec31A	SEC31A	21	6	6	6	0	3	4	0	3	4	0	3	4	0	1.47928	1.1513	6	NA	0	0.88074	3	1.3623	3	120310000	51473000	68840000	0	0	0	37432000	22214000	15218000	82881000	29259000	53622000
D6RF48;Q9P2W9;D6RC71	Syntaxin-18	STX18	3	2	2	2	1	2	2	1	2	2	1	2	2	0	0.314531	0.90776	4	NA	1	0.90776	2	NA	1	87564000	48726000	38837000	32090000	18387000	13702000	54215000	29915000	24300000	1259400	423680	835690
D6RFM5;P31040-2;P31040;A0A087X1I3;P31040-3;H0Y8X1	Succinate dehydrogenase [ubiquinone] flavoprotein subunit, mitochondrial	SDHA	6	8	8	8	4	8	7	4	8	7	4	8	7	0	0.505339	0.9438	12	NA	1	0.63923	5	1.2272	6	1373100000	734520000	638600000	272050000	152800000	119250000	538850000	327380000	211470000	562220000	254330000	307890000
D6RIE3;D6RGV5;H0UI06;P14406	Cytochrome c oxidase subunit 7A2, mitochondrial	COX7A2	4	1	1	1	0	0	1	0	0	1	0	0	1	0.00067069	NA	NA	1	NA	0	NA	0	NA	1	48011000	19068000	28943000	0	0	0	0	0	0	48011000	19068000	28943000
H0YAF8;D6RHH4;J3KPE3;P63244;D6RHJ5;D6RF23;H0Y8R5;D6RAU2;E9PD14;D6RBD0;D6RFX4;D6RFZ9;D6R9Z1;H0YAM7;D6RAC2;H0Y8W2;D6R9L0	Guanine nucleotide-binding protein subunit beta-2-like 1;Guanine nucleotide-binding protein subunit beta-2-like 1, N-terminally processed	GNB2L1	17	2	2	2	2	0	0	2	0	0	2	0	0	0	NA	NA	1	NA	1	NA	0	NA	0	28781000	13499000	15281000	28781000	13499000	15281000	0	0	0	0	0	0
R4GMS9;D6RJD3;D6RID8;Q6P1K8;Q13888;D6RIT7;D6RGC9;D6RAW1	General transcription factor IIH subunit 2-like protein;General transcription factor IIH subunit 2	GTF2H2;GTF2H2C	8	3	3	3	0	2	2	0	2	2	0	2	2	0	1.97981	1.2751	3	NA	0	0.59418	2	1.3537	2	72130000	31592000	40539000	0	0	0	27826000	15475000	12351000	44304000	16116000	28188000
D6RJA5;H0YAA3;Q9HAD4-2;Q9HAD4;H0Y9Z3	WD repeat-containing protein 41	WDR41	5	2	2	2	2	0	1	2	0	1	2	0	1	0	NA	NA	1	NA	1	NA	0	NA	0	382180	259840	122340	382180	259840	122340	0	0	0	0	0	0
E5KLK1;E5KLJ6;E5KLJ9;E5KLJ5;O60313;O60313-2	Dynamin-like 120 kDa protein, mitochondrial;Dynamin-like 120 kDa protein, form S1	OPA1	6	2	2	2	0	0	2	0	0	2	0	0	2	0	0.776045	0.9974	2	NA	0	NA	0	0.9974	2	120150000	63828000	56319000	0	0	0	0	0	0	120150000	63828000	56319000
E5RG13;E5RIP7;H0YBL1;P29218;P29218-3	Inositol monophosphatase 1	IMPA1	5	2	2	2	1	0	2	1	0	2	1	0	2	0	0.88489	1.0198	3	NA	1	NA	0	1.1299	2	70726000	32334000	38392000	3692800	2406700	1286200	0	0	0	67034000	29928000	37106000
E5RHG8;Q15369;Q15369-2;R4GMY8	Transcription elongation factor B polypeptide 1	TCEB1	4	6	6	6	5	4	5	5	4	5	5	4	5	0	1.61115	1.1827	11	0.9217	3	1.0267	4	1.7	5	628330000	308810000	319510000	78315000	47750000	30565000	235330000	125640000	109690000	314680000	135420000	179260000
E5RJR5;P63208	S-phase kinase-associated protein 1	SKP1	2	1	1	1	0	0	1	0	0	1	0	0	1	0	NA	NA	1	NA	0	NA	0	NA	1	5588200	2297700	3290500	0	0	0	0	0	0	5588200	2297700	3290500
E5RJY1;E7ESM1;Q92597-3;Q92597-2;Q92597	Protein NDRG1	NDRG1	5	1	1	1	0	1	1	0	1	1	0	1	1	0	0.667239	0.9755	4	NA	0	0.7889	2	1.2796	2	22467000	10452000	12015000	0	0	0	7575700	4298400	3277300	14891000	6153600	8737500
E5RK48;Q8IZV5	Retinol dehydrogenase 10	RDH10	2	1	1	1	0	1	1	0	1	1	0	1	1	0.0012041	-0.688579	0.73178	2	NA	0	NA	1	NA	1	185380000	81006000	104380000	0	0	0	69590000	43454000	26136000	115790000	37552000	78242000
E9PD92;E7EM57;E7EUI8;P11413;P11413-3;P11413-2	Glucose-6-phosphate 1-dehydrogenase	G6PD	6	1	1	1	1	1	0	1	1	0	1	1	0	0	0.0521069	0.86043	2	NA	1	NA	1	NA	0	17371000	9332700	8038000	8664900	4950700	3714200	8705800	4382100	4323800	0	0	0
E7EMW7;O95071-2;O95071	E3 ubiquitin-protein ligase UBR5	UBR5	3	2	2	2	0	1	2	0	1	2	0	1	2	0	2.11476	1.3107	3	NA	0	NA	1	1.4231	2	3530900	1667500	1863400	0	0	0	694480	459120	235360	2836400	1208400	1628100
H0Y9H2;E7EV99;E7ENY0;P35611-2;P35611-6;P35611-4;P35611;P35611-3;H0YFD8;A0A0A0MSR2;P35611-5	Alpha-adducin	ADD1	11	2	2	2	0	0	2	0	0	2	0	0	2	0	NA	NA	1	NA	0	NA	0	NA	1	80345000	38511000	41834000	0	0	0	0	0	0	80345000	38511000	41834000
E7ERS3;Q86VM9;Q86VM9-2;H3BRH3;H3BRN6	Zinc finger CCCH domain-containing protein 18	ZC3H18	5	7	7	7	3	3	4	3	3	4	3	3	4	0	-1.32092	0.63684	8	0.49986	2	0.57044	3	1.3374	3	168000000	92355000	75642000	29664000	17973000	11691000	65167000	41577000	23590000	73165000	32805000	40361000
E7EW00;H0Y8D9;E7ET15;O15042-2;O15042;C9J5L1;C9JDJ7	U2 snRNP-associated SURP motif-containing protein	U2SURP	7	3	3	3	1	3	1	1	3	1	1	3	1	0	-1.08166	0.67122	8	0.66337	2	0.62601	4	1.3022	2	73151000	39210000	33941000	5039800	3099500	1940300	47465000	27221000	20244000	20646000	8889400	11757000
E7EU96;Q5U5J2;Q8NEV1;P68400;P68400-2;A0A087WY74	Casein kinase II subunit alpha 3;Casein kinase II subunit alpha	CSNK2A1;CSNK2A3	6	4	4	4	1	2	2	1	2	2	1	2	2	0	0.0566614	0.86123	4	NA	1	0.5166	2	1.192	2	282820000	169470000	113350000	33418000	19669000	13749000	175970000	118090000	57882000	73431000	31713000	41718000
H0Y5B5;E7EVG2;Q86U86-6;Q86U86-5;Q86U86-4;Q86U86-7;Q86U86-3;Q86U86-9;Q86U86-2;Q86U86-8;Q86U86	Protein polybromo-1	PBRM1	11	1	1	1	0	1	1	0	1	1	0	1	1	0.00068399	0.407898	0.92522	2	NA	0	NA	1	NA	1	24642000	11585000	13057000	0	0	0	8821800	5544200	3277600	15820000	6041000	9779200
G5E9S8;G3V2E7;F8W6L3;G3V3H3;G3V5R9;E7EVH7;Q07866-8;Q07866-2;Q07866-3;Q07866;Q07866-7;Q07866-5;Q07866-10;Q07866-6;Q07866-4;Q07866-9	Kinesin light chain 1	KLC1	16	1	1	1	0	1	0	0	1	0	0	1	0	0.0006105	NA	NA	1	NA	0	NA	1	NA	0	12140000	6830100	5309500	0	0	0	12140000	6830100	5309500	0	0	0
E7EWB4;Q9BPU6	Dihydropyrimidinase-related protein 5	DPYSL5	2	1	1	1	0	0	1	0	0	1	0	0	1	0.009731	NA	NA	1	NA	0	NA	0	NA	1	8602400	3291800	5310700	0	0	0	0	0	0	8602400	3291800	5310700
E7EX90;Q14203-5;Q14203-2;Q14203-3;Q14203-4;Q14203-6;Q14203;Q6AWB1;E7EWF7	Dynactin subunit 1	DCTN1;DKFZp686E0752	9	12	12	12	10	8	8	10	8	8	10	8	8	0	0.317014	0.90822	22	0.7338	8	0.85458	7	1.3951	7	632350000	317370000	314980000	171010000	92976000	78039000	177660000	97300000	80363000	283670000	127090000	156580000
F8W1N5;F8VZJ2;F8VNW4;F8W0W4;H0YHX9;Q13765;E9PAV3-2;E9PAV3	Nascent polypeptide-associated complex subunit alpha;Nascent polypeptide-associated complex subunit alpha, muscle-specific form	NACA	8	1	1	1	0	0	1	0	0	1	0	0	1	0	NA	NA	1	NA	0	NA	0	NA	1	36730000	13943000	22786000	0	0	0	0	0	0	36730000	13943000	22786000
E9PBF6;P20700;A0A0D9SFE5;A0A0D9SFY5	Lamin-B1	LMNB1	4	9	9	8	4	7	5	4	7	5	4	6	5	0	-1.08058	0.67138	13	0.67138	3	0.40959	5	1.4479	5	295180000	171530000	123650000	74759000	45100000	29659000	117600000	82385000	35220000	102820000	44043000	58775000
E9PBS1;P22234;P22234-2	Multifunctional protein ADE2;Phosphoribosylaminoimidazole-succinocarboxamide synthase;Phosphoribosylaminoimidazole carboxylase	PAICS	3	1	1	1	1	0	0	1	0	0	1	0	0	0.00063613	NA	NA	1	NA	1	NA	0	NA	0	42241000	21127000	21115000	42241000	21127000	21115000	0	0	0	0	0	0
E9PC15;Q53H12;E9PG39;A0A0G2JLG5;A0A0G2JLD0	Acylglycerol kinase, mitochondrial	AGK	5	5	5	5	3	1	4	3	1	4	3	1	4	0	0.493693	0.94156	8	0.72345	3	NA	1	1.2335	4	773400000	380710000	392690000	101600000	56364000	45236000	77009000	45197000	31813000	594790000	279150000	315640000
E9PD53;Q9NTJ3;Q9NTJ3-2;C9JR83;C9JVD8;C9J578;C9J9E4	Structural maintenance of chromosomes protein;Structural maintenance of chromosomes protein 4	SMC4	7	12	12	12	4	7	4	4	7	4	4	7	4	0	1.1309	1.0723	12	1.1044	4	0.85526	5	1.601	3	748370000	206380000	542000000	62955000	30310000	32645000	299350000	103660000	195680000	386070000	72403000	313670000
E9PDF6;O43795-2;O43795;C9JUP5;C9JYW1;H7C2Y7;E7EQD9;C9K0I9;A0A0U1RRI3;G3V342;Q9UBC5	Unconventional myosin-Ib	MYO1B	11	10	10	10	3	6	5	3	6	5	3	6	5	0	-0.359274	0.7867	11	0.71945	3	0.59025	3	1.1363	5	1240800000	787920000	452850000	161480000	91748000	69734000	655110000	505040000	150070000	424170000	191130000	233050000
E9PDP5;Q8IWZ3;Q8IWZ3-4;Q8IWZ3-6;H7C2F5;H3BLS9;H0YM23;Q8IWZ3-5;Q8IWZ3-2;O75179-5;O75179-3;O75179-4;O75179-6;O75179-7;O75179-2;O75179	Ankyrin repeat and KH domain-containing protein 1	ANKHD1	16	3	3	3	3	2	1	3	2	1	3	2	1	0	-0.180789	0.81817	6	0.81115	3	0.85172	2	NA	1	213750000	108470000	105280000	87479000	52735000	34745000	58290000	30447000	27843000	67982000	25286000	42696000
E9PEB5;Q96AE4;Q96AE4-2;C9JSZ1	Far upstream element-binding protein 1	FUBP1	4	3	2	2	2	1	2	2	1	1	2	1	1	0	-1.61466	0.59703	4	0.61742	3	NA	1	NA	1	184190000	102660000	81530000	67310000	39505000	27805000	55030000	32098000	22932000	61846000	31053000	30793000
E9PF10;O75694-2;O75694	Nuclear pore complex protein Nup155	NUP155	3	16	16	16	9	11	15	9	11	15	9	11	15	0	-0.146933	0.82428	31	0.70382	8	0.58942	9	1.1794	14	3230100000	1647100000	1582900000	528470000	315700000	212770000	724790000	438400000	286390000	1976800000	893030000	1083800000
E9PF19;Q9Y4P3;Q96E41;F8WCR3;F8WDI9	Transducin beta-like protein 2	TBL2	5	3	3	3	1	3	1	1	3	1	1	3	1	0	-0.701532	0.7297	4	NA	1	0.67974	3	NA	1	19264000	9725200	9539000	5042100	2630000	2412100	6687900	3751900	2936000	7534200	3343300	4190900
E9PF58;Q92747-2;Q92747	Actin-related protein 2/3 complex subunit 1A	ARPC1A	3	2	1	1	0	0	2	0	0	1	0	0	1	0.00065963	NA	NA	1	NA	0	NA	0	NA	1	17695000	8685800	9009000	0	0	0	0	0	0	17695000	8685800	9009000
E9PFN5;Q9Y2Q3-4;Q9Y2Q3;Q9Y2Q3-3;Q9Y2Q3-2	Glutathione S-transferase kappa 1	GSTK1	5	2	2	2	0	1	2	0	1	2	0	1	2	0	-1.64579	0.59296	3	NA	0	NA	1	0.47664	2	222910000	157090000	65827000	0	0	0	41581000	25643000	15938000	181330000	131440000	49889000
E9PG15;P27348	14-3-3 protein theta	YWHAQ	2	3	1	1	3	3	2	1	1	1	1	1	1	0.00070373	0.415626	0.92668	4	0.92668	2	NA	1	NA	1	9740700	4704200	5036600	2908800	1440500	1468200	2303100	1334100	969010	4528900	1929500	2599300
F8WAY8;E9PH70;Q9ULH0-3;Q9ULH0-4;Q9ULH0	Kinase D-interacting substrate of 220 kDa	KIDINS220	5	1	1	1	0	0	1	0	0	1	0	0	1	0	NA	NA	1	NA	0	NA	0	NA	1	47867000	18206000	29661000	0	0	0	0	0	0	47867000	18206000	29661000
E9PH99;Q9Y4E5-2;Q9Y4E5	Zinc finger protein 451	ZNF451	3	1	1	1	1	0	1	1	0	1	1	0	1	0	-0.402514	0.77926	2	NA	1	NA	0	NA	1	21207000	11114000	10093000	8130300	5741000	2389200	0	0	0	13076000	5372900	7703300
E9PHA2;Q15003;C9J470;Q15003-2;H7C415;C9JZP1	Condensin complex subunit 2	NCAPH	6	18	18	18	13	17	10	13	17	10	13	17	10	0	0.264937	0.89862	24	0.89862	6	0.85406	13	1.3904	5	2587200000	1345200000	1242000000	704320000	397180000	307140000	980160000	526300000	453870000	902740000	421740000	481000000
E9PHF7;Q96RQ3;F5GYT8;E9PG35;G5E9X5	Methylcrotonoyl-CoA carboxylase subunit alpha, mitochondrial	MCCC1	5	6	6	6	5	6	6	5	6	6	5	6	6	0	-1.13218	0.66381	10	0.62066	3	0.56066	3	1.1184	4	589110000	317150000	271970000	156880000	97008000	59872000	169370000	101010000	68356000	262860000	119120000	143740000
E9PI90;Q9H061	Transmembrane protein 126A	TMEM126A	2	1	1	1	0	1	0	0	1	0	0	1	0	0.0012114	NA	NA	1	NA	0	NA	1	NA	0	64035000	43427000	20608000	0	0	0	64035000	43427000	20608000	0	0	0
E9PIE4;Q9Y6C9	Mitochondrial carrier homolog 2	MTCH2	2	2	2	2	1	1	2	1	1	2	1	1	2	0	-0.467206	0.76826	8	0.66893	2	0.68584	3	1.2867	3	206060000	93638000	112420000	24501000	14006000	10495000	32171000	18074000	14097000	149390000	61558000	87830000
J3KN20;E9PIM0;Q9NS37	CREB/ATF bZIP transcription factor	CREBZF	3	1	1	1	0	1	1	0	1	1	0	1	1	0.0097254	0.106539	0.87004	2	NA	0	NA	1	NA	1	12426000	6189000	6236700	0	0	0	5300500	3229000	2071500	7125300	2960000	4165300
E9PJN0;O14734;H7C5A7;H0Y698;Q9BR14;E9PMC4;E9PIS4;E9PRD4	Acyl-coenzyme A thioesterase 8	ACOT8	8	5	5	5	3	3	4	3	3	4	3	3	4	0	-0.747474	0.72237	7	0.66097	2	0.62366	3	1.2329	2	683230000	373820000	309420000	135020000	78564000	56451000	327850000	195070000	132780000	220370000	100190000	120180000
E9PK01;P29692;E9PQ49;E9PI39;A0A087X1X7;E9PRY8;P29692-3;P29692-2;E9PPR1;E9PL12;E9PL71;E9PMW7;E9PQZ1;P29692-4;E9PN91;E9PIZ1;H0YCK7;E9PK06;E9PKK3;E9PK72;H0YE58;H0YE72;E9PNW6;E9PQC9;E9PJD0	Elongation factor 1-delta	EEF1D	25	8	7	7	6	8	8	5	7	7	5	7	7	0	-0.0103814	0.84939	19	0.72587	6	0.8465	7	1.1983	6	1237500000	600330000	637140000	283760000	156990000	126770000	344980000	180110000	164870000	608730000	263230000	345500000
H0YEN2;E9PQP7;H7BXH2;E9PKF6;Q5H9R7-3;Q5H9R7-4;Q5H9R7-6;Q5H9R7-2;Q5H9R7;Q5H9R7-5;H0YEV0;H0YDW1	Serine/threonine-protein phosphatase 6 regulatory subunit 3	PPP6R3	12	2	2	2	0	2	0	0	2	0	0	2	0	0	1.22057	1.0921	2	NA	0	1.0921	2	NA	0	8685700	4107100	4578600	0	0	0	8685700	4107100	4578600	0	0	0
F5H6X6;E9PKU7;Q14697;Q14697-2	Neutral alpha-glucosidase AB	GANAB	4	3	3	3	1	2	3	1	2	3	1	2	3	0	1.55489	1.1692	3	NA	1	0.84279	2	1.5883	3	384310000	186630000	197670000	47151000	30375000	16776000	143300000	73780000	69522000	193850000	82477000	111380000
F8VSA6;E9PS38;S4R3E9;E9PL57;Q15843	NEDD8	NEDD8;NEDD8-MDP1	5	2	2	2	1	2	1	1	2	1	1	2	1	0	1.13867	1.074	7	1.0273	2	1.0394	3	1.7131	2	1809300000	799550000	1009700000	452980000	225880000	227100000	641960000	311030000	330920000	714340000	262640000	451700000
E9PLD0;Q9H0U4;Q92928;E7END7;P62820-2;P62820	Ras-related protein Rab-1B;Putative Ras-related protein Rab-1C;Ras-related protein Rab-1A	RAB1B;RAB1C;RAB1A	6	6	6	5	3	2	6	3	2	6	2	1	5	0	0.71578	0.98521	9	0.82847	3	0.74224	2	1.308	5	2980900000	1462600000	1518300000	697310000	383720000	313590000	638550000	371480000	267070000	1645000000	707400000	937630000
E9PLJ0;O95373	Importin-7	IPO7	2	1	1	1	0	1	0	0	1	0	0	1	0	0.00061652	NA	NA	1	NA	0	NA	1	NA	0	30335000	17226000	13108000	0	0	0	30335000	17226000	13108000	0	0	0
E9PLL6;P46776;E9PJD9;E9PLX7	60S ribosomal protein L27a	RPL27A	4	5	5	5	3	4	5	3	4	5	3	4	5	0	-0.0403202	0.84382	11	0.79067	4	0.82786	3	1.5466	4	2385500000	1198900000	1186500000	756200000	415440000	340750000	687880000	388120000	299760000	941390000	395380000	546010000
E9PMX1;E9PR38;H0YEH2;Q5T1Z4;Q5T1Z8;Q14671-4;Q14671-2;Q14671;Q14671-3	Pumilio homolog 1	PUM1	9	1	1	1	0	1	1	0	1	1	0	1	1	0	1.64007	1.1897	2	NA	0	NA	1	NA	1	5108800	2125900	2982900	0	0	0	1339300	614800	724470	3769600	1511100	2258400
E9PPS5;E9PPR0;E9PQP1;E9PMX3;G3V0I5;P49821-2;P49821	NADH dehydrogenase [ubiquinone] flavoprotein 1, mitochondrial	NDUFV1	7	1	1	1	0	0	1	0	0	1	0	0	1	0.0046539	NA	NA	1	NA	0	NA	0	NA	1	26660000	11271000	15389000	0	0	0	0	0	0	26660000	11271000	15389000
E9PP78;Q96CU9-3;Q96CU9	FAD-dependent oxidoreductase domain-containing protein 1	FOXRED1	3	1	1	1	0	0	1	0	0	1	0	0	1	0.0017932	NA	NA	1	NA	0	NA	0	NA	1	68503000	31245000	37258000	0	0	0	0	0	0	68503000	31245000	37258000
H7BZJ1;H7C406;E9PPP8;Q8NEC6;F8WA39;Q13613-2;Q13613	Myotubularin-related protein 1	MTMR1	7	1	1	1	0	0	1	0	0	1	0	0	1	0.0012143	NA	NA	1	NA	0	NA	0	NA	1	52086000	23597000	28489000	0	0	0	0	0	0	52086000	23597000	28489000
E9PQM0;Q8WUK0-2;Q8WUK0-3;Q8WUK0	Phosphatidylglycerophosphatase and protein-tyrosine phosphatase 1	PTPMT1	4	2	2	2	0	2	0	0	2	0	0	2	0	0	-2.5765	0.48328	3	NA	0	0.48328	3	NA	0	60044000	37838000	22206000	0	0	0	60044000	37838000	22206000	0	0	0
E9PQV9;H0YCN4;Q9BTE7	DCN1-like protein;DCN1-like protein 5	DCUN1D5	3	1	1	1	0	1	1	0	1	1	0	1	1	0.0097198	2.03902	1.2906	3	NA	0	NA	1	1.2176	2	3854600	1308000	2546600	0	0	0	1309300	463380	845960	2545200	844580	1700700
E9PR16;G3V198;Q12769;E9PSI3;Q12769-2;Q12769-3	Nuclear pore complex protein Nup160	NUP160	6	4	4	4	1	2	2	1	2	2	1	2	2	0	-1.2032	0.65353	3	NA	0	0.6216	2	NA	1	58361000	29899000	28462000	0	0	0	44315000	23885000	20430000	14046000	6013600	8032200
E9PR30;P62861	40S ribosomal protein S30	FAU	2	2	2	2	2	1	2	2	1	2	2	1	2	0	0.705572	0.98316	5	0.91996	2	NA	1	1.319	2	899540000	419450000	480090000	282810000	143600000	139210000	258190000	130940000	127250000	358540000	144900000	213630000
E9PRZ0;P46734-2;P46734;P46734-3;J3QR49	Dual specificity mitogen-activated protein kinase kinase 3	MAP2K3	5	2	2	2	0	1	1	0	1	1	0	1	1	0	NA	NA	1	NA	0	NA	0	NA	1	10592000	10052000	539460	0	0	0	9627200	9627200	0	964400	424940	539460
F1DAL9;P24468;P10589;P24468-3;P24468-2	COUP transcription factor 2;COUP transcription factor 1	NR2F1;NR2F2	5	2	2	2	1	1	1	1	1	1	1	1	1	0	NA	NA	0	NA	0	NA	0	NA	0	0	0	0	0	0	0	0	0	0	0	0	0
F1T0I1;J3KNL6;O15027-2;O15027-4;O15027-3;O15027;O15027-5;X6RGP5;A0A0C4DH09	Protein transport protein Sec16A	SEC16A	9	6	6	6	4	4	5	4	4	5	4	4	5	0	0.056889	0.86127	12	0.67388	4	0.76432	3	1.1644	5	448800000	236730000	212070000	63690000	40047000	23644000	178560000	104290000	74275000	206550000	92397000	114150000
F2Z2B9;Q9BSJ2;Q9BSJ2-4;R4GMM4;B3KTU7;Q9BSJ2-3	Gamma-tubulin complex component 2	TUBGCP2	6	5	5	5	1	2	4	1	2	4	1	2	4	0	0.242416	0.8945	5	NA	1	0.77799	2	1.5403	4	162860000	89434000	73422000	38512000	25646000	12866000	24543000	14810000	9733200	99801000	48978000	50823000
H7C100;F2Z2W7;Q8IZ69-2;Q8IZ69	tRNA (uracil-5-)-methyltransferase homolog A	TRMT2A	4	1	1	1	1	0	0	1	0	0	1	0	0	0.00062972	NA	NA	0	NA	0	NA	0	NA	0	0	0	0	0	0	0	0	0	0	0	0	0
G5E9V2;F2Z3A7;Q96DA6	Mitochondrial import inner membrane translocase subunit TIM14	DNAJC19	3	1	1	1	0	1	0	0	1	0	0	1	0	0.00063492	NA	NA	0	NA	0	NA	0	NA	0	789820	789820	0	0	0	0	789820	789820	0	0	0	0
H0Y380;H0Y4H1;H0Y7Z9;Q3KPI9;F5GWR7;H0Y6Z7;P23468-3;P23468-7;P23468-5;P23468-4;P23468-6;P23468-2;P10586-2;P10586;P23468;G8JL96;A0A0A0MR60;Q13332-7;Q13332-5;Q13332-6;Q13332-3;Q13332-4;Q13332-2;Q13332	Receptor-type tyrosine-protein phosphatase delta;Receptor-type tyrosine-protein phosphatase F;Receptor-type tyrosine-protein phosphatase S	PTPRF;PTPRD;PTPRS	24	2	2	2	1	1	1	1	1	1	1	1	1	0	NA	NA	0	NA	0	NA	0	NA	0	0	0	0	0	0	0	0	0	0	0	0	0
F5GX09;Q5HYJ3-3;Q5HYJ3-2;Q5HYJ3	Protein FAM76B	FAM76B	4	1	1	1	0	0	1	0	0	1	0	0	1	0.0012019	NA	NA	1	NA	0	NA	0	NA	1	2990900	1351900	1639000	0	0	0	0	0	0	2990900	1351900	1639000
H0YLY7;H0YKE7;F5GX29;H0YNG9;Q99653	Calcineurin B homologous protein 1	CHP1	5	1	1	1	1	1	1	1	1	1	1	1	1	0	-1.33817	0.63443	3	NA	1	NA	1	NA	1	222770000	122900000	99870000	37121000	24389000	12732000	73148000	43890000	29258000	112500000	54621000	57881000
F5H6J5;F5GX80;Q6NZY4-2;Q6NZY4	Zinc finger CCHC domain-containing protein 8	ZCCHC8	4	1	1	1	0	1	0	0	1	0	0	1	0	0.00068074	NA	NA	1	NA	0	NA	1	NA	0	49228000	27640000	21588000	0	0	0	49228000	27640000	21588000	0	0	0
F5GX99;Q9H078-2;Q9H078;H0YGM0;Q9H078-4;Q9H078-5;Q9H078-3;F5H392;F5H7A5	Caseinolytic peptidase B protein homolog	CLPB	9	5	5	5	4	3	4	4	3	4	4	3	4	0	-1.5635	0.60378	9	0.56461	3	0.55713	3	1.1701	3	172780000	96241000	76535000	46170000	31155000	15015000	37680000	24402000	13278000	88926000	40684000	48242000
F5H7R9;F5GXR3;P20962	Parathymosin	PTMS	3	1	1	1	1	0	0	1	0	0	1	0	0	0.0012055	NA	NA	1	NA	1	NA	0	NA	0	884410	420670	463730	884410	420670	463730	0	0	0	0	0	0
F5GYN4;J3KR44;Q96FW1;F5H6Q1;F5GYJ8;F5H3F0;Q96FW1-2	Ubiquitin thioesterase OTUB1	OTUB1	7	7	7	7	5	6	6	5	6	6	5	6	6	0	0.512292	0.94514	17	0.84618	5	0.8564	5	1.4149	7	3580100000	1777600000	1802400000	655810000	355740000	300070000	1072700000	591170000	481520000	1851600000	830730000	1020800000
J3QL14;R4GN72;F5GYQ1;P61421;H3BQJ1	V-type proton ATPase subunit d 1	ATP6V0D1	5	3	3	3	1	0	2	1	0	2	1	0	2	0	1.90428	1.2556	2	NA	1	NA	0	NA	1	144200000	65004000	79198000	103760000	48556000	55206000	0	0	0	40440000	16448000	23992000
F5GYQ2;Q9UI30-2;Q9UI30	Multifunctional methyltransferase subunit TRM112-like protein	TRMT112	3	1	1	1	0	1	1	0	1	1	0	1	1	0.004096	NA	NA	0	NA	0	NA	0	NA	0	0	0	0	0	0	0	0	0	0	0	0	0
F5GZS6;J3KPF3;P08195-2;P08195-3;P08195;P08195-4;F5GZI0;F5H0E2;H0YFS2;H0YFX4;F5H867	4F2 cell-surface antigen heavy chain	SLC3A2	11	12	12	12	7	8	7	7	8	7	7	8	7	0	-0.701781	0.72966	23	0.72966	9	0.6373	9	1.2965	5	2370700000	1280300000	1090400000	589340000	354490000	234850000	901030000	556150000	344880000	880320000	369620000	510700000
F5H008;Q9H267;Q9H267-2;G3V3F9	Vacuolar protein sorting-associated protein 33B	VPS33B	4	4	4	4	1	2	1	1	2	1	1	2	1	0	-0.271624	0.802	3	NA	1	0.8818	2	NA	1	132400000	65741000	66657000	2759300	1516600	1242700	125470000	62165000	63304000	4169000	2059400	2109600
F5H0D0;Q14232-2;Q14232;H0YGG4	Translation initiation factor eIF-2B subunit alpha	EIF2B1	4	2	2	2	1	0	1	1	0	1	1	0	1	0	1.86667	1.246	2	NA	1	NA	0	NA	1	43623000	16869000	26754000	873670	491640	382040	0	0	0	42749000	16378000	26372000
J3KT57;F5H0Q0;H0YGW8;Q6P1R4	tRNA-dihydrouridine(16/17) synthase [NAD(P)(+)]-like	DUS1L	4	1	1	1	1	0	1	1	0	1	1	0	1	0.00063171	1.29273	1.1083	2	NA	1	NA	0	NA	1	11111000	3490000	7621000	4076300	1096100	2980200	0	0	0	7034600	2393800	4640800
J3QS63;J3QL91;F5H0W7;J3QLH0;J3QL54;J3KT10;Q9BW27-2;Q9BW27-3;Q9BW27	Nuclear pore complex protein Nup85	NUP85	9	1	1	1	1	1	1	1	1	1	1	1	1	0	-1.08322	0.67099	3	NA	1	NA	1	NA	1	100960000	49679000	51285000	10685000	6086900	4597900	24330000	14980000	9349600	65949000	28612000	37337000
F5H170;Q8WW22-3;Q8WW22;Q8WW22-2	DnaJ homolog subfamily A member 4	DNAJA4	4	2	2	2	2	1	1	2	1	1	2	1	1	0	0.606071	0.9634	3	0.93727	2	NA	1	NA	0	8153100	3716100	4437000	4084800	2126800	1958000	4068300	1589300	2478900	0	0	0
F5H2T0;O95163	Elongator complex protein 1	IKBKAP	2	2	2	2	1	1	2	1	1	2	1	1	2	0	0.518355	0.94631	4	NA	1	NA	1	1.4764	2	46613000	19034000	27579000	2590700	1566700	1024000	5659500	3276500	2383000	38363000	14191000	24172000
F5H365;Q15436;G3V4V1;G3V1W4;G3V3G5;G3V2R6;Q15436-2;G3V5X8;G3V4Q2	Protein transport protein Sec23A	SEC23A	9	4	4	3	3	3	3	3	3	3	2	2	2	0	-0.270433	0.80221	7	0.7344	3	0.85895	3	1.3047	3	946170000	470460000	475720000	236080000	129210000	106870000	343250000	175940000	167310000	366840000	165300000	201540000
F5H4B6;Q8IZ83-3;Q8IZ83	Aldehyde dehydrogenase family 16 member A1	ALDH16A1	3	1	1	1	0	1	1	0	1	1	0	1	1	0.00065274	-1.53413	0.60769	2	NA	0	NA	1	NA	1	28394000	17084000	11310000	0	0	0	10232000	6787300	3444600	18162000	10296000	7865700
F5H571;P45974-2;P45974	Ubiquitin carboxyl-terminal hydrolase 5	USP5	3	1	1	1	1	0	0	1	0	0	1	0	0	0.00067431	NA	NA	1	NA	1	NA	0	NA	0	9244700	5745400	3499400	9244700	5745400	3499400	0	0	0	0	0	0
F5H5D3;Q9BQE3;F8VVB9;F8VRZ4;F8VS66;F8VWV9;F8VX09;C9JEV8;C9JQ00;C9JJQ8;A6NHL2-2;A6NHL2;C9JDL2;C9K0S6;F8VRK0;F8W0F6;F8VXZ7;Q9H853	Tubulin alpha-1C chain	TUBA1C	18	30	3	3	26	26	28	3	3	3	3	3	3	0	1.30025	1.11	3	NA	1	1.0755	2	NA	1	523610000	190260000	333350000	53519000	18701000	34818000	244660000	100220000	144440000	225440000	71338000	154100000
H0Y8R1;F5H5I6;H0YAK1;Q12849;Q12849-5;H0YAM1	G-rich sequence factor 1	GRSF1	6	8	8	8	5	6	5	5	6	5	5	6	5	0	-1.31992	0.63698	14	0.51182	4	0.60626	6	1.1578	4	1368900000	792860000	576010000	241840000	151590000	90246000	612680000	397320000	215360000	514360000	243950000	270410000
F5H5P2;P12694;P12694-2;F5GXU9	2-oxoisovalerate dehydrogenase subunit alpha, mitochondrial	BCKDHA	4	3	3	3	1	1	2	1	1	2	1	1	2	0	-0.463535	0.76888	4	NA	1	NA	1	1.1446	2	24880000	13862000	11018000	5799300	2997300	2802000	7851400	5440000	2411400	11230000	5425200	5804400
F5H669;Q8N684-2;Q8N684;Q8N684-3	Cleavage and polyadenylation specificity factor subunit 7	CPSF7	4	1	1	1	1	1	0	1	1	0	1	1	0	0	-0.542817	0.7556	2	NA	1	NA	1	NA	0	22631000	13768000	8862500	11909000	6388600	5520000	10722000	7379700	3342500	0	0	0
F5H6E2;O00159-2;O00159-3;O00159;I3L204;I3L4D4;I3L501;I3L3Y6;I3L168;I3L3F5	Unconventional myosin-Ic	MYO1C	10	17	17	17	11	12	14	11	12	14	11	12	14	0	-0.554636	0.75364	29	0.70766	8	0.63139	9	1.4173	12	2536400000	1286000000	1250400000	423390000	254660000	168720000	761060000	466180000	294880000	1351900000	565150000	786780000
F5H6I7;Q6DD88	Atlastin-3	ATL3	2	3	3	3	1	2	3	1	2	3	1	2	3	0	0.271967	0.89991	6	NA	1	0.7288	2	1.3676	3	431460000	222110000	209350000	71718000	42099000	29619000	122270000	72011000	50256000	237480000	108000000	129480000
F5H8F7;Q9UBL3-2;Q9UBL3-3;Q9UBL3;H0YBF6	Set1/Ash2 histone methyltransferase complex subunit ASH2	ASH2L	5	2	2	2	1	2	2	1	2	2	1	2	2	0	1.24072	1.0966	4	NA	1	0.69682	2	1.4648	2	118430000	56969000	61459000	2742700	1289500	1453200	41358000	24342000	17016000	74326000	31337000	42989000
F6QDS0;H3BQK0;Q9UMR2;Q9UMR2-2;Q9UMR2-4;H3BN59;H3BMQ5	ATP-dependent RNA helicase DDX19B	DDX19B	7	9	1	1	5	6	6	0	1	1	0	1	1	0.001218	0.606986	0.96358	2	NA	0	NA	1	NA	1	2696400	1415600	1280800	0	0	0	1272500	700700	571820	1423900	714880	709010
F6RGN5;Q9UBX3;Q9UBX3-2	Mitochondrial dicarboxylate carrier	SLC25A10	3	5	1	1	3	3	4	0	1	1	0	1	1	0.00069013	2.45838	1.4059	3	NA	0	NA	1	1.4987	2	11254000	4931800	6322000	0	0	0	2066500	1233500	833020	9187300	3698300	5489000
F6T1Q0;Q6L8Q7-2;Q6L8Q7	2,5-phosphodiesterase 12	PDE12	3	15	15	15	12	11	10	12	11	10	12	11	10	0	-0.092278	0.83424	23	0.76272	9	0.68939	6	1.1203	8	2627300000	1380600000	1246800000	729320000	420120000	309200000	817580000	458510000	359070000	1080400000	501920000	578490000
F6WST4;Q9P0S3;Q53FV1	ORM1-like protein 1;ORM1-like protein 2	ORMDL1;ORMDL2	3	1	1	1	1	0	0	1	0	0	1	0	0	0.00065104	NA	NA	1	NA	1	NA	0	NA	0	9779000	5379400	4399700	9779000	5379400	4399700	0	0	0	0	0	0
F8VPD4;P27708;H7C2E4;H7BZB3;H7C3Z5	CAD protein;Glutamine-dependent carbamoyl-phosphate synthase;Aspartate carbamoyltransferase;Dihydroorotase	CAD	5	51	51	51	36	37	45	36	37	45	36	37	45	0	0.612273	0.96462	98	0.81132	30	0.85099	29	1.3391	39	17960000000	8144600000	9815300000	3170000000	1733400000	1436600000	4881500000	2563900000	2317600000	9908400000	3847300000	6061100000
F8VQE1;Q9UHB6-2;Q9UHB6-5;Q9UHB6;Q9UHB6-4;F8VS07;Q9UHB6-3;F8VRN8	LIM domain and actin-binding protein 1	TRMT1;LIMA1	8	7	7	7	2	3	6	2	3	6	2	3	6	0	1.70147	1.2047	7	NA	1	0.61365	3	1.3654	4	117050000	55722000	61323000	1771300	1003300	767940	34646000	18380000	16266000	80628000	36339000	44290000
F8VRK6;H0YH87;F8WB06;F8VQP2;V9GY86;Q99700-2;Q99700-5;Q99700-4;Q99700	Ataxin-2	ATXN2	9	1	1	1	1	0	0	1	0	0	1	0	0	0.00068776	NA	NA	1	NA	1	NA	0	NA	0	25414000	14932000	10482000	25414000	14932000	10482000	0	0	0	0	0	0
F8VUA7;F8VQX7;Q9BZF1-3;Q9BZF1-2;Q9BZF1	Oxysterol-binding protein;Oxysterol-binding protein-related protein 8	OSBPL8	5	1	1	1	1	0	0	1	0	0	1	0	0	0.00064185	NA	NA	1	NA	1	NA	0	NA	0	16680000	8028800	8650800	16680000	8028800	8650800	0	0	0	0	0	0
F8VRR3;F8VQZ7;P50579-3;P50579-2;P50579;F8VY03;G3V1U3;F8VSC4;F8VZX9	Methionine aminopeptidase 2	METAP2	9	3	3	3	0	1	3	0	1	3	0	1	3	0	1.5402	1.1657	4	NA	0	NA	1	1.3043	3	214290000	97205000	117080000	0	0	0	32122000	17032000	15091000	182170000	80174000	101990000
F8W651;F8VVA7;P61923;F8VYK5;F8VXB1;F8VUC5;F8W156;F8VYZ4;P61923-2;P61923-3;P61923-5;P61923-4	Coatomer subunit zeta-1	COPZ1	12	2	2	2	2	2	2	2	2	2	2	2	2	0	0.622119	0.96656	5	0.875	2	0.89636	2	NA	1	424550000	205240000	219310000	104150000	54455000	49696000	161950000	85157000	76790000	158450000	65625000	92826000
F8VW28;H0YHL8;F8VZN8;O14974-5;O14974-4;O14974-3;O14974-2;O14974	Protein phosphatase 1 regulatory subunit 12A	PPP1R12A	8	1	1	1	0	1	1	0	1	1	0	1	1	0.00065746	2.1672	1.3248	2	NA	0	NA	1	NA	1	2261100	838110	1423000	0	0	0	906740	341190	565550	1354400	496920	857430
F8VW96;Q16527;F8VQR7	Cysteine and glycine-rich protein 2	CSRP2	3	3	3	3	2	2	3	2	2	3	2	2	3	0	-0.0915689	0.83437	3	NA	1	0.5764	2	NA	1	79595000	52603000	26991000	25231000	17243000	7988400	25441000	18447000	6994400	28922000	16914000	12008000
F8VY02;P30040	Endoplasmic reticulum resident protein 29	ERP29	2	1	1	1	1	1	0	1	1	0	1	1	0	0.00062461	NA	NA	1	NA	1	NA	0	NA	0	26588000	13133000	13454000	26588000	13133000	13454000	0	0	0	0	0	0
F8VY04;F8W1A4;P54819-6;P54819-5;P54819-2;P54819	Adenylate kinase 2, mitochondrial;Adenylate kinase 2, mitochondrial;Adenylate kinase 2, mitochondrial, N-terminally processed	AK2	6	1	1	1	0	0	1	0	0	1	0	0	1	0.00064433	NA	NA	1	NA	0	NA	0	NA	1	51921000	24701000	27220000	0	0	0	0	0	0	51921000	24701000	27220000
F8VYE8;F8W0W8;P36873;P36873-2;F8VR82;E7ETD8;A0A087WYY5;H0Y3Y6;F8W1A0;F8WE71	Serine/threonine-protein phosphatase;Serine/threonine-protein phosphatase PP1-gamma catalytic subunit	PPP1CC;PPP1CB	10	12	1	1	10	12	12	1	1	1	1	1	1	0.00068259	-0.525986	0.7584	3	NA	1	NA	1	NA	1	29912000	15328000	14585000	6633800	3696800	2937000	10978000	6178300	4799400	12301000	5452400	6848400
F8VZ44;Q9NRG9-2;Q9NRG9;H3BU82;F8VUB6	Aladin	AAAS	5	6	6	6	5	5	6	5	5	6	5	5	6	0	0.110255	0.8707	12	0.70002	3	0.58951	3	1.194	6	1297400000	671130000	626220000	241050000	131420000	109630000	388150000	238490000	149660000	668150000	301220000	366920000
F8VZY9;P05783	Keratin, type I cytoskeletal 18	KRT18	2	2	1	1	1	1	2	0	1	1	0	1	1	0.00063012	-0.26533	0.80311	2	NA	0	NA	1	NA	1	4158700	2017300	2141400	0	0	0	1346700	765670	581040	2812000	1251600	1560300
F8W0A2;Q8TB37;F8VP02;F8VZR8;H0YHR7;F8W061;Q8TB37-2	Iron-sulfur protein NUBPL	NUBPL	7	2	2	2	1	1	1	1	1	1	1	1	1	0.00069348	0.428565	0.92913	2	NA	1	NA	0	NA	1	4113700	1806300	2307400	1114900	629340	485600	0	0	0	2998700	1177000	1821800
F8W6I7;P09651-3;P09651-2;P09651;F8VZ49;F8W646;F8VTQ5;Q32P51;H0YH80;F8VYN5	Heterogeneous nuclear ribonucleoprotein A1;Heterogeneous nuclear ribonucleoprotein A1, N-terminally processed;Heterogeneous nuclear ribonucleoprotein A1-like 2	HNRNPA1;HNRNPA1L2	10	12	12	12	9	11	9	9	11	9	9	11	9	0	-1.52104	0.60944	31	0.62571	10	0.50707	12	1.3059	9	1455300000	874070000	581180000	310560000	192480000	118080000	584640000	372250000	212380000	560060000	309340000	250720000
Q5VU77;F8W726;Q14157-4;Q14157-1;Q14157-3;Q14157;Q14157-5	Ubiquitin-associated protein 2-like	UBAP2L	7	1	1	1	0	0	1	0	0	1	0	0	1	0.00062933	NA	NA	1	NA	0	NA	0	NA	1	19034000	7663200	11371000	0	0	0	0	0	0	19034000	7663200	11371000
F8W7C6		RPL10	1	10	1	1	8	9	9	0	1	0	0	1	0	0	NA	NA	1	NA	0	NA	1	NA	0	30831000	17847000	12984000	0	0	0	30831000	17847000	12984000	0	0	0
F8W9U3;Q96IU4;B4DQI4;Q96IU4-2	Alpha/beta hydrolase domain-containing protein 14B	ABHD14B	4	2	2	2	1	1	0	1	1	0	1	1	0	0	-1.98108	0.55084	2	NA	1	NA	1	NA	0	174950000	122740000	52212000	12399000	7279800	5118800	162550000	115460000	47093000	0	0	0
F8WAE5;Q9BY44-3;Q9BY44;Q9BY44-4;H7C5R5;Q9BY44-2;C9IZE1;H7C5Q3	Eukaryotic translation initiation factor 2A;Eukaryotic translation initiation factor 2A, N-terminally processed	EIF2A	8	6	6	6	4	5	6	4	5	6	4	5	6	0	0.24729	0.89539	8	0.80565	3	0.76999	4	1.3925	3	1088800000	540020000	548820000	198210000	105150000	93061000	339440000	187340000	152100000	551180000	247520000	303660000
F8WAS1;Q9H1A4	Anaphase-promoting complex subunit 1	ANAPC1	2	1	1	1	1	1	0	1	1	0	1	1	0	0.0006192	-1.40086	0.62575	2	NA	1	NA	1	NA	0	50885000	30910000	19975000	19662000	12618000	7043900	31223000	18292000	12931000	0	0	0
F8WAS3;Q16718;C9IZN5;A0A087X1G1;H7BYD0;Q16718-2	NADH dehydrogenase [ubiquinone] 1 alpha subcomplex subunit 5	NDUFA5	6	2	2	2	2	2	2	2	2	2	2	2	2	0	-1.23485	0.649	3	NA	1	NA	1	NA	1	233070000	134240000	98831000	68016000	44977000	23038000	79182000	48722000	30459000	85871000	40538000	45333000
F8WFA0;F8WEG6;F8WAZ0;Q15036-2;Q15036	Sorting nexin-17	SNX17	5	1	1	1	0	1	0	0	1	0	0	1	0	0.0006215	NA	NA	1	NA	0	NA	1	NA	0	41404000	24267000	17137000	0	0	0	41404000	24267000	17137000	0	0	0
F8WBJ6;Q9NRX1	RNA-binding protein PNO1	PNO1	2	2	2	2	0	0	2	0	0	2	0	0	2	0	2.52658	1.4256	2	NA	0	NA	0	1.4256	2	30535000	14157000	16378000	0	0	0	0	0	0	30535000	14157000	16378000
F8WCX5;Q9BY77;Q8WUT1;F6VRR5;Q9BY77-2;Q6R954;F8WEE2	Polymerase delta-interacting protein 3	POLDIP3	7	5	5	5	4	4	2	4	4	2	4	4	2	0	-1.58443	0.60101	8	0.60392	3	0.53155	3	1.0201	2	407530000	244310000	163220000	91656000	57651000	34004000	184770000	122780000	61993000	131100000	63874000	67222000
F8WE41;P52298-3;P52298	Nuclear cap-binding protein subunit 2	NCBP2	3	1	1	1	1	1	1	1	1	1	1	1	1	0.00066269	-0.0597214	0.84023	3	NA	1	NA	1	NA	1	172770000	84814000	87961000	45000000	24796000	20205000	37607000	21510000	16097000	90168000	38508000	51659000
F8WJN3;Q16630-3;Q16630;Q16630-2	Cleavage and polyadenylation specificity factor subunit 6	CPSF6	4	1	1	1	1	1	1	1	1	1	1	1	1	0	0.56659	0.95567	4	NA	1	0.80604	2	NA	1	57534000	27871000	29663000	7449900	4510100	2939900	25649000	13639000	12010000	24436000	9721700	14714000
G3V2K7;P49755	Transmembrane emp24 domain-containing protein 10	TMED10	2	1	1	1	1	1	1	1	1	1	1	1	1	0.00067889	-0.834668	0.70866	2	NA	1	NA	1	NA	0	85362000	51124000	34238000	25778000	13920000	11857000	59584000	37203000	22380000	0	0	0
G3V379		FERMT2	1	1	1	1	0	0	1	0	0	1	0	0	1	0.0097365	NA	NA	1	NA	0	NA	0	NA	1	5100100	2155000	2945100	0	0	0	0	0	0	5100100	2155000	2945100
G3V4S6;G3V433;G3V3R1;P49757-8;P49757-7;P49757-6;P49757-5;P49757-4;P49757-2;P49757-3;P49757	Protein numb homolog	NUMB	11	1	1	1	1	1	1	1	1	1	1	1	1	0.00064599	-0.785555	0.71635	3	NA	1	NA	1	NA	1	11077000	5521400	5555700	1924100	1128900	795180	2732600	1499200	1233500	6420400	2893400	3527000
G3V461;G3V4N7;P12277	Creatine kinase B-type	CKB	3	1	1	1	1	0	0	1	0	0	1	0	0	0.00061996	NA	NA	1	NA	1	NA	0	NA	0	18137000	9720600	8416600	18137000	9720600	8416600	0	0	0	0	0	0
G3V4K2;G3V5T7;P01112-2;P01116-2;P01116;P01112;P01111	GTPase HRas;GTPase HRas, N-terminally processed;GTPase KRas;GTPase KRas, N-terminally processed;GTPase NRas	KRAS;HRAS;NRAS	7	1	1	1	1	0	1	1	0	1	1	0	1	0.0035566	0.392885	0.92239	2	NA	1	NA	0	NA	1	12438000	5513000	6925100	3501900	2315800	1186100	0	0	0	8936200	3197200	5739000
G3V4K3;Q9H9C1-2;Q9H9C1	Spermatogenesis-defective protein 39 homolog	VIPAS39	3	1	1	1	0	1	1	0	1	1	0	1	1	0.0035778	1.44253	1.1427	2	NA	0	NA	1	NA	1	7263500	3367200	3896400	0	0	0	2948700	1524300	1424400	4314800	1842800	2472000
G3V4L3;P24723-2;P24723;Q02156	Protein kinase C eta type;Protein kinase C epsilon type	PRKCH;PRKCE	4	1	1	1	1	1	1	1	1	1	1	1	1	0.0035503	NA	NA	0	NA	0	NA	0	NA	0	0	0	0	0	0	0	0	0	0	0	0	0
G3XAN4;Q15629-2;Q15629	Translocating chain-associated membrane protein 1	TRAM1	3	1	1	1	1	1	1	1	1	1	1	1	1	0	-0.589671	0.74786	3	NA	1	NA	1	NA	1	26305000	14928000	11377000	4640200	2824600	1815600	9685100	6262000	3423100	11980000	5841500	6138600
G5E9A6;Q13107-2;Q9Y4E8-2;Q9Y4E8-3;Q13107;P51784;Q9Y4E8	Ubiquitin carboxyl-terminal hydrolase;Ubiquitin carboxyl-terminal hydrolase 4;Ubiquitin carboxyl-terminal hydrolase 15;Ubiquitin carboxyl-terminal hydrolase 11	USP11;USP4;USP15	7	1	1	1	0	0	1	0	0	1	0	0	1	0.0035757	NA	NA	1	NA	0	NA	0	NA	1	80526000	32627000	47900000	0	0	0	0	0	0	80526000	32627000	47900000
G5E9D5;Q9BQ52-4;Q9BQ52;E7ES68;Q9BQ52-3;Q9BQ52-2;H7C2I4;V9GYS7;J3QRS2;V9GYU5;J3QL08;J3QLK4;V9GZ72	Zinc phosphodiesterase ELAC protein 2	ELAC2	13	18	18	18	7	13	12	7	13	12	7	13	12	0	-0.577153	0.74992	21	0.65388	4	0.66586	9	1.2769	8	1590300000	875050000	715230000	319550000	194050000	125490000	646330000	397020000	249310000	624400000	283980000	340420000
G5E9W7;G5E9V5;P82650;H7C5F2;H7C5H3;P82650-2;H7C5L9;C9J5D8	28S ribosomal protein S22, mitochondrial	MRPS22	8	6	6	6	5	3	4	5	3	4	5	3	4	0	-1.30858	0.63857	11	0.63857	5	0.57386	3	1.3363	3	793840000	454500000	339340000	268950000	173970000	94974000	217690000	140590000	77096000	307210000	139940000	167270000
G5E9W3;Q9UKF6	Cleavage and polyadenylation specificity factor subunit 3	CPSF3	2	2	2	2	0	2	1	0	2	1	0	2	1	0	-0.607167	0.74499	3	NA	0	0.72922	2	NA	1	8184600	4064000	4120700	0	0	0	5440100	3292900	2147200	2744500	771030	1973500
G5E9X3;Q9Y2H6-2;Q9Y2H6;A0A087X1M6	Fibronectin type-III domain-containing protein 3A	FNDC3A	4	5	5	5	3	3	4	3	3	4	3	3	4	0	-0.0361158	0.8446	8	0.79183	2	0.83403	3	1.1854	3	113660000	53047000	60609000	36458000	20386000	16073000	24856000	13121000	11735000	52341000	19540000	32801000
G5EA30;Q92879-5;Q92879-2;Q92879-3;Q92879-6;Q92879;Q92879-4;E9PQK4;E9PSH0;E9PKU1;V9GYD9;Q5VZZ6;A0A0J9YX66;E9PC62;A0A0J9YXJ0;O95319-5;O95319-2;O95319;O95319-4;O95319-3	CUGBP Elav-like family member 1	CELF1	20	5	5	5	2	4	3	2	4	3	2	4	3	0	-0.807332	0.71293	3	NA	1	NA	1	NA	1	5818300	2961100	2857100	2080000	1051900	1028100	1980900	1118900	862040	1757300	790350	966950
G5EA36;P30260;P30260-2;F6QPS0;I3L3H6;I3L328;I3L394;I3L2Z8;I3L225	Cell division cycle protein 27 homolog	CDC27	9	12	12	12	7	11	9	7	11	9	7	11	9	0	-0.617685	0.74327	20	0.73193	6	0.65232	7	1.3588	7	1709300000	874980000	834320000	337960000	189100000	148860000	547640000	325180000	222470000	823700000	360700000	462990000
G8JLB3;Q9Y606-2;Q9Y606;F5H1S9;F5H168;F5GY32;F8W9U5;F5H1B2;F5GXL3	tRNA pseudouridine synthase;tRNA pseudouridine synthase A, mitochondrial	PUS1	9	6	6	6	3	4	4	3	4	4	3	4	4	0	-0.720028	0.72674	11	0.71672	3	0.69074	4	1.2741	4	620920000	326190000	294730000	149330000	88782000	60543000	249870000	142950000	106930000	221730000	94467000	127260000
G8JLB6;P31943;E9PCY7;D6RBM0;D6RIU0;E5RGV0;D6RFM3;H0YB39;D6RIT2;D6RAM1;D6R9T0;E7EN40;D6RDU3;D6RJ04;D6RIH9;H0YBD7;E7EQJ0;E5RGH4;D6RDL0;H0YBG7;D6RF17;H0YAQ2;D6R9D3;E5RJ94	Heterogeneous nuclear ribonucleoprotein H;Heterogeneous nuclear ribonucleoprotein H, N-terminally processed	HNRNPH1	24	23	23	14	21	22	22	21	22	22	13	14	13	0	-0.753273	0.72145	66	0.70351	21	0.61307	23	1.1784	22	26250000000	13620000000	12630000000	6236300000	3534000000	2702300000	9518100000	5573800000	3944300000	10496000000	4512000000	5983900000
H0Y2V6;Q5SW79-3;Q5SW79	Centrosomal protein of 170 kDa	CEP170	3	2	2	2	1	1	2	1	1	2	1	1	2	0	0.159928	0.87957	6	NA	1	0.68455	2	1.3227	3	11144000	5239200	5905100	1150400	645940	504460	2937300	1725000	1212300	7056600	2868300	4188300
Q5QPK2;H0Y368;O60762;Q5QPJ9	Dolichol-phosphate mannosyltransferase subunit 1	DPM1	4	11	11	11	8	10	8	8	10	8	8	10	8	0	-0.562553	0.75233	26	0.67183	8	0.63901	8	1.2298	10	4827500000	2488300000	2339100000	892480000	523240000	369250000	1395500000	827720000	567740000	2539500000	1137400000	1402200000
H0Y4V9;H0Y641		LARP4B	2	3	1	1	1	3	2	0	1	1	0	1	1	0.00062617	0.477323	0.93842	2	NA	0	NA	1	NA	1	10930000	5348100	5581500	0	0	0	3245200	1764900	1480300	7684400	3583300	4101100
R4GN54;R4GMW6;H0Y4W0;H0Y6Z9;R4GMX3;Q9UBI1	COMM domain-containing protein 3	COMMD3-BMI1;COMMD3	6	1	1	1	0	0	1	0	0	1	0	0	1	0.0012026	NA	NA	0	NA	0	NA	0	NA	0	0	0	0	0	0	0	0	0	0	0	0	0
H0Y5B4;H7BZ11;J3KQN4;P83881;Q969Q0;R4GN19;H7BY91;H0Y3V9	60S ribosomal protein L36a;60S ribosomal protein L36a-like	RPL36A;RPL36A-HNRNPH2;RPL36AL	8	4	4	4	2	3	4	2	3	4	2	3	4	0	1.04329	1.0533	4	NA	1	1.0533	2	1.7343	2	8292200	3327700	4964500	1827200	994550	832640	2597400	1075100	1522300	3867600	1258000	2609600
H0Y5J4;Q9UJU6-5;Q9UJU6;Q9UJU6-2;B4DDD6;Q9UJU6-4;Q9UJU6-3;Q9UJU6-6	Drebrin-like protein	DBNL	8	3	3	3	1	3	2	1	3	2	1	3	2	0	-0.270603	0.80218	6	NA	1	0.79529	3	1.196	2	164650000	86668000	77986000	35622000	19295000	16327000	59916000	36933000	22983000	69116000	30440000	38676000
H0Y6J6;Q5W012;Q96I25	Splicing factor 45	RBM17	3	2	2	2	0	1	1	0	1	1	0	1	1	0	0.229414	0.89213	2	NA	0	NA	1	NA	1	20220000	8527100	11693000	0	0	0	2244500	1328900	915520	17975000	7198100	10777000
H0Y7A7;P62158;E7ETZ0;E7EMB3;F8WBR5;M0QZ52;G3V479;G3V361;Q96HY3;G3V226;C9J7T9;P27482;P02585	Calmodulin	CALM2;CALM1;CALM3	13	7	7	7	4	5	5	4	5	5	4	5	5	0	-0.753084	0.72148	14	0.70755	6	0.65273	4	1.4807	4	3189600000	1681900000	1507700000	640400000	384610000	255790000	1226800000	745760000	481080000	1322300000	551490000	770830000
H0Y7L2;Q96N67-4;Q96N67-3;Q96N67-5;Q96N67-2;Q96N67-6;Q96N67;Q96N67-7;A0A0U1RQT6;A0A0C4DGY6;A2A369;Q8NF50-4;Q8NF50-3;Q8NF50-2;Q8NF50	Dedicator of cytokinesis protein 7	DOCK7	15	4	4	4	0	3	3	0	3	3	0	3	3	0	1.85761	1.2437	6	NA	0	0.82577	3	1.4663	3	195230000	93029000	102200000	0	0	0	69845000	42337000	27508000	125390000	50692000	74695000
H0Y8B3;O43865-2;Q96HN2-4;Q96HN2-3;O43865;Q96HN2-2;Q96HN2	Adenosylhomocysteinase;Putative adenosylhomocysteinase 2;Putative adenosylhomocysteinase 3	AHCYL2;AHCYL1	7	2	2	2	1	0	2	1	0	2	1	0	2	0	NA	NA	1	NA	0	NA	0	NA	1	4160000	1635200	2524800	0	0	0	0	0	0	4160000	1635200	2524800
H0Y9L8;Q8IUF8-2;Q8IUF8-4;Q8IUF8	Bifunctional lysine-specific demethylase and histidyl-hydroxylase MINA	MINA	4	1	1	1	0	1	1	0	1	1	0	1	1	0.0018007	NA	NA	1	NA	0	NA	0	NA	1	2784100	1008800	1775300	0	0	0	0	0	0	2784100	1008800	1775300
H0YA17;H0YAC6;P50851-2;P50851	Lipopolysaccharide-responsive and beige-like anchor protein	LRBA	4	1	1	1	1	1	1	1	1	1	1	1	1	0.00070323	0.236825	0.89348	3	NA	1	NA	1	NA	1	19044000	9610600	9433500	3559100	1995300	1563700	5098900	2994800	2104100	10386000	4620500	5765600
H0YAT2;H7C5V3;H0YC42;Q9Y2Q9	28S ribosomal protein S28, mitochondrial	MRPS28	4	1	1	1	1	1	1	1	1	1	1	1	1	0.00061767	0.0425859	0.85876	3	NA	1	NA	1	NA	1	325680000	173430000	152260000	69833000	41007000	28826000	112260000	68376000	43883000	143590000	64042000	79546000
H0YB71;O94804	Serine/threonine-protein kinase 10	STK10	2	1	1	1	0	0	1	0	0	1	0	0	1	0.00063694	NA	NA	1	NA	0	NA	0	NA	1	2182900	998880	1184000	0	0	0	0	0	0	2182900	998880	1184000
H0YCA5;Q9BVQ7-2;Q9BVQ7	Spermatogenesis-associated protein 5-like protein 1	SPATA5L1	3	1	1	1	1	1	1	1	1	1	1	1	1	0.00067159	-0.335678	0.79079	3	NA	1	NA	1	NA	1	19940000	9485200	10455000	4065100	1920100	2145000	6656700	4038000	2618700	9218600	3527200	5691400
H0YDD4;P10515;E9PEJ4	Acetyltransferase component of pyruvate dehydrogenase complex;Dihydrolipoyllysine-residue acetyltransferase component of pyruvate dehydrogenase complex, mitochondrial	DLAT	3	4	4	4	2	4	2	2	4	2	2	4	2	0	-1.42968	0.6218	7	0.61504	2	0.54843	3	1.1637	2	638450000	380140000	258310000	187130000	118140000	68989000	330050000	203550000	126500000	121270000	58448000	62821000
H0YDP7;Q13405	39S ribosomal protein L49, mitochondrial	MRPL49	2	1	1	1	0	1	0	0	1	0	0	1	0	0.00061958	NA	NA	1	NA	0	NA	1	NA	0	32771000	25399000	7372700	0	0	0	32771000	25399000	7372700	0	0	0
H0YER3;H0YE25;H0YF25;Q8NB37-3;Q8NB37;Q8NB37-2	Parkinson disease 7 domain-containing protein 1	PDDC1	6	1	1	1	1	1	1	1	1	1	1	1	1	0.0012099	3.30819	1.6721	3	NA	1	NA	1	NA	1	41096000	19437000	21659000	10449000	5915200	4534000	15226000	7725400	7500800	15420000	5796300	9623800
H0YF29;Q6P1X6-2;Q6P1X6	UPF0598 protein C8orf82	C8orf82	3	4	4	4	1	3	2	1	3	2	1	3	2	0	0.416842	0.92691	2	NA	0	NA	1	NA	1	78521000	47012000	31509000	0	0	0	76852000	46062000	30790000	1669300	950550	718750
H0YGT3;P11474-2;P11474	Steroid hormone receptor ERR1	ESRRA	3	1	1	1	0	0	1	0	0	1	0	0	1	0	NA	NA	1	NA	0	NA	0	NA	1	33084000	15438000	17646000	0	0	0	0	0	0	33084000	15438000	17646000
H0YHA7;J3QQ67;Q07020-2;Q07020;F8VUA6;G3V203;F8VYV2;A0A075B7A0	60S ribosomal protein L18	RPL18	8	6	6	6	6	5	5	6	5	5	6	5	5	0	-0.277813	0.80091	18	0.75862	6	0.63231	6	1.3251	6	4183200000	2037100000	2146000000	1068600000	559170000	509390000	1424500000	773550000	650970000	1690100000	704430000	985650000
H0YHS6;Q9Y2Z4	Tyrosine--tRNA ligase, mitochondrial	YARS2	2	1	1	1	0	1	1	0	1	1	0	1	1	0.00064725	-2.91322	0.44881	2	NA	0	NA	1	NA	1	200740000	121900000	78843000	0	0	0	74632000	55224000	19408000	126110000	66678000	59435000
H0YIM7;O75037-3;Q7Z4S6-6;O75037-4;O75037-2;Q7Z4S6-3;Q7Z4S6-5;O75037;Q7Z4S6-2;Q7Z4S6;Q7Z4S6-4	Kinesin-like protein KIF21B;Kinesin-like protein KIF21A	KIF21A;KIF21B	11	1	1	1	1	1	1	1	1	1	1	1	1	0	0.183662	0.88384	3	NA	1	NA	1	NA	1	9904500	4517800	5386800	1387500	688740	698800	2422700	1306800	1115900	6094300	2522200	3572100
H0YJF4;Q9P2I0	Cleavage and polyadenylation specificity factor subunit 2	REPIN1;CPSF2	2	1	1	1	0	1	0	0	1	0	0	1	0	0	NA	NA	1	NA	0	NA	1	NA	0	9134500	5807600	3326900	0	0	0	9134500	5807600	3326900	0	0	0
H0YJM8;P28074-2;P28074	Proteasome subunit beta type-5	PSMB5	3	1	1	1	0	1	1	0	1	1	0	1	1	0.001207	1.19673	1.0868	2	NA	0	NA	1	NA	1	4362300	2107900	2254400	0	0	0	1423800	672360	751450	2938500	1435600	1502900
H0YJV7;P25490;H0YJU4;O15391;Q96MM3	Transcriptional repressor protein YY1;Transcription factor YY2	YY1;YY2	5	4	4	4	1	4	2	1	4	2	1	4	2	0	-0.889124	0.70023	6	NA	1	0.6425	3	1.2528	2	114460000	70457000	43999000	717090	426760	290330	39043000	26197000	12846000	74695000	43833000	30862000
H0YKB3;Q00796-2;Q00796	Sorbitol dehydrogenase	SORD	3	1	1	1	1	1	0	1	1	0	1	1	0	0	-0.0408595	0.84372	2	NA	1	NA	1	NA	0	242700000	134310000	108400000	99385000	52696000	46689000	143320000	81609000	61707000	0	0	0
H0YMT1;Q9Y4G6	Talin-2	TLN2	2	1	1	1	1	1	1	1	1	1	1	1	1	0.006351	0.570947	0.95652	3	NA	1	NA	1	NA	1	7673500	3503000	4170500	1940800	1043700	897090	2286800	1094300	1192500	3445900	1365000	2080900
H0YMV8;Q71UM5;C9JLI6	40S ribosomal protein S27;40S ribosomal protein S27-like	RPS27L	3	4	1	1	3	4	4	1	1	1	1	1	1	0	-0.384505	0.78235	3	NA	1	NA	1	NA	1	26578000	12706000	13872000	4706300	2384600	2321800	8995400	5353800	3641600	12877000	4967700	7909100
H0YN81;Q9GZS3;H0YMF9;H0YL19;H0YM76;H3BQA8	WD repeat-containing protein 61;WD repeat-containing protein 61, N-terminally processed	WDR61	6	3	3	3	1	2	3	1	2	3	1	2	3	0	2.76149	1.4956	3	NA	0	NA	1	1.9257	2	457190000	209800000	247390000	0	0	0	217890000	113100000	104780000	239300000	96702000	142600000
H3BLZ8;Q92841;Q92841-1;Q92841-3;Q92841-2;A0A0U1RQJ0	Probable ATP-dependent RNA helicase DDX17	DDX17	6	44	44	34	41	44	43	41	44	43	31	34	33	0	-0.430042	0.77456	126	0.71071	40	0.68281	46	1.2538	40	45409000000	23434000000	21975000000	10515000000	6131000000	4383700000	14369000000	8443900000	5924900000	20525000000	8859400000	11666000000
H3BM14;H3BM74;Q9Y5A7-2;Q9Y5A7;C9JRT6;F8WDB6;C9J7X7	NEDD8 ultimate buster 1	NUB1	7	5	5	5	4	4	4	4	4	4	4	4	4	0	1.1373	1.0737	8	0.96433	3	0.9918	5	1.6031	3	524620000	232840000	291780000	104580000	46655000	57924000	197000000	99633000	97368000	223040000	86553000	136490000
H3BV80;H3BMS0;H3BMM9;H3BTC0;Q15287-3;Q15287-2;Q15287	RNA-binding protein with serine-rich domain 1	RNPS1	7	1	1	1	0	1	0	0	1	0	0	1	0	0.0006812	NA	NA	1	NA	0	NA	1	NA	0	36370000	23574000	12796000	0	0	0	36370000	23574000	12796000	0	0	0
H3BMQ0;P49815-7;P49815-6;P49815-5;P49815-3;P49815-2;P49815-4;P49815;H3BQK4	Tuberin	TSC2	9	2	2	2	0	1	1	0	1	1	0	1	1	0.00071788	1.1309	1.0723	2	NA	0	NA	1	NA	1	4685800	2132900	2552900	0	0	0	2328400	1319500	1008900	2357400	813430	1543900
H3BNF1;H3BUV4;H3BUT1;Q9NWW5;H3BRN7;H3BTY4;Q9NWW5-2	Ceroid-lipofuscinosis neuronal protein 6	CLN6	7	2	2	2	2	2	2	2	2	2	2	2	2	0	-0.604175	0.74548	6	0.67473	2	0.67456	2	1.1029	2	580440000	338090000	242350000	156070000	103890000	52180000	165060000	99283000	65777000	259310000	134920000	124390000
H3BPE7;P35637-2;P35637	RNA-binding protein FUS	FUS	3	2	2	2	1	2	1	1	2	1	1	2	1	0	-1.85721	0.56604	4	NA	1	0.56218	2	NA	1	109500000	62088000	47409000	8398000	5894300	2503700	74085000	42844000	31241000	27014000	13349000	13665000
H3BR04;H3BU78;H3BPS8;H3BQN4;J3KPS3;P04075;P04075-2	Fructose-bisphosphate aldolase A	ALDOA	7	1	1	1	1	1	1	1	1	1	1	1	1	0	-0.615849	0.74357	3	NA	1	NA	1	NA	1	267830000	134980000	132850000	55757000	31691000	24066000	81576000	44038000	37537000	130500000	59252000	71246000
H3BQQ2;Q86UK7-2;Q86UK7-3;Q86UK7	Zinc finger protein 598	ZNF598	4	1	1	1	1	1	1	1	1	1	1	1	1	0	-1.03915	0.67752	3	NA	1	NA	1	NA	1	8050700	3992000	4058700	1153900	678110	475810	2705000	1465200	1239700	4191800	1848700	2343100
H3BRR0;Q9NZD8-2;Q9NZD8	Maspardin	SPG21	3	1	1	1	0	1	0	0	1	0	0	1	0	0.00066667	NA	NA	0	NA	0	NA	0	NA	0	0	0	0	0	0	0	0	0	0	0	0	0
H3BT58;Q14019	Coactosin-like protein	COTL1	2	2	2	2	1	1	1	1	1	1	1	1	1	0	0.0796535	0.86528	3	NA	1	NA	1	NA	1	79593000	39234000	40359000	2175600	1325900	849700	2115000	1087800	1027200	75303000	36821000	38482000
H3BTB7;Q5JPH6;Q5JPH6-2	Probable glutamate--tRNA ligase, mitochondrial	EARS2	3	5	5	5	2	3	3	2	3	3	2	3	3	0	0.0655872	0.8628	8	0.56091	2	0.64652	3	1.0043	3	173030000	98147000	74880000	1587400	885350	702000	103550000	65042000	38508000	67890000	32220000	35670000
H3BU45;Q9Y4R8	Telomere length regulation protein TEL2 homolog	TELO2	2	1	1	1	0	0	1	0	0	1	0	0	1	0.0017953	NA	NA	0	NA	0	NA	0	NA	0	0	0	0	0	0	0	0	0	0	0	0	0
H7BXF4;Q9NXE4-6;Q9NXE4-2;H7C1Q6;B1PBA3;Q9NXE4-10;Q9NXE4-8;Q9NXE4-3;Q9NXE4;Q9NXE4-4;H7C2E2;H7C2J2;H7C0W5;Q9NXE4-9;Q9NXE4-7;H7C235;F8WEQ5;Q9NXE4-5	Sphingomyelin phosphodiesterase 4	SMPD4	18	5	5	5	1	3	4	1	3	4	1	3	4	0	0.31696	0.90821	7	NA	1	0.61868	3	1.2786	3	242600000	123810000	118790000	23038000	11305000	11733000	58843000	36924000	21919000	160720000	75579000	85141000
H7BXY3;Q7L2E3-3;Q7L2E3;Q7L2E3-2	Putative ATP-dependent RNA helicase DHX30	DHX30	4	17	17	17	13	11	10	13	11	10	13	11	10	0	-1.09708	0.66895	29	0.6297	13	0.60838	8	1.2742	8	1473800000	763310000	710530000	479970000	278040000	201930000	448440000	266100000	182340000	545450000	219180000	326270000
H7BXZ6;Q8IXI2-4;Q8IXI2;Q8IXI2-5;Q8IXI2-2;Q8IXI2-7;Q8IXI2-3;Q8IXI2-6;K7EIQ7;J3QLG2;K7EP86	Mitochondrial Rho GTPase;Mitochondrial Rho GTPase 1	TMEM91;RHOT1	11	6	5	5	4	5	3	3	5	3	3	5	3	0	-1.08757	0.67035	8	0.73883	2	0.58918	4	1.185	2	425550000	233890000	191660000	56884000	32978000	23906000	212570000	130680000	81894000	156090000	70235000	85856000
H7BYN3;Q00059-2;Q00059	Transcription factor A, mitochondrial	TFAM	3	1	1	1	0	1	0	0	1	0	0	1	0	0.00063091	NA	NA	1	NA	0	NA	1	NA	0	27031000	16113000	10918000	0	0	0	27031000	16113000	10918000	0	0	0
H7BYN4;Q02241-3;Q02241-2;Q02241	Kinesin-like protein KIF23	KIF23	4	1	1	1	1	0	0	1	0	0	1	0	0	0.00066181	NA	NA	1	NA	1	NA	0	NA	0	21747000	12764000	8982300	21747000	12764000	8982300	0	0	0	0	0	0
H7C149;Q96HY7	Probable 2-oxoglutarate dehydrogenase E1 component DHKTD1, mitochondrial	DHTKD1	2	1	1	1	0	0	1	0	0	1	0	0	1	0	NA	NA	0	NA	0	NA	0	NA	0	5625900	0	5625900	0	0	0	0	0	0	5625900	0	5625900
H7C5B0;H7C4H7;P13196	5-aminolevulinate synthase, nonspecific, mitochondrial	ALAS1	3	1	1	1	0	0	1	0	0	1	0	0	1	0.00063898	NA	NA	1	NA	0	NA	0	NA	1	66798000	39012000	27786000	0	0	0	0	0	0	66798000	39012000	27786000
H7C561;Q15637-4;Q15637-6;Q15637-7;Q15637-3;Q15637-2;Q15637;Q15637-5	Splicing factor 1	SF1	8	1	1	1	0	1	1	0	1	1	0	1	1	0.0040984	-0.336023	0.79073	2	NA	0	NA	1	NA	1	2277300	1303500	973810	0	0	0	831930	547660	284280	1445400	755840	689530
H7C5E4;Q8IZH2-2;Q8IZH2	5-3 exoribonuclease 1	XRN1	3	2	2	2	1	2	0	1	2	0	1	2	0	0.00070175	1.03304	1.0511	3	NA	1	0.99354	2	NA	0	75090000	33492000	41598000	30973000	14033000	16940000	44117000	19459000	24658000	0	0	0
H7C5S6;Q9UFC0	Leucine-rich repeat and WD repeat-containing protein 1	LRWD1	2	2	2	2	1	0	1	1	0	1	1	0	1	0	NA	NA	1	NA	1	NA	0	NA	0	54166000	20457000	33709000	36433000	20457000	15975000	0	0	0	17734000	0	17734000
H9KVB4;O15417;H7C3U5;H7BXS9;O15417-2	Trinucleotide repeat-containing gene 18 protein	TNRC18	5	2	2	2	0	1	2	0	1	2	0	1	2	0.00068966	1.56326	1.1712	3	NA	0	NA	1	1.2954	2	16716000	7075500	9640600	0	0	0	4916500	2612000	2304500	11800000	4463500	7336100
I3L0E3;Q9Y2R5;E9PE17	28S ribosomal protein S17, mitochondrial	MRPS17	3	4	4	4	3	4	2	3	4	2	3	4	2	0	-0.87997	0.70164	3	NA	1	0.6241	2	NA	1	546910000	302400000	244500000	126900000	74218000	52680000	250910000	156180000	94734000	169100000	72010000	97088000
I3L0N3;P46459;P46459-2;I3L0L3;I3L2G1;K7EQD6;I3L338;I3L4Q9	Vesicle-fusing ATPase	NSF	8	21	21	21	11	12	16	11	12	16	11	12	16	0	-0.0152592	0.84848	30	0.7196	9	0.62397	9	1.2232	12	2148600000	1066500000	1082100000	466380000	240060000	226320000	622220000	419310000	202910000	1060000000	407110000	652860000
I3L0V3;J3KR97;Q9BTW9-5;Q9BTW9;Q9BTW9-4	Tubulin-specific chaperone D	TBCD	5	1	1	1	0	1	1	0	1	1	0	1	1	0.00068213	1.1764	1.0823	2	NA	0	NA	1	NA	1	6975900	3087000	3888900	0	0	0	2002100	1010900	991250	4973800	2076200	2897600
I3L112;P52429	Diacylglycerol kinase;Diacylglycerol kinase epsilon	DGKE	2	2	2	2	2	2	2	2	2	2	2	2	2	0	-1.33997	0.63418	5	NA	1	0.58107	2	1.1488	2	419390000	225320000	194070000	37469000	24594000	12875000	164560000	104190000	60370000	217370000	96541000	120820000
I3L276;I3L4P8;I3L463;I3L159;I3L1F5;P30519	Heme oxygenase 2	HMOX2	6	1	1	1	1	1	0	1	1	0	1	1	0	0.00064893	-1.9219	0.55805	2	NA	1	NA	1	NA	0	4563800	2855300	1708600	2012800	1112200	900630	2551100	1743100	807940	0	0	0
I3L401;I3L2R5;I3L1D9;I3L3K5;O95476	CTD nuclear envelope phosphatase 1	CTDNEP1	5	1	1	1	0	1	1	0	1	1	0	1	1	0	1.53725	1.165	3	NA	0	NA	1	1.1657	2	36956000	18393000	18563000	0	0	0	6008600	3485300	2523300	30948000	14908000	16039000
I3L1T3;Q9GZP9	Derlin-2	DERL2	2	1	1	1	0	1	0	0	1	0	0	1	0	0.00070771	NA	NA	1	NA	0	NA	1	NA	0	46897000	35843000	11055000	0	0	0	46897000	35843000	11055000	0	0	0
I3L2B0;K7EIG1;O75153;I3L4B5	Clustered mitochondria protein homolog	CLUH	4	3	3	3	1	2	2	1	2	2	1	2	2	0	1.03211	1.0509	6	NA	1	0.84178	2	1.3929	3	124600000	68558000	56041000	36545000	24716000	11829000	77604000	39702000	37902000	10450000	4139700	6310800
I3L3N0;I3L4B4;Q9GZT4	Serine racemase	SRR	3	1	1	1	0	0	1	0	0	1	0	0	1	0.0035714	NA	NA	1	NA	0	NA	0	NA	1	1812000	566770	1245200	0	0	0	0	0	0	1812000	566770	1245200
I3L466;Q92793-2;Q09472;Q92793	CREB-binding protein;Histone acetyltransferase p300	CREBBP;EP300	4	1	1	1	0	1	1	0	1	1	0	1	1	0.00065445	1.72177	1.2097	3	NA	0	NA	1	1.2548	2	124820000	60699000	64125000	0	0	0	29904000	15556000	14349000	94919000	45143000	49776000
I3VM54;Q9Y2K7-4;Q9Y2K7-5;Q9Y2K7-3;Q9Y2K7-2;Q9Y2K7	Lysine-specific demethylase 2A	KDM2A	6	1	1	1	0	1	1	0	1	1	0	1	1	0.0046593	1.61281	1.1831	3	NA	0	NA	1	1.3909	2	4997500	2251500	2746000	0	0	0	1250400	719400	530970	3747100	1532100	2215000
J3KMX5;P62277;E9PS50	40S ribosomal protein S13	RPS13	3	8	8	8	7	6	7	7	6	7	7	6	7	0	0.0548401	0.86091	31	0.80532	11	0.8439	10	1.3931	10	3290600000	1577500000	1713100000	926140000	515790000	410360000	952810000	497300000	455520000	1411600000	564400000	847220000
J3KMZ8;Q92785;E9PN04;Q92785-2	Zinc finger protein ubi-d4	DPF2	4	2	2	2	0	1	1	0	1	1	0	1	1	0.00069204	0.273165	0.90013	2	NA	0	NA	1	NA	1	41017000	22541000	18476000	0	0	0	35202000	19424000	15777000	5814700	3116200	2698400
J3KN10;P42356;P42356-2;A4QPH2-4;A4QPH2	Phosphatidylinositol 4-kinase alpha	PI4KA	5	8	8	8	6	5	5	6	5	5	6	5	5	0	-0.347893	0.78867	11	0.68651	5	0.74335	5	1.2981	4	540930000	276970000	263960000	155960000	87649000	68307000	182040000	102570000	79469000	202930000	86747000	116180000
J3KN16;Q5VYK3	Proteasome-associated protein ECM29 homolog	KIAA0368;ECM29	2	1	1	1	0	1	1	0	1	1	0	1	1	0.0006592	1.38473	1.1293	2	NA	0	NA	1	NA	1	61789000	28382000	33406000	0	0	0	23459000	12655000	10804000	38330000	15727000	22603000
J3KN66;Q5JTV8-3;A0A0A0MSK5;Q5JTV8;H0YD16;H0Y4R4;Q5JTV8-2	Torsin-1A-interacting protein 1	TOR1AIP1	7	7	7	7	4	5	3	4	5	3	4	5	3	0	-0.966461	0.68843	11	0.66154	4	0.54272	4	1.0278	3	614390000	345490000	268900000	165990000	96780000	69206000	293470000	169920000	123550000	154940000	78793000	76144000
J3KNN5;Q9UJV9	Probable ATP-dependent RNA helicase DDX41	DDX41	2	2	2	2	1	1	1	1	1	1	1	1	1	0.00071378	-1.59307	0.59987	3	NA	1	NA	1	NA	1	28197000	16369000	11827000	26143000	15316000	10827000	689810	495080	194720	1364200	558120	806040
J3KNP2;Q12788;A0A087WYP7	Transducin beta-like protein 3	TBL3	3	2	2	2	0	2	0	0	2	0	0	2	0	0	NA	NA	1	NA	0	NA	1	NA	0	51381000	27634000	23747000	0	0	0	51381000	27634000	23747000	0	0	0
J3KPT4;Q9H4I3;Q9H4I3-2	TraB domain-containing protein	TRABD	3	3	3	3	1	2	3	1	2	3	1	2	3	0	0.418375	0.9272	8	NA	1	0.64043	3	1.2866	4	171530000	80964000	90570000	4661600	2738100	1923500	22496000	13637000	8858600	144380000	64589000	79788000
J3KPX7;Q99623;F5GY37;Q99623-2;F5GWA7;F5H3X6;F5H0C5;F5H2D2;U3KPZ5	Prohibitin-2	PHB2	9	14	14	14	12	10	9	12	10	9	12	10	9	0	-0.474794	0.76698	30	0.74775	13	0.67696	9	1.2411	8	1499900000	809380000	690540000	479330000	292090000	187240000	347800000	219070000	128740000	672790000	298230000	374560000
J3KQA4;Q96CQ1-4;Q96CQ1-3;Q96CQ1	Solute carrier family 25 member 36	SLC25A36	4	1	1	1	0	1	1	0	1	1	0	1	1	0.00069832	0.513743	0.94542	2	NA	0	NA	1	NA	1	122680000	56902000	65778000	0	0	0	37160000	28509000	8651000	85519000	28392000	57127000
M0QXG9;M0R3F4;M0R2A4;M0R2K3;M0R193;M0R0I0;M0R2I2;J3KQS6;Q9NWV8-3;Q9NWV8	BRISC and BRCA1-A complex member 1	BABAM1	10	2	2	2	1	2	1	1	2	1	1	2	1	0	0.263737	0.8984	4	NA	1	0.88117	2	NA	1	16967000	8084400	8882600	2811800	1471300	1340500	6621500	3400700	3220800	7533800	3212400	4321300
J3KSY6;J3KRC4;Q8TCD5	5(3)-deoxyribonucleotidase, cytosolic type	NT5C	3	1	1	1	0	1	0	0	1	0	0	1	0	0.003544	NA	NA	1	NA	0	NA	1	NA	0	32147000	17034000	15113000	0	0	0	32147000	17034000	15113000	0	0	0
J3KS60;J3KRE2;J3KTF8;J3QQX2;J3KRY1;P52565-2;P52565	Rho GDP-dissociation inhibitor 1	ARHGDIA	7	1	1	1	1	0	0	1	0	0	1	0	0	0.00061162	NA	NA	1	NA	1	NA	0	NA	0	20086000	10611000	9474200	20086000	10611000	9474200	0	0	0	0	0	0
J3KRK5;J3KRZ5;P34896-3;P34896-2;P34896	Serine hydroxymethyltransferase, cytosolic	SHMT1	5	1	1	1	1	0	0	1	0	0	1	0	0	0.0012129	NA	NA	0	NA	0	NA	0	NA	0	0	0	0	0	0	0	0	0	0	0	0	0
J3KRR0;J3QQM5;Q9BT23	LIM domain-containing protein 2	LIMD2	3	1	1	1	1	1	1	1	1	1	1	1	1	0	0.586804	0.95962	3	NA	1	NA	1	NA	1	68590000	34101000	34489000	21923000	12104000	9819500	19202000	9968700	9233700	27464000	12029000	15436000
J3KSL8;J3QQJ5;Q9Y2L5-2;Q9Y2L5	Trafficking protein particle complex subunit 8	TRAPPC8	4	1	1	1	0	0	1	0	0	1	0	0	1	0.0006854	NA	NA	1	NA	0	NA	0	NA	1	36805000	12049000	24756000	0	0	0	0	0	0	36805000	12049000	24756000
J3KSW8;Q6WCQ1-3;Q6WCQ1;Q6WCQ1-2;H0Y2S9	Myosin phosphatase Rho-interacting protein	MPRIP	5	2	2	2	1	1	2	1	1	2	1	1	2	0	0.672461	0.97654	4	NA	1	NA	1	1.3488	2	15843000	7451900	8391300	1975800	1161700	814080	3866400	2207800	1658700	10001000	4082400	5918500
J3KTA1;Q96IG2-2;Q96IG2	F-box/LRR-repeat protein 20	FBXL20	3	2	2	2	1	1	1	1	1	1	1	1	1	0	-1.3957	0.62646	2	NA	1	NA	1	NA	0	36900000	22021000	14879000	15809000	9306100	6502600	21091000	12715000	8376600	0	0	0
J3QR09;J3KTE4;P84098;J3QL15	Ribosomal protein L19;60S ribosomal protein L19	RPL19	4	8	8	8	6	6	7	6	6	7	6	6	7	0	0.459954	0.9351	22	0.90116	7	0.86597	7	1.4462	8	1555200000	794840000	760320000	357780000	194060000	163720000	406440000	225180000	181260000	790940000	375600000	415350000
J3QK89;Q8IWX8	Calcium homeostasis endoplasmic reticulum protein	CHERP	2	4	4	4	0	2	3	0	2	3	0	2	3	0	2.18234	1.3289	5	NA	0	0.66551	2	1.4618	3	280160000	133790000	146370000	0	0	0	112720000	68313000	44406000	167440000	65475000	101970000
J3QLR8;Q9Y3D9	28S ribosomal protein S23, mitochondrial	MRPS23	2	2	2	2	2	2	2	2	2	2	2	2	2	0	-1.1306	0.66404	6	0.66404	2	0.61157	2	1.3126	2	605390000	327110000	278280000	140590000	84947000	55643000	206570000	127580000	78995000	258230000	114590000	143640000
J3QLS3;Q9Y2R9;J3QQS1;J3KSI8;J3QKW2	28S ribosomal protein S7, mitochondrial	MRPS7	5	9	9	9	7	7	9	7	7	9	7	7	9	0	-0.683545	0.73259	16	0.70687	7	0.61896	5	1.254	4	1177000000	593770000	583190000	356830000	204040000	152790000	330850000	198160000	132700000	489280000	191580000	297700000
J3QRD1;P51648;P51648-2;J3KTD9;I3L2W1;J3QS00;I3L1M4	Fatty aldehyde dehydrogenase	ALDH3A2	7	3	3	3	3	2	0	3	2	0	3	2	0	0	-1.42215	0.62283	4	0.66221	3	0.59854	2	NA	0	175990000	107890000	68102000	115320000	70584000	44739000	60671000	37308000	23363000	0	0	0
J3QRI1;Q9BVV7	Mitochondrial import inner membrane translocase subunit Tim21	TIMM21	2	1	1	1	0	1	0	0	1	0	0	1	0	0.00063654	NA	NA	1	NA	0	NA	1	NA	0	24621000	17919000	6701900	0	0	0	24621000	17919000	6701900	0	0	0
J3QRS3;P19105;O14950	Myosin regulatory light chain 12A;Myosin regulatory light chain 12B	MYL12A;MYL12B	3	2	2	2	0	0	2	0	0	2	0	0	2	0	0.155413	0.87876	2	NA	0	NA	0	0.87876	2	168310000	78023000	90291000	0	0	0	0	0	0	168310000	78023000	90291000
J3QS41;P42694	Probable helicase with zinc finger domain	HELZ	2	1	1	1	1	0	1	1	0	1	1	0	1	0	0.88489	1.0198	2	NA	1	NA	0	NA	1	11515000	5493800	6020700	4024300	2206400	1818000	0	0	0	7490200	3287400	4202800
J9JID7;Q03252	Lamin-B2	LMNB2	2	4	3	3	1	3	2	1	2	2	1	2	2	0	3.15124	1.6194	5	NA	1	0.84459	2	2.0325	2	50875000	14785000	36090000	42021000	11448000	30573000	4210400	2090100	2120300	4643400	1246700	3396700
K4DI93;Q13620-3;Q13620-1;Q13620	Cullin-4B	CUL4B	4	1	1	1	0	1	1	0	1	1	0	1	1	0.00070472	1.60244	1.1806	2	NA	0	NA	1	NA	1	3902000	1653200	2248900	0	0	0	1431000	740450	690530	2471100	912700	1558400
K7EIE9;K7EQG9;P17706-3;P17706-2;P17706-4;P17706	Tyrosine-protein phosphatase non-receptor type;Tyrosine-protein phosphatase non-receptor type 2	PTPN2	6	1	1	1	0	0	1	0	0	1	0	0	1	0.000612	NA	NA	1	NA	0	NA	0	NA	1	31599000	10368000	21231000	0	0	0	0	0	0	31599000	10368000	21231000
K7EJ57;O96008-2;O96008	Mitochondrial import receptor subunit TOM40 homolog	TOMM40	3	1	1	1	0	1	1	0	1	1	0	1	1	0.0012158	0.223863	0.89112	2	NA	0	NA	1	NA	1	125040000	58453000	66586000	0	0	0	44951000	21115000	23836000	80088000	37337000	42750000
K7EJL1;Q9BXS5;Q9BXS5-2;E7ENJ6;K7EQX3;Q9Y6Q5;Q9Y6Q5-2;K7EPR4;K7EJJ1;K7EK69;K7ERH5;K7EPJ8;A0A087WZX7;K7EL08;K7ENA7;K7EMG5	AP-1 complex subunit mu-1	AP1M1	16	10	10	10	6	8	7	6	8	7	6	8	7	0	-0.0357926	0.84466	17	0.8061	6	0.82272	6	1.2643	5	2355900000	1183000000	1173000000	413250000	222760000	190500000	1051200000	611710000	439520000	891440000	348500000	542940000
K7EK07;P84243	Histone H3;Histone H3.3	H3F3B;H3F3A	2	5	1	1	5	5	4	1	1	1	1	1	1	0	NA	NA	0	NA	0	NA	0	NA	0	0	0	0	0	0	0	0	0	0	0	0	0
K7EQ02;K7EQ55;K7EK33;Q96EP5-2;Q96EP5	DAZ-associated protein 1	DAZAP1	5	4	4	4	4	3	4	4	3	4	4	3	4	0	-0.982684	0.68598	5	0.59336	2	0.59321	2	1.0052	2	728460000	402670000	325790000	160560000	107730000	52834000	225760000	131390000	94369000	342130000	163550000	178590000
K7EP07;K7EK42;Q99426-2;Q99426;K7EL99	Tubulin-folding cofactor B	TBCB	5	4	4	4	3	3	4	3	3	4	3	3	4	0	0.492809	0.94139	10	0.9325	3	0.84427	3	1.1685	4	37688000	19448000	18240000	7382100	4599600	2782500	10332000	5679200	4652600	19975000	9169300	10805000
K7EKE6;P36776-2;P36776;K7EJE8;P36776-3;K7ER27;K7ER56;K7EQF8;K7ERR6	Lon protease homolog, mitochondrial	LONP1	9	25	25	25	14	17	14	14	17	14	14	17	14	0	-0.887305	0.70051	36	0.69416	13	0.64358	13	1.1975	10	4211900000	2266600000	1945300000	868610000	506730000	361880000	1536800000	931370000	605480000	1806400000	828490000	977940000
K7EKS1;P36954	DNA-directed RNA polymerase II subunit RPB9	POLR2I	2	1	1	1	1	1	1	1	1	1	1	1	1	0	-0.897255	0.69898	3	NA	1	NA	1	NA	1	325340000	175800000	149540000	71278000	44055000	27223000	145650000	85598000	60057000	108410000	46150000	62258000
K7EL17;Q68DZ5;P32121-5;P32121-2;P32121;P32121-3;P32121-4	Beta-arrestin-2	ARRB2;DKFZp686L0365	7	1	1	1	1	1	1	1	1	1	1	1	1	0.00066756	-0.362283	0.78618	3	NA	1	NA	1	NA	1	180950000	84859000	96095000	44252000	21251000	23001000	64057000	37494000	26563000	72646000	26115000	46531000
K7EQJ5;K7ELC2;P62841;K7EM56;A0A0B4J2B4;K7EJ78;S4R417;S4R456	40S ribosomal protein S15	RPS15	8	5	5	5	4	5	4	4	5	4	4	5	4	0	0.114588	0.87147	14	0.81364	3	0.85872	6	1.3769	5	849290000	402600000	446690000	140290000	79177000	61116000	240030000	127330000	112700000	468970000	196090000	272870000
K7ELG9;Q3MHD2;Q3MHD2-2	Protein LSM12 homolog	LSM12	3	2	2	2	2	2	2	2	2	2	2	2	2	0	0.376813	0.91937	6	0.85686	2	0.84398	2	1.5302	2	406090000	186810000	219280000	87411000	49193000	38218000	128240000	64750000	63493000	190430000	72865000	117570000
K7ELQ0;K7ES61;X6RAY8;Q9BYD3-2;Q9BYD3;K7EJ73;K7EKI4;K7ELF1	39S ribosomal protein L4, mitochondrial	MRPL4	8	2	2	2	0	1	1	0	1	1	0	1	1	0	-0.119963	0.82918	2	NA	0	NA	1	NA	1	166290000	96601000	69692000	0	0	0	123370000	77824000	45544000	42925000	18776000	24148000
K7EN27;K7ELW0;Q99497	Protein DJ-1	PARK7	3	1	1	1	0	0	1	0	0	1	0	0	1	0.00063735	NA	NA	1	NA	0	NA	0	NA	1	16360000	6361600	9998000	0	0	0	0	0	0	16360000	6361600	9998000
K7EMM8;Q49A26-5;Q49A26-4;Q49A26-2;Q49A26-3;Q49A26	Putative oxidoreductase GLYR1	GLYR1	6	2	2	2	0	1	1	0	1	1	0	1	1	0	0.584404	0.95915	2	NA	0	NA	1	NA	1	26367000	13532000	12834000	0	0	0	18457000	10532000	7925500	7909700	3000700	4909000
K7EMW4;Q969V3-2;Q969V3;K7ELZ9;K7ENM2;A0A0C4DGP7;K7EQ66	Nicalin	NCLN	7	6	6	6	2	5	3	2	5	3	2	5	3	0	-0.798723	0.71428	7	0.38465	2	0.63	3	1.0854	3	609290000	350590000	258700000	67924000	43281000	24643000	301340000	186290000	115050000	240030000	121020000	119010000
K7EP09;K7ESK6;K7ES73;K7EN91;Q13057;Q13057-2	Bifunctional coenzyme A synthase;Phosphopantetheine adenylyltransferase;Dephospho-CoA kinase	COASY	6	1	1	1	1	1	0	1	1	0	1	1	0	0.0080645	-0.83178	0.70911	2	NA	1	NA	1	NA	0	23102000	13122000	9980300	10226000	5953800	4272700	12876000	7168000	5707500	0	0	0
K7ERG4;P62316	Small nuclear ribonucleoprotein Sm D2	SNRPD2	2	2	2	2	1	1	0	1	1	0	1	1	0	0.00070822	-1.37548	0.62925	2	NA	1	NA	1	NA	0	3842900	2219900	1623100	889500	517300	372200	2953400	1702600	1250900	0	0	0
K7ERV3;P04183	Thymidine kinase;Thymidine kinase, cytosolic	TK1	2	1	1	1	1	0	0	1	0	0	1	0	0	0.00065317	NA	NA	0	NA	0	NA	0	NA	0	0	0	0	0	0	0	0	0	0	0	0	0
K7ES42;Q15424-2;Q15424;Q15424-4;Q15424-3	Scaffold attachment factor B1	SAFB	5	1	1	1	0	1	0	0	1	0	0	1	0	0.00067568	NA	NA	1	NA	0	NA	1	NA	0	6344800	4353200	1991500	0	0	0	6344800	4353200	1991500	0	0	0
M0QXB4;O14579;A0A087X0I4;O14579-3;O14579-2;M0R061	Coatomer subunit epsilon	COPE	6	10	10	10	5	7	8	5	7	8	5	7	8	0	0.763401	0.99483	14	0.84562	3	0.86195	5	1.3181	6	1668000000	831300000	836720000	252110000	144510000	107600000	553070000	298720000	254360000	862830000	388070000	474760000
M0QXB5;O95571;M0QY80	Persulfide dioxygenase ETHE1, mitochondrial	ETHE1	3	2	2	2	1	1	1	1	1	1	1	1	1	0	-0.97387	0.68731	3	NA	1	NA	1	NA	1	160490000	87659000	72834000	43653000	27777000	15876000	32230000	20691000	11539000	84610000	39192000	45419000
M0QXD4;M0R1S3;M0QZC0;M0R0K1;Q9Y6V7	Probable ATP-dependent RNA helicase DDX49	DDX49	5	1	1	1	0	1	1	0	1	1	0	1	1	0	NA	NA	0	NA	0	NA	0	NA	0	0	0	0	0	0	0	0	0	0	0	0	0
M0QXN5;P37198	Nuclear pore glycoprotein p62	NUP62	2	2	2	2	1	2	2	1	2	2	1	2	2	0	-0.288336	0.79906	7	NA	1	0.67165	3	1.3222	3	55560000	27584000	27976000	6429500	3673100	2756400	17717000	10728000	6989000	31414000	13183000	18231000
M0QY97;Q9UPT8	Zinc finger CCCH domain-containing protein 4	ZC3H4	2	3	3	3	1	3	1	1	3	1	1	3	1	0	-0.332514	0.79134	6	NA	1	0.76408	4	NA	1	274530000	132900000	141630000	34334000	18853000	15481000	158280000	81034000	77249000	81915000	33014000	48901000
M0QZ12;Q96CP6-2;Q96CP6-3;Q96CP6	GRAM domain-containing protein 1A	GRAMD1A	4	1	1	1	0	1	1	0	1	1	0	1	1	0.0006605	NA	NA	1	NA	0	NA	0	NA	1	5772600	3187100	2585400	0	0	0	0	0	0	5772600	3187100	2585400
M0QZ28;Q9Y4J8-13;Q9Y4J8-2;Q9Y4J8-14;Q9Y4J8-15;Q9Y4J8-6;Q9Y4J8-10;Q9Y4J8-11;Q9Y4J8;M0R0C4;E9PEY4;E7EVB6;O60941-6;O60941-7;O60941;K7ERH7;M0R021;Q9Y4J8-8;Q9Y4J8-16;Q9Y4J8-5;Q9Y4J8-12;O60941-3;O60941-5;Q9Y4J8-4;O60941-2;Q9Y4J8-3;O60941-4	Dystrobrevin alpha;Dystrobrevin;Dystrobrevin beta	DTNA;DTNB	27	5	5	5	0	4	1	0	4	1	0	4	1	0	-1.0368	0.67787	4	NA	0	0.67787	4	NA	0	115200000	67420000	47778000	0	0	0	115200000	67420000	47778000	0	0	0
M0R001;Q96D53-2;Q96D53	AarF domain-containing protein kinase 4	ADCK4	3	1	1	1	0	0	1	0	0	1	0	0	1	0	NA	NA	1	NA	0	NA	0	NA	1	18936000	9849500	9086400	0	0	0	0	0	0	18936000	9849500	9086400
M0R0F0;M0R0R2;P46782;M0QZN2	40S ribosomal protein S5;40S ribosomal protein S5, N-terminally processed	RPS5	4	4	4	4	2	2	3	2	2	3	2	2	3	0	1.17051	1.081	2	NA	1	NA	0	NA	1	4103800	1801200	2302600	837410	447570	389840	0	0	0	3266400	1353600	1912800
M0R3D6;M0R1A7;Q02543;M0R117;M0R0P7	60S ribosomal protein L18a	RPL18A	5	10	10	10	8	9	9	8	9	9	8	9	9	0	0.0578562	0.86144	26	0.82319	9	0.83382	9	1.5567	8	1247200000	612250000	635000000	291090000	160710000	130370000	454750000	247400000	207350000	501410000	204140000	297270000
M0R2B7;P28340;M0QZR8;M0QXE6;M0QXQ2;M0QZB4;M0R3H8	DNA polymerase;DNA polymerase delta catalytic subunit	POLD1	7	6	6	6	2	4	3	2	4	3	2	4	3	0	0.48984	0.94082	6	0.77058	2	0.89542	4	1.5017	2	228230000	105390000	122840000	48329000	26659000	21670000	135030000	59667000	75365000	44872000	19064000	25808000
U3KQ64;M0R2K9;Q14318;Q14318-2	Peptidyl-prolyl cis-trans isomerase;Peptidyl-prolyl cis-trans isomerase FKBP8	FKBP8	4	1	1	1	0	1	0	0	1	0	0	1	0	0.0012034	NA	NA	1	NA	0	NA	1	NA	0	45174000	24974000	20200000	0	0	0	45174000	24974000	20200000	0	0	0
O00116;B8ZZ81	Alkyldihydroxyacetonephosphate synthase, peroxisomal	AGPS	2	24	24	24	15	17	20	15	17	20	15	17	20	0	-0.705462	0.72907	31	0.69808	7	0.64167	10	1.2152	14	10869000000	7694600000	3174300000	2966800000	2402000000	564720000	3492000000	2585100000	906920000	4410100000	2707400000	1702700000
O00139-2;O00139-1;O00139-5;O00139;O00139-4;D6R9M0	Kinesin-like protein KIF2A	KIF2A	6	5	5	5	4	3	2	4	3	2	4	3	2	0	-0.551377	0.75418	8	0.67994	3	0.73978	3	1.381	2	293450000	160450000	133000000	94997000	56261000	38737000	126790000	74556000	52230000	71662000	29630000	42031000
O00148;O00148-2;K7EQN7;O00148-3;K7ENP6;K7EL56;K7EIL8;K7EN69;K7EPJ3;A0A0G2JHN7;A0A0D9SEM9;F6U6E2;F6S2B7;F6SXL5;H0YCC6	ATP-dependent RNA helicase DDX39A	DDX39A	15	16	16	7	11	11	14	11	11	14	4	6	6	0	0.425927	0.92863	29	0.72586	8	0.71788	9	1.3061	12	4258900000	2144500000	2114500000	785000000	455710000	329290000	1438600000	840870000	597700000	2035400000	847900000	1187500000
O00154-4;O00154-6;O00154-7;O00154;O00154-5;K7EKP8;O00154-2;O00154-3;Q6ZUV0	Cytosolic acyl coenzyme A thioester hydrolase	ACOT7	9	14	14	14	11	13	10	11	13	10	11	13	10	0	0.227216	0.89173	35	0.81275	13	0.88395	11	1.3651	11	7173800000	3510500000	3663300000	1678900000	910960000	767940000	2625500000	1406100000	1219400000	2869400000	1193400000	1676000000
O00165;O00165-2;O00165-5;O00165-3;E9PIQ7;Q5VYD6;O00165-4;O00165-6	HCLS1-associated protein X-1	HAX1	8	14	14	14	8	12	10	8	12	10	8	12	10	0	-1.08451	0.6708	33	0.6708	9	0.50435	13	1.0834	11	2602600000	1473400000	1129200000	449860000	283210000	166650000	912700000	595620000	317080000	1240000000	594590000	645440000
O00178	GTP-binding protein 1	GTPBP1	1	1	1	1	1	0	0	1	0	0	1	0	0	0.00067114	NA	NA	1	NA	1	NA	0	NA	0	11767000	6792000	4975300	11767000	6792000	4975300	0	0	0	0	0	0
O00186	Syntaxin-binding protein 3	STXBP3	1	7	7	7	4	3	4	4	3	4	4	3	4	0	-0.858618	0.70494	8	0.69136	3	0.62222	2	1.3531	3	493800000	247980000	245820000	104400000	58849000	45555000	150950000	86874000	64073000	238450000	102260000	136190000
O00264	Membrane-associated progesterone receptor component 1	PGRMC1	1	1	1	1	1	1	1	1	1	1	1	1	1	0.00066934	-1.42712	0.62215	3	NA	1	NA	1	NA	1	438930000	247320000	191610000	88205000	53528000	34677000	165830000	109450000	56378000	184890000	84334000	100560000
O00299	Chloride intracellular channel protein 1	CLIC1	1	6	6	6	6	5	2	6	5	2	6	5	2	0	0.371	0.91828	11	0.85481	4	0.9275	5	1.3238	2	902330000	433360000	468970000	197230000	110150000	87081000	346150000	179110000	167040000	358950000	144100000	214850000
O00303;H0YDT6;E9PQV8	Eukaryotic translation initiation factor 3 subunit F	EIF3F	3	5	5	5	3	3	5	3	3	5	3	3	5	0	0.795659	1.0014	11	0.80448	3	0.72158	3	1.3311	5	850520000	401910000	448610000	99197000	55780000	43417000	163350000	96230000	67123000	587970000	249900000	338070000
O00311	Cell division cycle 7-related protein kinase	CDC7	1	3	3	3	1	1	1	1	1	1	1	1	1	0	0.84484	1.0115	3	NA	1	NA	1	NA	1	27841000	16190000	11651000	25912000	15299000	10613000	508780	156310	352470	1420100	734280	685820
O00330-2;O00330-3;O00330;H0YD97	Pyruvate dehydrogenase protein X component, mitochondrial	PDHX	4	2	2	2	0	1	1	0	1	1	0	1	1	0	NA	NA	1	NA	0	NA	1	NA	0	62230000	39028000	23202000	0	0	0	62230000	39028000	23202000	0	0	0
O00399;E5RK00	Dynactin subunit 6	DCTN6	2	3	3	3	0	2	1	0	2	1	0	2	1	0	-0.35101	0.78813	3	NA	0	0.72091	2	NA	1	102580000	61756000	40822000	0	0	0	100470000	60761000	39710000	2106800	995030	1111700
O00411;K7EMH3;K7ESD1	DNA-directed RNA polymerase, mitochondrial	POLRMT	3	20	20	20	17	11	11	17	11	11	17	11	11	0	-1.2596	0.64548	35	0.64019	13	0.55976	12	1.1319	10	2894800000	1593800000	1301000000	693120000	420040000	273070000	923990000	592430000	331560000	1277700000	581330000	696390000
O00425;F8W930;O00425-2;Q9Y6M1-5;Q9Y6M1-6;Q9Y6M1-3;Q9Y6M1-4;Q9Y6M1-1;Q9Y6M1	Insulin-like growth factor 2 mRNA-binding protein 3;Insulin-like growth factor 2 mRNA-binding protein 2	IGF2BP3;IGF2BP2	9	4	2	2	4	2	4	2	0	2	2	0	2	0	0.510995	0.94489	3	0.85576	2	NA	0	1.3773	2	75863000	34315000	41548000	22480000	12251000	10229000	0	0	0	53383000	22064000	31319000
O00442;O00442-2;A6NIC1	RNA 3-terminal phosphate cyclase	RTCA	3	3	3	3	3	3	3	3	3	3	3	3	3	0	0.99654	1.0433	6	0.81389	2	1.0433	2	1.5266	2	218480000	98351000	120130000	49739000	27175000	22564000	84146000	41316000	42830000	84596000	29860000	54736000
O00483	Cytochrome c oxidase subunit NDUFA4	NDUFA4	1	2	2	2	0	1	1	0	1	1	0	1	1	0	0.386612	0.92121	2	NA	0	NA	1	NA	1	158940000	96045000	62900000	0	0	0	158010000	95673000	62334000	937040	372000	565040
O00505	Importin subunit alpha-4	KPNA3	1	7	7	6	3	4	5	3	4	5	3	4	4	0	-0.360373	0.78651	12	0.65766	3	0.63019	4	1.2608	5	290950000	147450000	143490000	53679000	30339000	23340000	93480000	54742000	38738000	143790000	62373000	81416000
O00567;H0Y653;H0YDU4;Q5JXT2	Nucleolar protein 56	NOP56	4	4	4	4	2	4	0	2	4	0	2	4	0	0	-1.87259	0.56413	4	0.76828	2	0.5325	3	NA	0	299210000	189500000	109710000	79562000	45793000	33769000	219650000	143710000	75938000	0	0	0
O00629;H7C4F6	Importin subunit alpha-3	KPNA4	2	5	4	4	3	3	5	3	3	4	3	3	4	0	-0.582679	0.74901	9	0.74819	4	0.62086	2	1.2465	3	47433000	21057000	26377000	7017800	4165500	2852400	13642000	10624000	3017300	26774000	6267000	20507000
O00743-2;O00743;O00743-3;Q5T1S7	Serine/threonine-protein phosphatase 6 catalytic subunit;Serine/threonine-protein phosphatase 6 catalytic subunit, N-terminally processed	PPP6C	4	5	5	5	2	3	4	2	3	4	2	3	4	0	0.353356	0.91498	5	0.85035	2	NA	1	1.3594	2	310820000	137550000	173260000	82653000	43959000	38694000	70922000	32657000	38265000	157240000	60937000	96305000
O14530-2;O14530;F8WBV5;G3XAJ4;F8WCJ3;B8ZZX4	Thioredoxin domain-containing protein 9	TXNDC9	6	2	2	2	2	1	1	2	1	1	2	1	1	0	1.93928	1.2646	4	1.2646	2	NA	1	NA	1	120910000	52437000	68473000	31322000	14584000	16738000	34798000	16854000	17944000	54789000	20999000	33791000
O14545	TRAF-type zinc finger domain-containing protein 1	TRAFD1	1	2	2	2	2	2	1	2	2	1	2	2	1	0	0.0995496	0.8688	3	NA	1	NA	1	NA	1	2492600	1039500	1453100	546070	277380	268690	772110	389430	382680	1174400	372640	801770
O14617-3;O14617-4;O14617-2;O14617;O14617-5;K7ERW8;K7ELX8	AP-3 complex subunit delta-1	AP3D1	7	11	11	11	7	8	10	7	8	10	7	8	10	0	0.472725	0.93754	15	0.83948	6	0.9243	4	1.5206	5	956010000	459220000	496790000	210580000	115910000	94671000	230910000	124540000	106370000	514520000	218780000	295750000
O14654	Insulin receptor substrate 4	IRS4	1	21	21	21	11	17	18	11	17	18	11	17	18	0	-0.711583	0.72809	35	0.68428	8	0.63817	14	1.2101	13	2914700000	1560400000	1354300000	715210000	420960000	294250000	931460000	546690000	384770000	1268000000	592770000	675280000
O14802;Q7Z755	DNA-directed RNA polymerase III subunit RPC1	POLR3A	2	5	5	5	2	3	4	2	3	4	2	3	4	0	2.02114	1.2859	9	1.8497	2	0.86099	3	1.37	4	393010000	157990000	235020000	49313000	26744000	22569000	190890000	69941000	120950000	152810000	61307000	91502000
O14828-2;O14828	Secretory carrier-associated membrane protein 3	SCAMP3	2	1	1	1	0	1	1	0	1	1	0	1	1	0	0.218856	0.89021	2	NA	0	NA	1	NA	1	65705000	32171000	33534000	0	0	0	24754000	14442000	10312000	40951000	17729000	23222000
O14874-2;O14874-3;O14874;H3BNP3;H3BTL2;H3BS02	[3-methyl-2-oxobutanoate dehydrogenase [lipoamide]] kinase, mitochondrial	BCKDK	6	2	2	2	1	1	2	1	1	2	1	1	2	0	1.55615	1.1695	5	NA	0	0.42353	2	1.2005	3	191090000	88567000	102520000	1445600	1445600	0	19601000	13790000	5810400	170050000	73331000	96714000
O14925;Q5SRD1;B4DDK6	Mitochondrial import inner membrane translocase subunit Tim23;Putative mitochondrial import inner membrane translocase subunit Tim23B	TIMM23;TIMM23B	3	7	7	7	7	6	4	7	6	4	7	6	4	0	-0.932743	0.69355	17	0.69355	5	0.65313	6	1.3509	6	3462100000	1870800000	1591200000	853810000	481640000	372170000	1641300000	987220000	654050000	966990000	401980000	565010000
O14929-2;O14929	Histone acetyltransferase type B catalytic subunit	HAT1	2	1	1	1	1	1	1	1	1	1	1	1	1	0	-0.301624	0.79673	3	NA	1	NA	1	NA	1	337500000	157820000	179680000	70394000	39339000	31055000	109300000	59002000	50295000	157810000	59480000	98328000
O14949	Cytochrome b-c1 complex subunit 8	UQCRQ	1	2	2	2	1	2	2	1	2	2	1	2	2	0	-0.909771	0.69706	6	0.69706	2	0.63202	3	1.1487	3	756770000	388540000	368240000	171210000	95252000	75960000	233760000	138270000	95488000	351800000	155010000	196790000
O14966;E9PL56;O14966-2;P57729;Q13637	Ras-related protein Rab-7L1;Ras-related protein Rab-38;Ras-related protein Rab-32	RAB29;RAB38;RAB32	5	2	2	2	2	1	2	2	1	2	2	1	2	0	-0.582132	0.7491	4	0.63436	2	NA	1	1.1815	2	123230000	64292000	58936000	35830000	22033000	13797000	5525000	2498800	3026100	81873000	39760000	42113000
O14976;O14976-2;D6RF16;D6RAQ7;D6RE78;D6RAW3;A0A087X1U9	Cyclin-G-associated kinase	GAK	7	3	3	3	1	3	2	1	3	2	1	3	2	0	1.19538	1.0865	4	0.90731	3	0.93017	3	1.2325	3	240130000	106920000	133210000	13639000	6631300	7007300	84020000	45210000	38810000	142470000	55078000	87394000
O14980;H7BZC5;C9IZS4;C9JQ02;C9JV99;C9J673;C9JKM9	Exportin-1	XPO1	7	3	3	3	0	1	2	0	1	2	0	1	2	0	1.1158	1.069	2	NA	0	NA	1	NA	1	195700000	86216000	109480000	0	0	0	49490000	28752000	20738000	146210000	57464000	88741000
O15047;C9J2Z9	Histone-lysine N-methyltransferase SETD1A	SETD1A	2	4	4	4	4	1	3	4	1	3	4	1	3	0	-0.726482	0.72571	7	0.65622	4	NA	1	1.1247	3	285920000	159070000	126850000	106830000	66444000	40386000	4452600	2434100	2018500	174640000	90195000	84443000
O15067;H0YGH1;J3KT98;J3QSG0;J3QSH6;J3KTL4;J3KTQ5;J3QL39	Phosphoribosylformylglycinamidine synthase	PFAS	8	33	33	33	22	27	27	22	27	27	22	27	27	0	0.188151	0.88465	60	0.76448	18	0.80652	21	1.3176	21	5995400000	3110400000	2885100000	1026800000	589890000	436960000	2225200000	1225600000	999560000	2743400000	1294800000	1448500000
O15143;C9JBJ7;C9K057;C9J4Z7;F8VXW2;C9JEY1;C9JQM8;C9JFG9;C9J6C8;C9JTT6;C9JM51;F8WEB3	Actin-related protein 2/3 complex subunit 1B	ARPC1B	12	7	7	6	2	4	6	2	4	6	2	4	5	0	-0.104349	0.83203	7	0.79682	2	0.73148	2	1.5783	3	309590000	135110000	174480000	69018000	37307000	31710000	42657000	24289000	18368000	197910000	73510000	124400000
O15160-2;O15160;E7EQB9;D6RDJ3;H0Y723	DNA-directed RNA polymerases I and III subunit RPAC1	POLR1C	5	10	10	10	9	6	8	9	6	8	9	6	8	0	-0.213611	0.81229	23	0.74231	8	0.78451	7	1.3588	8	2261900000	1128800000	1133100000	632130000	361840000	270290000	517500000	289830000	227670000	1112200000	477120000	635110000
O15164-2;O15164	Transcription intermediary factor 1-alpha	TRIM24	2	1	1	1	0	0	1	0	0	1	0	0	1	0.00062228	NA	NA	1	NA	0	NA	0	NA	1	7405900	3210800	4195100	0	0	0	0	0	0	7405900	3210800	4195100
O15235	28S ribosomal protein S12, mitochondrial	MRPS12	1	4	4	4	3	4	4	3	4	4	3	4	4	0	-0.273043	0.80175	4	NA	1	0.52748	2	0.89296	2	10214000	5835700	4378500	1372100	854110	517980	3365700	2198600	1167100	5476400	2783000	2693400
Q5T8U5;O15260-2;O15260;B7Z1G8;O15260-3	Surfeit locus protein 4	SURF4	5	2	2	2	1	1	2	1	1	2	1	1	2	0	-1.17786	0.65718	3	NA	1	NA	1	1.1488	2	551090000	292480000	258610000	84867000	48636000	36231000	131730000	83784000	47944000	334500000	160060000	174440000
O15269;O15269-2	Serine palmitoyltransferase 1	SPTLC1	2	13	13	13	10	12	13	10	12	13	10	12	13	0	-0.511907	0.76075	28	0.67244	8	0.60141	9	1.0945	11	1524400000	841970000	682400000	275440000	169320000	106120000	531650000	336910000	194740000	717270000	335740000	381540000
O15270	Serine palmitoyltransferase 2	SPTLC2	1	1	1	1	0	0	1	0	0	1	0	0	1	0	NA	NA	1	NA	0	NA	0	NA	1	57698000	22769000	34929000	0	0	0	0	0	0	57698000	22769000	34929000
O15355	Protein phosphatase 1G	PPM1G	1	3	3	3	2	2	2	2	2	2	2	2	2	0	2.56527	1.4369	3	2.081	2	0.68479	2	1.5087	2	309340000	116790000	192550000	121260000	35680000	85583000	81788000	38834000	42954000	106290000	42280000	64009000
O15371-2;O15371-3;O15371;B0QYA4	Eukaryotic translation initiation factor 3 subunit D	EIF3D	4	4	4	4	2	3	1	2	3	1	2	3	1	0	-0.722095	0.72641	3	NA	1	0.65195	2	NA	1	219850000	118810000	101030000	42051000	21651000	20400000	134260000	81739000	52521000	43536000	15422000	28114000
O15381-5;O15381;O15381-3;O15381-2;O15381-4;E7EWK7;F8WF01;C9JP83;E9PGD8;C9J6P7;E9PH71	Nuclear valosin-containing protein-like	NVL	11	12	12	12	7	10	11	7	10	11	7	10	11	0	0.202368	0.88722	21	0.75558	5	0.70773	7	1.2768	9	1771000000	928770000	842270000	336930000	194000000	142930000	659410000	398540000	260860000	774720000	336230000	438490000
O15524	Suppressor of cytokine signaling 1	SOCS1	1	1	1	1	1	1	1	1	1	1	1	1	1	0.0041152	-1.11487	0.66634	3	NA	1	NA	1	NA	1	41209000	22082000	19127000	10962000	6363900	4597900	11949000	7960500	3988100	18298000	7757500	10541000
O15541	RING finger protein 113A	RNF113A	1	1	1	1	1	0	1	1	0	1	1	0	1	0	NA	NA	0	NA	0	NA	0	NA	0	0	0	0	0	0	0	0	0	0	0	0	0
O43143;F5H658;Q14562	Putative pre-mRNA-splicing factor ATP-dependent RNA helicase DHX15	DHX15	3	8	8	7	5	6	6	5	6	6	5	5	5	0	1.51364	1.1594	10	0.86853	4	0.78854	3	1.4271	5	908940000	427360000	481580000	167440000	91235000	76205000	371480000	194390000	177080000	370020000	141730000	228290000
O43172-2;O43172	U4/U6 small nuclear ribonucleoprotein Prp4	PRPF4	2	9	9	9	4	1	7	4	1	7	4	1	7	0	-1.02393	0.67979	5	0.67979	3	NA	1	1.7167	4	348040000	139750000	208280000	70115000	41391000	28724000	57689000	35980000	21709000	220230000	62383000	157850000
O43175;Q5SZU1	D-3-phosphoglycerate dehydrogenase	PHGDH	2	25	25	25	16	20	24	16	20	24	16	20	24	0	1.22371	1.0928	39	0.86852	10	0.90642	12	1.5545	17	7368500000	3498100000	3870400000	1842200000	983140000	859050000	2134100000	1130500000	1003600000	3392300000	1384500000	2007800000
O43242;O43242-2	26S proteasome non-ATPase regulatory subunit 3	PSMD3	2	7	7	7	4	3	4	4	3	4	4	3	4	0	0.226007	0.89151	10	0.73812	3	0.9582	3	1.0811	4	394460000	190030000	204430000	138280000	71497000	66782000	83258000	42563000	40696000	172920000	75969000	96953000
O43252	Bifunctional 3-phosphoadenosine 5-phosphosulfate synthase 1;Sulfate adenylyltransferase;Adenylyl-sulfate kinase	PAPSS1	1	7	7	6	6	5	5	6	5	5	5	5	4	0	2.21432	1.3376	12	0.95147	4	1.1554	4	1.711	4	1048700000	444330000	604350000	189520000	92673000	96845000	334090000	146320000	187770000	525080000	205340000	319740000
O43347	RNA-binding protein Musashi homolog 1	MSI1	1	2	1	1	1	1	2	1	1	1	1	1	1	0	-1.37657	0.6291	4	NA	1	0.62271	2	NA	1	315020000	183640000	131380000	47028000	29108000	17919000	179220000	112970000	66254000	88766000	41562000	47204000
O43390-4;O43390;O43390-2;B4DT28;O43390-3;B7Z645;O60506-4;O60506-3;O60506-2;O60506;O60506-5;F6UXX1	Heterogeneous nuclear ribonucleoprotein R;Heterogeneous nuclear ribonucleoprotein Q	HNRNPR;SYNCRIP	12	5	5	5	5	4	3	5	4	3	5	4	3	0	-0.613157	0.74401	10	0.74345	4	0.52294	3	1.2417	3	741250000	399280000	341970000	190570000	106370000	84198000	264210000	168490000	95722000	286470000	124420000	162050000
O43447;O43447-2;H0YEL5;C9JQD4	Peptidyl-prolyl cis-trans isomerase H;Peptidyl-prolyl cis-trans isomerase	PPIH	4	5	5	5	2	3	3	2	3	3	2	3	3	0	-0.983878	0.6858	4	NA	1	0.68215	2	1.4371	2	275500000	143490000	132010000	15292000	9402300	5889300	132680000	73752000	58925000	127540000	60337000	67200000
O43491;E9PK52;E9PHY5;O43491-4;E9PII3;O43491-2;O43491-3;Q6R5J7;I6L9B1;Q6ZSX4;E9PPC9;E9PMV8;H0Y5B0;E9PJP4;E9PQN0;E9PRG1;E9PIG0;E9PQD2;E9PMG5;E9PN54	Band 4.1-like protein 2	EPB41L2	20	8	8	8	1	3	8	1	3	8	1	3	8	0	1.22595	1.0933	12	NA	1	0.53415	3	1.2486	8	248010000	127220000	120790000	1702000	1023700	678250	60041000	38958000	21083000	186260000	87236000	99027000
O43615;M0QXU7;M0R301;M0QXM9;M0R124	Mitochondrial import inner membrane translocase subunit TIM44	TIMM44	5	20	20	20	13	16	17	13	16	17	13	16	17	0	-0.389685	0.78146	45	0.72683	14	0.61374	15	1.2828	16	4133300000	2079400000	2053900000	857330000	500880000	356440000	1132600000	695000000	437570000	2143400000	883470000	1259900000
O43683-2;O43683-3;O43683	Mitotic checkpoint serine/threonine-protein kinase BUB1	BUB1	3	1	1	1	0	0	1	0	0	1	0	0	1	0	NA	NA	1	NA	0	NA	0	NA	1	36566000	12244000	24322000	0	0	0	0	0	0	36566000	12244000	24322000
O43684-2;O43684;J3QT28;J3QSX4	Mitotic checkpoint protein BUB3	BUB3	4	13	13	13	10	13	12	10	13	12	10	13	12	0	-0.0257831	0.84652	36	0.76079	11	0.81795	12	1.3344	13	5858600000	2978600000	2880000000	1458000000	827000000	631030000	1870100000	1026800000	843250000	2530500000	1124800000	1405700000
O43719;Q5H918;Q5H919	HIV Tat-specific factor 1	HTATSF1	3	8	8	8	4	5	8	4	5	8	4	5	8	0	1.09789	1.0651	19	0.92582	4	0.94693	6	1.7381	9	695950000	305610000	390340000	91778000	45827000	45951000	188720000	94288000	94435000	415440000	165490000	249950000
O43747;O43747-2;H3BN75;H3BNN2;H3BS13;H3BV30;H3BRM7;H3BN71;B4DGE1;H3BR36;H3BUN9;H3BNR4	AP-1 complex subunit gamma-1	AP1G1	12	3	3	3	0	3	2	0	3	2	0	3	2	0	-1.93783	0.5561	3	NA	0	0.5561	3	1.2218	2	16788000	9295100	7493000	0	0	0	14621000	8292100	6329000	2167000	1003000	1164000
O43772;C9JPE1;F8WEF6	Mitochondrial carnitine/acylcarnitine carrier protein	SLC25A20	3	4	4	4	2	2	3	2	2	3	2	2	3	0	0.765666	0.99529	4	NA	1	0.74183	2	1.3653	2	201510000	104720000	96799000	35724000	18918000	16806000	86465000	50190000	36276000	79325000	35608000	43717000
O43776;K7EIU7;O43776-2;K7EJ19;K7EPK2;K7EMQ6;K7EQ35;REV__H7BZ55	Asparagine--tRNA ligase, cytoplasmic	NARS	8	23	23	23	18	17	19	18	17	19	18	17	19	0	0.393682	0.92254	44	0.77449	15	0.84655	13	1.2841	16	8386500000	3973500000	4413000000	1401600000	754010000	647640000	2629700000	1356600000	1273100000	4355200000	1862900000	2492300000
O43852-5;O43852;O43852-3;O43852-13;O43852-14;O43852-11;O43852-10;O43852-6;H0Y875;O43852-9;O43852-15;O43852-2;O43852-4	Calumenin	CALU	13	3	3	3	2	2	3	2	2	3	2	2	3	0	1.0167	1.0476	6	0.86178	2	0.69505	2	1.2801	3	199640000	99018000	100630000	41104000	22296000	18808000	46904000	26414000	20491000	111640000	50308000	61329000
O60216;E5RG18;E5RI01;E5RFZ5	Double-strand-break repair protein rad21 homolog	RAD21	4	5	5	4	0	4	3	0	4	3	0	3	3	0	1.09374	1.0642	6	NA	0	0.70777	3	1.1128	3	423240000	213920000	209320000	0	0	0	185730000	105720000	80016000	237500000	108200000	129300000
O60256;C9JJS3;C9K0K7;E7EPA1;O60256-3;I3L331;I3L164;C9JDH0;E7EW35;C9JDU5;I3L0S1;O60256-4;O60256-2;I3L4G9;C9JUN4;C9J168;B4DP31;Q14558;Q14558-2	Phosphoribosyl pyrophosphate synthase-associated protein 2	PRPSAP2	19	4	4	4	2	1	3	2	1	3	2	1	3	0	2.67254	1.4687	5	0.73027	2	NA	1	1.625	3	103400000	39486000	63916000	1932400	1254000	678420	2384400	1285300	1099100	99084000	36946000	62138000
O60264	SWI/SNF-related matrix-associated actin-dependent regulator of chromatin subfamily A member 5	SMARCA5	1	5	5	5	1	4	3	1	4	3	1	4	3	0	-1.25615	0.64597	4	NA	1	0.53333	4	0.98625	3	204640000	100930000	103710000	27734000	6821900	20912000	127260000	75549000	51715000	49642000	18556000	31085000
O60293-2;O60293	Zinc finger C3H1 domain-containing protein	ZFC3H1	2	1	1	1	1	1	1	1	1	1	1	1	1	0.00068027	-0.134364	0.82656	2	NA	1	NA	0	NA	1	6732800	2861800	3871000	1760000	1075000	684970	0	0	0	4972800	1786800	3186000
O60318;O60318-2	Germinal-center associated nuclear protein	MCM3AP	2	4	4	4	3	1	2	3	1	2	3	1	2	0	-1.42346	0.62265	5	0.61584	2	NA	1	1.1125	2	218050000	109020000	109030000	36684000	22737000	13947000	41285000	26547000	14739000	140080000	59736000	80345000
O60488-2;O60488;H0Y9A0;D6RF95;D6RFW9;D6RDA8;D6RD96	Long-chain-fatty-acid--CoA ligase 4	ACSL4	7	16	13	13	13	11	10	11	8	8	11	8	8	0	-0.959922	0.68942	16	0.65362	6	0.60246	5	1.2012	5	819890000	440370000	379510000	136560000	84175000	52383000	229920000	139520000	90394000	453410000	216680000	236730000
O60502-2;O60502-4;O60502;O60502-3;H7C3X0	Bifunctional protein NCOAT;Protein O-GlcNAcase;Histone acetyltransferase	MGEA5	5	8	8	8	4	4	5	4	4	5	4	4	5	0	0.684591	0.97896	11	1.004	4	0.86175	4	1.9164	3	655700000	307330000	348370000	103570000	49903000	53668000	258090000	137870000	120220000	294040000	119560000	174480000
O60563;O60563-2	Cyclin-T1	CCNT1	2	10	10	10	5	7	7	5	7	7	5	7	7	0	0.0438412	0.85898	17	0.68642	5	0.7246	6	1.6132	6	928940000	452570000	476370000	250060000	141860000	108200000	272870000	139350000	133520000	406000000	171350000	234660000
O60566-2;O60566;O60566-3	Mitotic checkpoint serine/threonine-protein kinase BUB1 beta	BUB1B	3	1	1	1	1	1	1	1	1	1	1	1	1	0.00067613	1.2264	1.0934	3	NA	1	NA	1	NA	1	15876000	7212900	8662900	2379600	1330700	1048900	4174500	2332600	1842000	9321600	3549600	5772000
O60583-2;O60583	Cyclin-T2	CCNT2	2	1	1	1	0	1	1	0	1	1	0	1	1	0	1.37865	1.1279	2	NA	0	NA	1	NA	1	8089400	3765000	4324400	0	0	0	2361900	1351700	1010300	5727500	2413300	3314200
O60678;A0A0A0MSN7;O60678-2	Protein arginine N-methyltransferase 3	PRMT3	3	6	6	6	3	3	3	3	3	3	3	3	3	0	0.486714	0.94022	12	0.88571	4	0.92678	4	1.5609	4	724470000	331010000	393460000	108520000	58909000	49614000	248130000	126100000	122030000	367820000	146010000	221810000
O60684;Q5TFJ7;O15131;S4R3E5	Importin subunit alpha-7;Importin subunit alpha-6	KPNA6;KPNA5	4	8	8	4	4	6	7	4	6	7	2	2	4	0	0.579189	0.95813	4	0.97816	3	0.7713	4	1.292	4	627910000	376530000	251390000	57203000	27852000	29351000	192330000	125720000	66607000	378390000	222950000	155430000
O60701;O60701-3;O60701-2;E7ER83;E7ETF4;E7EV97;D6RHF4;E9PBD2;E7ER95	UDP-glucose 6-dehydrogenase	UGDH	9	7	7	7	3	5	4	3	5	4	3	5	4	0	-0.527126	0.75821	7	0.62517	3	0.78408	4	0.80717	4	597630000	289550000	308080000	92356000	54498000	37858000	248700000	92343000	156350000	256580000	142710000	113870000
O60716-5;O60716-3;C9JZR2;O60716-13;O60716-11;O60716-8;O60716-7;O60716-2;O60716;O60716-21;O60716-19;O60716-16;O60716-15;O60716-10;O60716-9;O60716-6;O60716-4;O60716-24;O60716-23;O60716-18;O60716-17;O60716-14;O60716-12;O60716-22;O60716-20;O60716-29;O60716-27;O60716-32;O60716-31;O60716-26;O60716-25;O60716-30;O60716-28;E9PRE2;H0YC95;E9PKY0;E9PKL1	Catenin delta-1	CTNND1	37	23	23	23	18	18	15	18	18	15	18	18	15	0	-1.02293	0.67994	36	0.64262	9	0.5791	15	1.1939	12	2780600000	1422700000	1358000000	669980000	287990000	381990000	909420000	575660000	333750000	1201200000	559010000	642210000
O60725;K7EQW0;Q7Z750	Protein-S-isoprenylcysteine O-methyltransferase	ICMT	3	2	2	2	1	1	2	1	1	2	1	1	2	0	-1.24454	0.64762	3	NA	1	NA	1	NA	1	130340000	70123000	60214000	28736000	17126000	11610000	41406000	24962000	16444000	60195000	28035000	32160000
O60763;O60763-2	General vesicular transport factor p115	USO1	2	4	4	4	2	3	3	2	3	3	2	3	3	0	-0.711083	0.72817	8	0.72817	2	0.63177	3	1.3133	3	114750000	64870000	49876000	46972000	28013000	18959000	50813000	29116000	21697000	16961000	7741600	9219600
O60783	28S ribosomal protein S14, mitochondrial	MRPS14	1	2	2	2	1	1	1	1	1	1	1	1	1	0	-0.938586	0.69266	3	NA	1	NA	1	NA	1	265460000	163450000	102020000	93548000	57394000	36154000	164000000	102130000	61874000	7912400	3923600	3988800
O60884;A0A087WT48	DnaJ homolog subfamily A member 2	DNAJA2	2	9	9	9	7	6	5	7	6	5	7	6	5	0	0.747018	0.99151	18	0.79023	7	0.90196	6	1.6694	5	684980000	304450000	380530000	123070000	67156000	55917000	114640000	60593000	54048000	447260000	176700000	270560000
O75083;O75083-3;D6RD66	WD repeat-containing protein 1	WDR1	3	14	14	14	9	11	10	9	11	10	9	11	10	0	0.475808	0.93813	28	0.86452	10	0.82945	9	1.4686	9	3546400000	1697000000	1849300000	669030000	336830000	332190000	1130600000	640270000	490330000	1746800000	719940000	1026800000
O75131;A0A087WYQ3;H0YB26;E5RHZ0;A0A087WXR6;A0A087WUS8;E5RFT7;E7ENV7;Q86YQ8-2;Q9HCH3-2;Q96FN4-2;Q96FN4;Q8IYJ1;Q96A23;O95741;Q9UBL6-2;Q86YQ8;Q96A23-2;Q9HCH3;O95741-2;Q9UBL6	Copine-3	CPNE3	21	14	14	14	10	12	10	10	12	10	10	12	10	0	-0.237876	0.80797	16	0.80797	8	0.68826	4	1.2315	4	2148500000	1127600000	1020900000	531100000	294120000	236980000	794600000	452230000	342380000	822790000	381290000	441500000
O75146-2;O75146	Huntingtin-interacting protein 1-related protein	HIP1R	2	1	1	1	0	0	1	0	0	1	0	0	1	0.00070872	NA	NA	1	NA	0	NA	0	NA	1	5713600	2735900	2977600	0	0	0	0	0	0	5713600	2735900	2977600
O75150-3;O75150;H3BP71;O75150-4;H3BQ99;H3BUL6;I3L332;H3BS50	E3 ubiquitin-protein ligase BRE1B	RNF40	8	5	5	5	4	2	3	4	2	3	4	2	3	0	0.10699	0.87012	8	0.76896	3	0.87012	2	1.2185	3	263630000	118220000	145410000	86890000	41182000	45708000	60035000	31723000	28312000	116710000	45318000	71389000
O75152;E9PQ61;E9PBY7	Zinc finger CCCH domain-containing protein 11A	ZC3H11A	3	8	8	8	6	7	7	6	7	7	6	7	7	0	-0.000962229	0.85115	20	0.63607	6	0.65095	7	1.187	7	423510000	226400000	197110000	107490000	63616000	43870000	199180000	109080000	90106000	116840000	53703000	63138000
O75190;A0A0J9YX62;O75190-3;C9J2C4;O75190-2;E9PH18;O75190-4;C9JN01;C9JB42;C9JDR7;C9JDX6;F8WCZ4;C9J2P2;Q8NHS0;C9JRD2;C9JXB9;Q8WWF6;P25686-2;Q7Z6W7;P25686	DnaJ homolog subfamily B member 6	DNAJB6	20	7	7	7	4	5	3	4	5	3	4	5	3	0	0.508038	0.94432	11	0.69284	4	0.79349	4	1.6243	3	364680000	182520000	182160000	119170000	62762000	56406000	105140000	59326000	45812000	140370000	60433000	79942000
O75306-2;O75306	NADH dehydrogenase [ubiquinone] iron-sulfur protein 2, mitochondrial	NDUFS2	2	5	5	5	3	5	4	3	5	4	3	5	4	0	-1.09674	0.669	10	0.64555	3	0.60328	4	1.1725	3	644780000	341380000	303400000	108120000	61863000	46259000	272240000	166550000	105690000	264410000	112960000	151450000
O75367-2;O75367-3;O75367;D6RCF2;Q9P0M6	Core histone macro-H2A.1;Histone H2A	H2AFY	5	3	3	3	1	3	0	1	3	0	1	3	0	0	-6.35284	0.21076	5	NA	1	0.2033	4	NA	0	336710000	278520000	58197000	43220000	29665000	13555000	293490000	248850000	44642000	0	0	0
O75396;A0A087X1A9	Vesicle-trafficking protein SEC22b	SEC22B	2	4	4	4	4	4	3	4	4	3	4	4	3	0	-1.01998	0.68038	10	0.68297	4	0.60739	4	1.0836	2	754420000	439470000	314950000	192440000	120520000	71914000	283750000	180170000	103580000	278240000	138770000	139460000
O75419-2;O75419;O75419-3;H7BZ91;C9J911	Cell division control protein 45 homolog	CDC45	5	3	3	3	1	2	2	1	2	2	1	2	2	0	0.433995	0.93016	3	NA	1	0.68452	2	1.6417	2	195600000	84449000	111150000	6672500	2805700	3866800	81426000	48149000	33278000	107500000	33495000	74009000
O75436;S4R2Y3;S4R3Q6;O75436-2	Vacuolar protein sorting-associated protein 26A	VPS26A	4	4	4	4	2	2	3	2	2	3	2	2	3	0	-0.572847	0.75063	3	0.72383	3	0.58163	2	0.97202	4	638790000	353560000	285240000	131640000	81788000	49852000	60939000	41459000	19481000	446210000	230310000	215900000
O75439;G3V0E4;F8WAZ6;F8WEA6;F8WBE1	Mitochondrial-processing peptidase subunit beta	PMPCB	5	20	20	19	16	19	16	16	19	16	15	18	15	0	-0.78238	0.71685	38	0.68743	12	0.60158	14	1.2159	12	5438100000	3119500000	2318600000	1371000000	817480000	553530000	2432600000	1562000000	870690000	1634400000	740050000	894360000
O75477;B0QZ43;O94905-2;O94905-3	Erlin-1	ERLIN1	4	12	7	7	9	10	10	5	5	5	5	5	5	0	-1.21617	0.65167	13	0.65167	5	0.60297	5	1.2948	3	492920000	247110000	245810000	71296000	43886000	27410000	91319000	57973000	33346000	330300000	145250000	185050000
O75489;G3V194;E9PS48;O75489-2;E9PJE7;E9PKL8	NADH dehydrogenase [ubiquinone] iron-sulfur protein 3, mitochondrial	NDUFS3	6	3	3	3	2	3	2	2	3	2	2	3	2	0	-0.851781	0.706	7	0.72358	2	0.61451	3	1.3117	2	237310000	127790000	109520000	62778000	34995000	27783000	81200000	50585000	30615000	93327000	42208000	51118000
O75529-2;O75529	TAF5-like RNA polymerase II p300/CBP-associated factor-associated factor 65 kDa subunit 5L	TAF5L	2	1	1	1	1	0	0	1	0	0	1	0	0	0.0086306	NA	NA	0	NA	0	NA	0	NA	0	0	0	0	0	0	0	0	0	0	0	0	0
O75533;F8WC19;B4DGZ4;O75533-2	Splicing factor 3B subunit 1	SF3B1	4	2	2	2	0	1	2	0	1	2	0	1	2	0	NA	NA	1	NA	0	NA	0	NA	1	36127000	12087000	24040000	0	0	0	0	0	0	36127000	12087000	24040000
O75534-2;O75534;O75534-3;O75534-4;E9PLT0;E9PLD4	Cold shock domain-containing protein E1	CSDE1	6	3	3	3	1	1	2	1	1	2	1	1	2	0	0.3175	0.90831	4	NA	1	NA	1	1.1936	2	90630000	41985000	48645000	20557000	10827000	9730500	11462000	5701200	5760800	58611000	25457000	33154000
O75569-3;O75569-2;O75569;F8WEG8;G5E9Q4;C9JMM3	Interferon-inducible double-stranded RNA-dependent protein kinase activator A	PRKRA	6	2	2	2	1	1	1	1	1	1	1	1	1	0	1.21114	1.09	3	NA	1	NA	1	NA	1	229670000	97126000	132540000	20832000	9036000	11796000	78172000	40586000	37586000	130660000	47504000	83158000
O75592-2;O75592;H7C3U4	E3 ubiquitin-protein ligase MYCBP2	MYCBP2	3	6	6	6	1	3	5	1	3	5	1	3	5	0	1.35905	1.1234	8	NA	1	0.82351	3	1.4947	4	91293000	40828000	50465000	16952000	8108200	8843700	27706000	14298000	13407000	46635000	18421000	28214000
O75600;O75600-2;F2Z340;C9IZC9;H7BZ75	2-amino-3-ketobutyrate coenzyme A ligase, mitochondrial	GCAT	5	4	4	4	2	3	3	2	3	3	2	3	3	0	-1.3862	0.62777	6	0.54251	2	0.71157	3	1.1134	2	1135800000	622600000	513210000	167210000	107900000	59312000	438970000	266170000	172800000	529620000	248530000	281090000
O75607	Nucleoplasmin-3	NPM3	1	3	3	3	2	2	3	2	2	3	2	2	3	0	-0.590827	0.74767	3	NA	1	NA	1	NA	1	1641400000	851250000	790120000	401990000	227230000	174750000	615610000	340800000	274810000	623760000	283210000	340550000
O75616;K7EQJ8;J3QSB2;J3QRV9;O75616-2	GTPase Era, mitochondrial	ERAL1	5	3	3	3	0	3	1	0	3	1	0	3	1	0	-0.509994	0.76107	4	NA	0	0.72164	3	NA	1	196150000	108510000	87640000	0	0	0	144040000	89563000	54475000	52113000	18948000	33166000
O75643;O75643-2;B4E0P5	U5 small nuclear ribonucleoprotein 200 kDa helicase	SNRNP200	3	23	23	23	12	17	13	12	17	13	12	17	13	0	0.399257	0.92359	30	0.7723	7	0.71331	10	1.3427	13	2267400000	1161000000	1106400000	392370000	217520000	174850000	825730000	493970000	331760000	1049300000	449490000	599790000
O75717;O75717-2;C9JYB3	WD repeat and HMG-box DNA-binding protein 1	WDHD1	3	6	6	6	1	3	4	1	3	4	1	3	4	0	1.34376	1.1199	4	NA	1	0.80716	3	1.5039	4	211750000	104930000	106820000	33559000	25051000	8508300	64489000	36551000	27937000	113700000	43326000	70374000
O75746-2;O75746	Calcium-binding mitochondrial carrier protein Aralar1	SLC25A12	2	15	8	8	8	8	12	3	5	5	3	5	5	0	-1.33079	0.63546	11	0.62668	3	0.61011	5	1.2259	3	1074300000	567080000	507260000	239500000	137330000	102170000	240640000	146030000	94613000	594200000	283720000	310480000
O75792	Ribonuclease H2 subunit A	RNASEH2A	1	1	1	1	0	0	1	0	0	1	0	0	1	0	NA	NA	1	NA	0	NA	0	NA	1	45120000	21430000	23690000	0	0	0	0	0	0	45120000	21430000	23690000
O75828	Carbonyl reductase [NADPH] 3	CBR3	1	3	1	1	3	3	2	1	1	0	1	1	0	0.00062266	-0.0284716	0.84602	2	NA	1	NA	1	NA	0	41285000	21457000	19827000	18249000	9303000	8945900	23036000	12154000	10881000	0	0	0
O75844	CAAX prenyl protease 1 homolog	ZMPSTE24	1	1	1	1	0	1	1	0	1	1	0	1	1	0.00064851	0.448042	0.93283	4	NA	0	0.68001	2	1.3609	2	28943000	12934000	16009000	0	0	0	9433700	5574500	3859200	19509000	7359500	12150000
O75891;O75891-3;O75891-4;O75891-2;C9JY00;C9JYZ6;C9IZ36	Cytosolic 10-formyltetrahydrofolate dehydrogenase	ALDH1L1	7	3	2	2	1	3	1	1	2	1	1	2	1	0	0.78797	0.99983	4	NA	1	0.69915	2	NA	1	47133000	22414000	24719000	9889300	5048200	4841100	15214000	10237000	4977000	22030000	7129200	14901000
O75925;O75925-2	E3 SUMO-protein ligase PIAS1	PIAS1	2	1	1	1	1	0	0	1	0	0	1	0	0	0.00062814	NA	NA	0	NA	0	NA	0	NA	0	0	0	0	0	0	0	0	0	0	0	0	0
O75934	Pre-mRNA-splicing factor SPF27	BCAS2	1	1	1	1	1	0	0	1	0	0	1	0	0	0.00063816	NA	NA	1	NA	1	NA	0	NA	0	28388000	15109000	13279000	28388000	15109000	13279000	0	0	0	0	0	0
O76031;H0YM48;H0YK07	ATP-dependent Clp protease ATP-binding subunit clpX-like, mitochondrial	CLPX	3	25	25	25	19	19	21	19	19	21	19	19	21	0	-0.69057	0.73146	49	0.6659	15	0.56797	16	1.2603	18	5355200000	2873600000	2481500000	1071200000	632580000	438620000	1831600000	1115600000	716040000	2452300000	1125400000	1326900000
O76071	Probable cytosolic iron-sulfur protein assembly protein CIAO1	CIAO1	1	7	7	7	6	6	7	6	6	7	6	6	7	0	0.791743	1.0006	6	0.96003	2	0.81708	4	1.3288	3	571790000	258930000	312860000	62023000	33909000	28114000	237120000	125660000	111470000	272640000	99358000	173280000
O76094;O76094-2;D6RDY6;R4GNC1	Signal recognition particle subunit SRP72	SRP72	4	4	4	4	2	3	4	2	3	4	2	3	4	0	0.974885	1.0387	7	0.98604	2	0.86921	3	1.5596	4	516040000	230780000	285260000	42811000	24034000	18777000	165570000	85436000	80136000	307660000	121310000	186350000
O94826	Mitochondrial import receptor subunit TOM70	TOMM70A	1	2	2	2	1	2	1	1	2	1	1	2	1	0	NA	NA	1	NA	0	NA	1	NA	0	1701600	1109300	592280	0	0	0	1701600	1109300	592280	0	0	0
O94832;K7EIG7;J3QRN6;J3KRL0;J3QRR2	Unconventional myosin-Id	MYO1D	5	14	14	14	7	12	5	7	12	5	7	12	5	0	-1.35845	0.63161	17	0.66112	6	0.56431	8	1.3239	3	1108500000	617820000	490640000	189260000	112450000	76814000	580270000	365930000	214340000	338920000	139440000	199480000
O94874;O94874-2;O94874-3	E3 UFM1-protein ligase 1	UFL1	3	4	4	4	1	2	3	1	2	3	1	2	3	0	-0.0185856	0.84786	3	NA	1	NA	1	1.1266	4	123780000	53726000	70059000	3065900	1714000	1351900	6804800	3899500	2905300	113910000	48112000	65801000
O94905;E5RHW4;E5RJ09	Erlin-2	ERLIN2	3	19	19	14	15	14	14	15	14	14	11	9	9	0	-0.681744	0.73288	38	0.69944	14	0.61385	11	1.3609	13	5923500000	3074000000	2849500000	1424400000	829180000	595260000	1754000000	1075600000	678420000	2745000000	1169200000	1575800000
O94906-2;O94906	Pre-mRNA-processing factor 6	PRPF6	2	13	13	13	11	9	7	11	9	7	11	9	7	0	-0.551558	0.75415	19	0.6897	6	0.63896	7	1.2047	6	838820000	456590000	382230000	241690000	141070000	100610000	285130000	173940000	111190000	312010000	141570000	170430000
O94925;B7Z509;C9JIJ6;H7C201	Glutaminase kidney isoform, mitochondrial	GLS	4	19	3	3	12	11	14	1	1	2	1	1	2	0	0.836111	1.0097	4	NA	1	NA	1	1.3019	3	200930000	86133000	114800000	13603000	6823900	6779000	10413000	6568000	3845400	176910000	72741000	104170000
O94925-3;O94925-2;H7BZD1;B8ZZC5;B8ZZA8	Glutaminase kidney isoform, mitochondrial	GLS	5	19	19	3	13	13	15	13	13	15	2	3	3	0	-0.60448	0.74543	37	0.74245	12	0.60703	13	1.2551	12	4342000000	2250300000	2091700000	862410000	487900000	374520000	1360100000	832350000	527760000	2119500000	930050000	1189400000
O94973;O94973-2;A0A0G2JS82;O94973-3;A0A0G2JQM1;E9PR62;A0A0G2JRF9;A0A0G2JQA4;E9PNC4;A0A0G2JRS3;M0R2D9;A0A0G2JQT9;H0YEG0	AP-2 complex subunit alpha-2	AP2A2	13	14	14	10	7	9	12	7	9	12	5	5	8	0	0.201484	0.88706	21	0.75589	6	0.83885	5	1.2186	10	1977600000	989250000	988330000	338650000	199960000	138690000	461920000	267520000	194400000	1177000000	521770000	655240000
O95140;O95140-2;Q5JXC5	Mitofusin-2	MFN2	3	11	11	11	6	9	8	6	9	8	6	9	8	0	-1.00903	0.68202	15	0.62631	7	0.67878	3	1.3229	5	1046000000	573930000	472090000	221480000	138440000	83040000	369230000	222170000	147070000	455310000	213330000	241980000
O95202;O95202-2;O95202-3	LETM1 and EF-hand domain-containing protein 1, mitochondrial	LETM1	3	6	6	6	5	5	3	5	5	3	5	5	3	0	-0.633754	0.74065	12	0.77673	5	0.59555	5	1.4306	3	449190000	244380000	204810000	112660000	62938000	49722000	177150000	111370000	65779000	159380000	70072000	89306000
O95336;M0R261;M0R0U3;M0R1L2	6-phosphogluconolactonase	PGLS	4	5	5	5	4	5	3	4	5	3	4	5	3	0	-0.468983	0.76796	11	0.71176	4	0.76619	4	1.3221	3	743670000	376110000	367560000	166230000	98535000	67693000	274680000	149900000	124780000	302760000	127670000	175090000
O95340;O95340-2	Bifunctional 3-phosphoadenosine 5-phosphosulfate synthase 2;Sulfate adenylyltransferase;Adenylyl-sulfate kinase	PAPSS2	2	4	3	3	2	2	2	1	2	1	1	2	1	0	-0.606862	0.74504	3	NA	1	0.72559	2	NA	0	47725000	26492000	21234000	24185000	12979000	11206000	23541000	13513000	10028000	0	0	0
O95347-2;O95347;Q5T821	Structural maintenance of chromosomes protein 2	SMC2	3	7	7	7	2	4	6	2	4	6	2	4	6	0	0.055637	0.86105	10	1.1419	2	0.80583	5	1.5433	4	524540000	237090000	287450000	92474000	44004000	48470000	172020000	91901000	80119000	260050000	101180000	158870000
O95376;C9JBC5;C9JCL4;F8WCS4	E3 ubiquitin-protein ligase ARIH2	ARIH2	4	45	45	39	40	39	41	40	39	41	36	35	35	0	9.44092	5.8443	72	5.8347	23	5.8004	23	6.3512	26	446750000000	42574000000	404180000000	108110000000	9743400000	98371000000	142440000000	13444000000	129000000000	196190000000	19386000000	176810000000
O95394;O95394-3;O95394-4;A0A087WT27;J3KN95;D6RCD1;H0Y8I3;D6RC77;D6RCQ8;D6RF77;D6RIS6;H0Y987	Phosphoacetylglucosamine mutase	PGM3	12	3	3	3	1	1	2	1	1	2	1	1	2	0	3.57567	1.7659	3	NA	1	NA	1	1.8521	2	77462000	31127000	46335000	19724000	9801100	9922700	2042300	1052600	989730	55696000	20274000	35423000
O95400	CD2 antigen cytoplasmic tail-binding protein 2	CD2BP2	1	1	1	1	0	0	1	0	0	1	0	0	1	0	NA	NA	1	NA	0	NA	0	NA	1	79147000	35753000	43394000	0	0	0	0	0	0	79147000	35753000	43394000
O95405-3;O95405-2;O95405	Zinc finger FYVE domain-containing protein 9	ZFYVE9	3	1	1	1	1	1	1	1	1	1	1	1	1	0.0091743	-1.22295	0.6507	3	NA	1	NA	1	NA	1	135240000	79370000	55870000	59028000	36507000	22521000	30286000	19270000	11016000	45927000	23593000	22334000
O95433;O95433-2;G3V438;H0YJG7;H0YJ63;G3V3W9;H0YJU2	Activator of 90 kDa heat shock protein ATPase homolog 1	AHSA1	7	11	11	11	6	8	9	6	8	9	6	8	9	0	0.681136	0.97827	21	0.89655	6	0.9611	7	1.4821	8	2449800000	1239600000	1210200000	566640000	312230000	254410000	1013500000	554950000	458580000	869650000	372420000	497240000
O95456-2;O95456;F8WBH7	Proteasome assembly chaperone 1	PSMG1	3	2	2	2	2	2	1	2	2	1	2	2	1	0	0.337906	0.9121	5	0.82353	2	0.83833	2	NA	1	795640000	398660000	396980000	281510000	148840000	132670000	309110000	164290000	144820000	205030000	85528000	119500000
O95470;H0Y3V8;H7BXL7	Sphingosine-1-phosphate lyase 1	SGPL1	3	8	8	8	5	6	6	5	6	6	5	6	6	0	0.0406452	0.85842	12	0.77671	4	0.63967	5	1.2745	5	989320000	581110000	408210000	159480000	96058000	63420000	315820000	216440000	99383000	514020000	268610000	245410000
O95487-2;O95487;O95487-3	Protein transport protein Sec24B	SEC24B	3	3	3	3	2	2	2	2	2	2	2	2	2	0	-0.235906	0.80832	5	NA	1	0.80788	2	1.1661	2	13225000	6657200	6568200	1081500	641600	439940	5280600	2753000	2527600	6863200	3262600	3600600
O95573;F5H062;F5GWH2;C9JC11	Long-chain-fatty-acid--CoA ligase 3	ACSL3	4	30	30	27	22	25	24	22	25	24	20	22	22	0	-0.999564	0.68344	57	0.66698	18	0.57796	18	1.1725	21	8431700000	4610600000	3821100000	1612300000	962340000	649930000	2865400000	1800800000	1064500000	3954100000	1847500000	2106600000
O95782-2;O95782	AP-2 complex subunit alpha-1	AP2A1	2	8	4	4	5	6	8	3	2	4	3	2	4	0	NA	NA	1	NA	0	NA	0	NA	1	19716000	8654300	11061000	0	0	0	0	0	0	19716000	8654300	11061000
O95816;O95816-2	BAG family molecular chaperone regulator 2	BAG2	2	2	2	2	1	2	2	1	2	2	1	2	2	0	-0.249606	0.80589	3	NA	1	NA	1	1.4215	2	79166000	39366000	39801000	498070	253080	245000	32461000	19357000	13104000	46207000	19756000	26451000
O95831;O95831-3;O95831-4;O95831-6;O95831-2;E9PMA0;O95831-5	Apoptosis-inducing factor 1, mitochondrial	AIFM1	7	10	10	10	8	5	4	8	5	4	8	5	4	0	-1.11801	0.66588	16	0.65433	8	0.56827	4	1.1588	4	786850000	426140000	360710000	356670000	211500000	145170000	145000000	85428000	59570000	285180000	129210000	155970000
O96013;O96013-2;O96013-4;M0R2X4;O96013-3	Serine/threonine-protein kinase PAK 4	PAK4	5	3	3	3	2	3	3	2	3	3	2	3	3	0	-0.866113	0.70378	6	0.67283	3	NA	1	0.80797	2	199480000	116860000	82615000	56901000	35756000	21145000	43620000	29422000	14198000	98958000	51686000	47272000
O96019-2;O96019;H7C5S0;C9JQT2	Actin-like protein 6A	ACTL6A	4	3	3	3	0	1	3	0	1	3	0	1	3	0	1.37169	1.1263	4	NA	0	NA	1	1.1958	3	242360000	110550000	131810000	0	0	0	847500	485490	362010	241520000	110070000	131450000
P00338;P00338-3;P00338-4;F5GXH2;F5GYU2;F5GXY2;P00338-5;P00338-2;F5GZQ4;F5H5J4;F5H6W8	L-lactate dehydrogenase A chain	LDHA	11	4	4	4	4	2	2	4	2	2	4	2	2	0	-0.0504158	0.84195	6	0.7055	3	0.77623	2	1.452	2	308590000	93817000	214770000	222900000	54347000	168560000	34891000	18598000	16293000	50796000	20872000	29924000
P00367;P00367-3;P00367-2;P49448	Glutamate dehydrogenase 1, mitochondrial;Glutamate dehydrogenase 2, mitochondrial	GLUD1;GLUD2	4	15	15	15	13	8	8	13	8	8	13	8	8	0	-1.33703	0.63459	23	0.55962	10	0.56879	6	1.252	7	2027500000	1173500000	853920000	564730000	360670000	204060000	642260000	427930000	214330000	820460000	384940000	435530000
P00387-2;P00387;P00387-3;B1AHF3	NADH-cytochrome b5 reductase 3;NADH-cytochrome b5 reductase 3 membrane-bound form;NADH-cytochrome b5 reductase 3 soluble form	CYB5R3	4	9	9	9	2	1	9	2	1	9	2	1	9	0	0.602356	0.96267	11	0.64387	3	0.50856	2	1.0348	7	1362600000	754430000	608210000	245770000	148130000	97642000	362070000	227590000	134480000	754800000	378720000	376080000
P00403	Cytochrome c oxidase subunit 2	MT-CO2	1	1	1	1	1	1	1	1	1	1	1	1	1	0.0012188	-1.43825	0.62063	3	NA	1	NA	1	NA	1	266080000	159090000	106990000	61072000	34444000	26628000	115170000	73219000	41952000	89838000	51426000	38412000
P00492	Hypoxanthine-guanine phosphoribosyltransferase	HPRT1	1	2	2	2	0	2	2	0	2	2	0	2	2	0	1.3407	1.1192	4	NA	0	0.81296	2	1.6582	2	142280000	58854000	83427000	0	0	0	63840000	34586000	29253000	78442000	24268000	54174000
P00558;P00558-2;P07205	Phosphoglycerate kinase 1	PGK1	3	27	27	27	21	18	20	21	18	20	21	18	20	0	0.470372	0.93709	58	0.88676	20	0.88791	18	1.5412	20	9091200000	4277000000	4814200000	1582100000	848660000	733460000	2814800000	1494100000	1320700000	4694300000	1934300000	2760100000
P00966;Q5T6L6;Q5T6L5	Argininosuccinate synthase	ASS1	3	5	5	5	4	4	3	4	4	3	4	4	3	0	-0.0159565	0.84835	7	0.7264	3	0.778	2	1.2648	2	192170000	89462000	102700000	36455000	23036000	13420000	51066000	29460000	21606000	104640000	36966000	67678000
P30480;P30460;P01889;Q95365;Q31610;Q29836;Q29718;P30486;P30475;P30462;P18463;A0A140T951;Q04826;P30479;Q29940;P30685;P30498;P30495;P30493;P30492;P30491;P30490;P30484;P30466;P30464;P18465;P18464;P10319;P03989;A0A140T9S9;A0A140T9H3;A0A140T9G0;A0A140T9A9;P30488;P30487;P30485;P30483;P30481;P30461	HLA class I histocompatibility antigen, B-42 alpha chain;HLA class I histocompatibility antigen, B-8 alpha chain;HLA class I histocompatibility antigen, B-7 alpha chain;HLA class I histocompatibility antigen, B-38 alpha chain;HLA class I histocompatibility antigen, B-81 alpha chain;HLA class I histocompatibility antigen, B-67 alpha chain;HLA class I histocompatibility antigen, B-82 alpha chain;HL…	HLA-B	39	4	1	1	2	3	2	0	1	0	0	1	0	0.00069638	NA	NA	1	NA	0	NA	1	NA	0	4286200	3073000	1213200	0	0	0	4286200	3073000	1213200	0	0	0
P04181;P04181-2	Ornithine aminotransferase, mitochondrial;Ornithine aminotransferase, hepatic form;Ornithine aminotransferase, renal form	OAT	2	2	2	2	1	1	0	1	1	0	1	1	0	0	NA	NA	1	NA	1	NA	0	NA	0	25013000	13891000	11123000	25013000	13891000	11123000	0	0	0	0	0	0
P04350;M0QY85;M0R278;M0R0X0;M0QY37;M0QX14;M0QZL7;M0R1I1	Tubulin beta-4A chain	TUBB4A	8	24	2	1	21	24	22	2	2	1	1	1	0	0	1.76051	1.2193	4	1.1295	2	0.8992	2	NA	1	965310000	456110000	509200000	213270000	114660000	98618000	343000000	179380000	163620000	409030000	162070000	246960000
P04406;P04406-2;E7EUT5;O14556	Glyceraldehyde-3-phosphate dehydrogenase	GAPDH	4	14	14	14	12	12	13	12	12	13	12	12	13	0	0.511099	0.94491	23	0.81653	9	0.85851	6	1.3017	8	3499000000	1607700000	1891300000	723890000	362300000	361590000	1178200000	594570000	583600000	1597000000	650830000	946150000
P04792;F8WE04;C9J3N8	Heat shock protein beta-1	HSPB1	3	5	5	5	3	4	4	3	4	4	3	4	4	0	0.817633	1.0059	10	0.80488	3	0.9394	3	1.3128	4	1892300000	936390000	955870000	278110000	167600000	110510000	742780000	398460000	344320000	871370000	370340000	501040000
P04843;B7Z4L4;F8WF32	Dolichyl-diphosphooligosaccharide--protein glycosyltransferase subunit 1	RPN1	3	9	9	9	8	6	7	8	6	7	8	6	7	0	-0.977513	0.68676	14	0.6453	6	0.49022	3	1.2126	5	951110000	512820000	438280000	201740000	119960000	81779000	292830000	180360000	112460000	456550000	212500000	244040000
P04844-2;P04844;Q5JYR4;Q5JYR7	Dolichyl-diphosphooligosaccharide--protein glycosyltransferase subunit 2	RPN2	4	3	3	3	1	3	2	1	3	2	1	3	2	0	-1.02045	0.68031	6	NA	1	0.51688	3	1.3402	2	805390000	414260000	391130000	45800000	25617000	20183000	371590000	227380000	144210000	388000000	161270000	226730000
P04899;P04899-4;P04899-6;P04899-3;P04899-5;P04899-2	Guanine nucleotide-binding protein G(i) subunit alpha-2	GNAI2	6	5	1	1	2	4	4	0	1	0	0	1	0	0	NA	NA	1	NA	0	NA	1	NA	0	56689000	38902000	17787000	0	0	0	56689000	38902000	17787000	0	0	0
Q93077;Q7L7L0;P04908	Histone H2A type 1-C;Histone H2A type 3;Histone H2A type 1-B/E	HIST1H2AC;HIST3H2A;HIST1H2AB	3	6	1	1	6	6	4	1	1	0	1	1	0	0.00065876	-4.51397	0.31571	4	0.53724	2	0.19063	2	NA	0	418990000	322330000	96660000	155140000	101180000	53955000	263850000	221140000	42705000	0	0	0
P05023-4;P05023;P05023-3;P05023-2;M0R116;A0A0A0MT26;P13637;P13637-2;P13637-3;B1AKY9;P50993;H0Y7C1;Q13733;E9PRA5;Q5TC01;P20648;Q5TC02;M0QXF2;Q5TC05	Sodium/potassium-transporting ATPase subunit alpha-1	ATP1A1	19	39	39	35	32	35	38	32	35	38	29	31	35	0	-0.879581	0.7017	90	0.67801	25	0.6246	33	1.2558	32	14620000000	7736300000	6883500000	3183400000	1870300000	1313100000	4773500000	2914100000	1859400000	6662800000	2951800000	3711000000
V9GYR2;P05026-2;P05026	Sodium/potassium-transporting ATPase subunit beta-1	ATP1B1	3	2	2	2	1	0	2	1	0	2	1	0	2	0	2.49415	1.4162	3	NA	1	NA	0	1.2961	2	124420000	60617000	63800000	21018000	12406000	8611900	0	0	0	103400000	48211000	55188000
P05091;P05091-2;F8VP50	Aldehyde dehydrogenase, mitochondrial	ALDH2	3	5	4	4	1	2	2	0	2	2	0	2	2	0	1.83391	1.2377	3	NA	0	0.61547	2	1.4258	2	139510000	65229000	74284000	0	0	0	66332000	39031000	27301000	73181000	26198000	46983000
P05141	ADP/ATP translocase 2;ADP/ATP translocase 2, N-terminally processed	SLC25A5	1	33	16	15	28	29	29	14	14	14	13	13	13	0	-0.381598	0.78285	44	0.77943	16	0.7253	16	1.3774	12	36971000000	18595000000	18376000000	10040000000	5519100000	4521000000	12292000000	7039800000	5251800000	14639000000	6036500000	8602800000
P05165-3;P05165-2;P05165	Propionyl-CoA carboxylase alpha chain, mitochondrial	PCCA	3	1	1	1	1	1	1	1	1	1	1	1	1	0	-0.208628	0.81318	6	0.81318	2	0.70586	2	1.6078	2	58439000	28547000	29891000	9581900	5576500	4005500	18557000	11508000	7048900	30300000	11463000	18837000
P05198;G3V4T5;H0YJS4	Eukaryotic translation initiation factor 2 subunit 1	EIF2S1	3	22	22	22	20	19	19	20	19	19	20	19	19	0	-0.134088	0.82661	49	0.75464	18	0.75784	15	1.4202	16	8617400000	4220900000	4396500000	1821100000	1018200000	802890000	2968200000	1637900000	1330400000	3828100000	1564900000	2263200000
P05204;A0A087WZE9;Q15651-2;O00479;Q15651	Non-histone chromosomal protein HMG-17;High mobility group nucleosome-binding domain-containing protein 3;High mobility group nucleosome-binding domain-containing protein 4	HMGN2;HMGN3;HMGN4	5	2	2	2	1	1	1	1	1	1	1	1	1	0.00068871	-2.89289	0.45082	3	NA	1	NA	1	NA	1	2179900	1402000	777900	891060	621970	269090	754350	427790	326570	534530	352280	182250
P05386	60S acidic ribosomal protein P1	RPLP1	1	2	2	2	2	2	2	2	2	2	2	2	2	0	0.480977	0.93912	6	0.8027	2	0.88346	2	1.5793	2	3849000000	1812500000	2036500000	503130000	264730000	238400000	1332900000	717780000	615070000	2013000000	829960000	1183000000
P05387;H0YDD8	60S acidic ribosomal protein P2	RPLP2	2	6	6	6	3	5	5	3	5	5	3	5	5	0	0.541707	0.95083	14	0.8735	4	0.81181	5	1.3891	5	5370700000	2570700000	2800000000	1129100000	593290000	535830000	2140900000	1112200000	1028700000	2100700000	865250000	1235400000
P05388;F8VU65;F8VWS0;P05388-2;Q8NHW5;F8VPE8;G3V210;F8VW21;F8VQY6;F8VRK7;F8VZS0;F8VWV4;F8VS58;F8W1K8	60S acidic ribosomal protein P0;60S acidic ribosomal protein P0-like	RPLP0;RPLP0P6	14	8	8	8	6	6	7	6	6	7	6	6	7	0	0.506896	0.9441	13	0.85156	3	0.90143	5	1.4229	5	2948500000	1376100000	1572400000	586610000	310080000	276530000	1046600000	548470000	498090000	1315300000	517580000	797730000
P06132;H0Y5R6;Q5T446	Uroporphyrinogen decarboxylase	UROD	3	4	4	4	2	3	3	2	3	3	2	3	3	0	1.54566	1.167	5	NA	1	1.0068	2	1.4165	2	302310000	139630000	162680000	31701000	18836000	12865000	107470000	58669000	48803000	163140000	62121000	101020000
P06400	Retinoblastoma-associated protein	RB1	1	1	1	1	1	1	0	1	1	0	1	1	0	0	-0.746907	0.72246	2	NA	1	NA	1	NA	0	24485000	15030000	9454900	11073000	6717700	4355800	13411000	8312300	5099100	0	0	0
P06576;H0YH81;F8W079;F8W0P7;H0YI37	ATP synthase subunit beta, mitochondrial;ATP synthase subunit beta	ATP5B	5	14	14	14	11	11	13	11	11	13	11	11	13	0	-0.365989	0.78554	36	0.68007	10	0.61602	10	1.1562	16	5179200000	2789400000	2389800000	975970000	597180000	378780000	1627600000	1010000000	617670000	2575600000	1182200000	1393400000
P06733;P06733-2;K7EM90;F5H0C8;P13929-3;P09104-2;P13929-2;P13929;P09104;F5H1C3;E5RI09;E5RG95;K7EPM1;K7EKN2;E5RGZ4	Alpha-enolase;Enolase	ENO1	15	12	12	12	11	10	7	11	10	7	11	10	7	0	-0.21787	0.81153	15	0.77171	5	0.77307	6	1.3904	4	2400600000	1193800000	1206900000	387410000	213770000	173640000	844280000	465670000	378600000	1168900000	514340000	654610000
P06737-2;P06737;E9PK47;P11217-2;P11217	Glycogen phosphorylase, liver form;Phosphorylase	PYGL	5	35	35	29	25	27	32	25	27	32	21	23	27	0	0.725371	0.98714	74	0.86896	21	0.90812	23	1.4756	30	10894000000	4989500000	5904800000	1731700000	897700000	833970000	3497500000	1813700000	1683800000	5665100000	2278100000	3387100000
P06748;P06748-3;P06748-2;E5RGW4;E5RI98	Nucleophosmin	NPM1	5	7	7	7	4	6	2	4	6	2	4	6	2	0	-0.553731	0.75379	10	0.73986	4	0.72371	5	1.326	3	1059300000	587370000	471940000	298950000	178340000	120610000	429840000	264620000	165210000	330520000	144400000	186120000
Q16778;P33778;P23527;P06899;Q96A08;Q6DRA6;Q6DN03	Histone H2B type 2-E;Histone H2B type 1-B;Histone H2B type 1-O;Histone H2B type 1-J;Histone H2B type 1-A	HIST2H2BE;HIST1H2BB;HIST1H2BO;HIST1H2BJ;HIST1H2BA	7	9	1	0	9	8	9	1	1	1	0	0	0	0.00063939	-2.17525	0.52783	3	NA	1	NA	1	NA	1	1316000000	866790000	449260000	399850000	264310000	135530000	639750000	514890000	124860000	276450000	87593000	188860000
P07195;F5H793;C9J7H8;A8MW50	L-lactate dehydrogenase B chain;L-lactate dehydrogenase	LDHB	4	4	4	4	3	4	3	3	4	3	3	4	3	0	0.515039	0.94567	11	0.91202	3	0.85781	5	1.5123	3	129040000	60392000	68651000	16052000	7749600	8302900	77371000	40062000	37309000	35620000	12581000	23039000
P07237;H7BZ94;I3L398;I3L312;H0Y3Z3;I3L4M2;I3L3P5;I3NI03;I3L3U6;I3L0S0	Protein disulfide-isomerase	P4HB	10	11	11	11	6	5	9	6	5	9	6	5	9	0	-0.308712	0.79549	18	0.72838	6	0.75422	5	1.2471	7	1434400000	621360000	813090000	281880000	159610000	122280000	353180000	185590000	167580000	799390000	276160000	523230000
P07305;P07305-2	Histone H1.0;Histone H1.0, N-terminally processed	H1F0	2	3	3	3	2	3	0	2	3	0	2	3	0	0	-4.15665	0.3415	5	0.60464	2	0.31592	3	NA	0	96474000	66755000	29719000	37160000	21295000	15865000	59314000	45461000	13854000	0	0	0
P07384;E9PIA9;E9PLX0;E9PJJ3;E9PLC9;E9PMC6;E9PJA6;E9PSA6;E9PL37;E9PQB3;E9PRM1	Calpain-1 catalytic subunit	CAPN1	11	5	5	5	1	2	5	1	2	5	1	2	5	0	1.7589	1.2189	7	NA	1	0.83606	2	1.3888	4	422560000	208200000	214360000	33710000	17102000	16608000	121740000	64833000	56908000	267110000	126270000	140850000
Q5JP53;P07437;Q5ST81;A6NNZ2	Tubulin beta chain	TUBB	4	29	6	6	25	29	28	5	6	6	5	6	6	0	0.573662	0.95705	27	0.92446	8	0.88899	9	1.4333	10	32352000000	15254000000	17098000000	5563000000	2889700000	2673300000	11504000000	6132700000	5371600000	15285000000	6231600000	9053000000
P07737;K7EJ44;CON__P02584;I3L3D5	Profilin-1	PFN1	4	17	17	17	15	15	15	15	15	15	15	15	15	0	0.583739	0.95902	47	0.91947	16	0.91209	17	1.5764	14	42437000000	18998000000	23438000000	9326700000	4805000000	4521700000	14928000000	7654200000	7273800000	18182000000	6539200000	11643000000
P07814;V9GYZ6;V9GZ76	Bifunctional glutamate/proline--tRNA ligase;Glutamate--tRNA ligase;Proline--tRNA ligase	EPRS	3	58	58	58	47	46	55	47	46	55	47	46	55	0	0.417318	0.927	129	0.85278	39	0.86689	42	1.3977	48	14781000000	7018100000	7762700000	3122400000	1685500000	1436900000	4625400000	2479500000	2145900000	7033100000	2853100000	4180000000
P07900;P07900-2;G3V2J8;Q58FG0	Heat shock protein HSP 90-alpha	HSP90AA1	4	19	10	10	17	14	15	9	6	7	9	6	7	0	0.928903	1.029	22	0.86336	9	0.99862	6	1.5772	7	1044100000	507290000	536840000	323830000	178920000	144920000	279280000	144880000	134410000	441000000	183490000	257510000
P07919;A0A096LP55	Cytochrome b-c1 complex subunit 6, mitochondrial	UQCRH	2	3	3	3	3	3	2	3	3	2	3	3	2	0	-0.805354	0.71324	8	0.71615	3	0.66498	3	1.2186	2	613610000	342270000	271340000	99849000	53639000	46209000	258300000	159800000	98503000	255460000	128830000	126620000
P08047-3;P08047;P08047-2;H3BUU5;H3BVI2	Transcription factor Sp1	SP1	5	4	4	4	2	3	2	2	3	2	2	3	2	0	-0.650249	0.73797	6	0.75671	2	0.6001	3	1.4796	2	504290000	244040000	260250000	91495000	47637000	43857000	208920000	116240000	92689000	203880000	80172000	123700000
P08237;P08237-3;P08237-2;F8VP00	ATP-dependent 6-phosphofructokinase, muscle type	PFKM	4	6	3	3	4	5	6	1	2	3	1	2	3	0	2.53825	1.429	5	NA	1	NA	1	1.5813	3	330600000	145720000	184880000	33410000	18357000	15053000	84459000	48616000	35843000	212730000	78745000	133980000
P08238;Q58FF7;Q14568;Q58FG1;Q58FF6	Heat shock protein HSP 90-beta	HSP90AB1	5	28	28	16	21	25	26	21	25	26	10	15	15	0	0.331562	0.91092	82	0.85504	23	0.85	30	1.4772	29	16811000000	7929700000	8881000000	3181700000	1711300000	1470400000	5562200000	2927800000	2634400000	8066800000	3290600000	4776200000
P08240-2;P08240	Signal recognition particle receptor subunit alpha	SRPR	2	10	10	10	6	6	9	6	6	9	6	6	9	0	-0.880619	0.70154	13	0.56218	4	0.66153	5	1.1633	4	1159100000	570840000	588220000	170020000	97868000	72150000	247470000	137340000	110130000	741570000	335630000	405930000
P08243-2;P08243;P08243-3;F8WEJ5;C9JLN6;C9JM09;C9JT45;C9J057	Asparagine synthetase [glutamine-hydrolyzing]	ASNS	8	9	9	9	5	6	4	5	6	4	5	6	4	0	1.8351	1.238	9	0.73364	3	1.294	4	1.3514	3	752550000	357110000	395440000	218200000	112540000	105660000	267210000	133960000	133250000	267140000	110610000	156530000
P08559;P08559-4;P08559-3;P08559-2;Q5JPU3;Q5JPU0;Q5JPT9;Q5JPU1;P29803;Q5JPU2	Pyruvate dehydrogenase E1 component subunit alpha, somatic form, mitochondrial	PDHA1	10	30	30	30	26	28	26	26	28	26	26	28	26	0	-1.15486	0.66051	83	0.64658	28	0.5929	28	1.2396	27	17715000000	9812400000	7902400000	4507900000	2683500000	1824400000	5788600000	3723100000	2065500000	7418400000	3405800000	4012600000
P08574	Cytochrome c1, heme protein, mitochondrial	CYC1	1	5	5	5	4	4	4	4	4	4	4	4	4	0	-1.33882	0.63434	15	0.62339	6	0.56685	5	1.1768	4	1832700000	973780000	858910000	447650000	273100000	174550000	534630000	344640000	189990000	850410000	356030000	494380000
P08670;B0YJC4;B0YJC5;Q5JVS8;H7C5W5;P41219;P17661;P41219-2;F8W835	Vimentin	VIM	9	23	22	21	15	19	14	14	18	13	13	18	13	0	-0.92265	0.69509	31	0.69883	11	0.59012	11	1.4058	9	2917800000	1562400000	1355400000	900530000	506720000	393810000	1224600000	742570000	482000000	792690000	313130000	479560000
P08708;H0YN88;A0A075B716;H0YN73;H3BNC9	40S ribosomal protein S17	RPS17	5	5	5	5	4	3	4	4	3	4	4	3	4	0	0.528701	0.94831	10	0.8465	3	0.9229	4	1.5087	3	358750000	197300000	161450000	297550000	169120000	128420000	33985000	18062000	15923000	27215000	10115000	17101000
P08754;P09471-2;P09471;A0A087WTB6;A2A2R6;Q5JWD1;H0Y7E8;H3BTM2;A0A087WZE5;F8WE78;Q5JWE9;H0Y7F4;P11488;P19087;A8MTJ3;P38405;P38405-2	Guanine nucleotide-binding protein G(k) subunit alpha	GNAI3	17	11	11	7	9	9	9	9	9	9	7	6	5	0	-0.854425	0.70559	19	0.64472	6	0.65963	6	1.2429	7	2427700000	1299000000	1128700000	636770000	384170000	252600000	810250000	490470000	319780000	980680000	424360000	556320000
Q5H8Y1;P08922	Tyrosine-protein kinase receptor;Proto-oncogene tyrosine-protein kinase ROS	ROS1	2	1	1	1	0	1	1	0	1	1	0	1	1	0.0080599	-0.0730637	0.83777	2	NA	0	NA	1	NA	1	3681900	1932600	1749200	0	0	0	1507500	953860	553660	2174300	978750	1195600
P09496-5;P09496-2			2	1	1	1	0	1	1	0	1	1	0	1	1	0	0.785273	0.99928	2	NA	0	NA	1	NA	1	213720000	105650000	108070000	0	0	0	67715000	37705000	30010000	146000000	67945000	78059000
P09497-2			1	1	1	1	0	1	0	0	1	0	0	1	0	0.00067295	NA	NA	1	NA	0	NA	1	NA	0	10400000	5460700	4939400	0	0	0	10400000	5460700	4939400	0	0	0
P09543-2;P09543;K7ERC4;K7EN66;C9K0L8;K7ERZ0	2,3-cyclic-nucleotide 3-phosphodiesterase	CNP	6	12	12	12	5	7	10	5	7	10	5	7	10	0	-0.0168685	0.84818	14	0.7081	3	0.70076	5	1.5659	6	761860000	367540000	394320000	87249000	49867000	37383000	302290000	172030000	130270000	372320000	145650000	226670000
P09622;E9PEX6;P09622-3;P09622-2;F8WDM5;F2Z2E3	Dihydrolipoyl dehydrogenase, mitochondrial	DLD	6	20	20	20	13	19	16	13	19	16	13	19	16	0	-0.60619	0.74515	43	0.74124	12	0.56163	15	1.3075	16	2131500000	1116300000	1015200000	552000000	302250000	249750000	675990000	420800000	255190000	903510000	393240000	510280000
P09661;H0YMA0;H0YKK0;H0YLR3	U2 small nuclear ribonucleoprotein A	SNRPA1	4	14	14	14	9	10	13	9	10	13	9	10	13	0	-0.104732	0.83196	33	0.71418	10	0.83137	11	1.2913	12	5623000000	2740200000	2882800000	1278700000	694440000	584250000	1913400000	1016100000	897290000	2430900000	1029700000	1401200000
P09874;Q5VX84;Q5VX85	Poly [ADP-ribose] polymerase 1	PARP1	3	25	25	25	18	22	17	18	22	17	18	22	17	0	-0.163193	0.82134	54	0.73543	17	0.80177	21	1.3797	16	6110200000	2967400000	3142800000	1465400000	807340000	658040000	2031000000	1108500000	922570000	2613800000	1051600000	1562200000
P09936;D6R974;D6RE83;D6R956	Ubiquitin carboxyl-terminal hydrolase isozyme L1	UCHL1	4	2	2	2	1	1	0	1	1	0	1	1	0	0	NA	NA	0	NA	0	NA	0	NA	0	0	0	0	0	0	0	0	0	0	0	0	0
Q71UI9;P0C0S5;C9J0D1;Q71UI9-4;Q71UI9-2;Q71UI9-3;C9J386	Histone H2A.V;Histone H2A.Z;Histone H2A	H2AFV;H2AFZ	7	5	3	3	5	5	4	3	3	2	3	3	2	0	-2.08604	0.53828	6	0.51116	3	0.23405	5	1.8056	2	382130000	274570000	107560000	79753000	51055000	28697000	240890000	201790000	39101000	61486000	21729000	39757000
P0DN76;Q01081;Q01081-2;Q01081-4;Q8WU68-3;Q8WU68;M0QYK5;M0R2N4;Q01081-3;Q8WU68-2;K7EJH3;K7EJM7	Splicing factor U2AF 35 kDa subunit	U2AF1	12	10	10	10	10	7	9	10	7	9	10	7	9	0	-0.670768	0.73465	19	0.68792	8	0.6591	4	1.1986	7	3790800000	2019900000	1770800000	668060000	397490000	270570000	1317500000	798430000	519090000	1805200000	824000000	981180000
P0DN79;P35520;P35520-2;H7C2H4;C9JMA6;H7C1W6;H7C2W0	Cystathionine beta-synthase	CBS	7	14	14	14	6	8	10	6	8	10	6	8	10	0	-0.0433411	0.84326	23	0.82498	5	0.80564	9	1.2705	9	1087600000	531230000	556320000	231610000	129320000	102290000	350680000	186230000	164450000	505260000	215680000	289580000
P10155-3;P10155-5;P10155-4;P10155;P10155-2	60 kDa SS-A/Ro ribonucleoprotein	TROVE2	5	2	2	2	1	1	2	1	1	2	1	1	2	0	0.215882	0.88967	3	NA	1	NA	1	1.3318	2	420830000	207070000	213760000	72829000	44344000	28485000	139280000	73842000	65441000	208720000	88889000	119830000
Q96II5;P10398	Serine/threonine-protein kinase A-Raf	ARAF	2	1	1	1	0	1	0	0	1	0	0	1	0	0.0035377	NA	NA	1	NA	0	NA	1	NA	0	38427000	23950000	14477000	0	0	0	38427000	23950000	14477000	0	0	0
P10412	Histone H1.4	HIST1H1E	1	9	2	2	8	9	6	1	2	1	1	2	1	0	-2.5702	0.48395	3	NA	1	0.26874	2	NA	1	43741000	29193000	14548000	7294400	4593800	2700600	24734000	19861000	4872600	11713000	4738600	6974700
P10606	Cytochrome c oxidase subunit 5B, mitochondrial	COX5B	1	3	3	3	2	2	1	2	2	1	2	2	1	0	-1.85022	0.56691	3	NA	1	NA	1	NA	1	165530000	90185000	75342000	40697000	27816000	12881000	48203000	29689000	18514000	76626000	32679000	43947000
P10768;X6RA14;H7BZT7;U3KQT1	S-formylglutathione hydrolase	ESD	4	5	5	5	3	4	4	3	4	4	3	4	4	0	0.203141	0.88736	6	0.84871	2	0.81244	2	1.3055	3	323380000	153090000	170290000	29613000	16671000	12942000	118980000	57007000	61971000	174790000	79412000	95379000
P10809;E7EXB4;E7ESH4;P10809-2;C9JL25;C9JCQ4;C9JL19;C9J0S9	60 kDa heat shock protein, mitochondrial	HSPD1	8	42	42	42	33	35	38	33	35	38	33	35	38	0	-0.547638	0.7548	133	0.73959	43	0.66601	46	1.3001	44	34218000000	17437000000	16781000000	6503300000	3735300000	2768000000	10772000000	6356000000	4415600000	16943000000	7345700000	9597700000
P11021	78 kDa glucose-regulated protein	HSPA5	1	38	36	36	33	32	31	31	30	29	31	30	29	0	-0.386774	0.78196	109	0.71218	38	0.74335	37	1.3297	34	15686000000	7887100000	7799200000	4015700000	2365300000	1650400000	4580300000	2556800000	2023500000	7090300000	2965000000	4125300000
P11142;E9PKE3;E9PNE6;P11142-2;A8K7Q2;E9PN89;E9PLF4;E9PS65;E9PQQ4;E9PQK7;E9PK54;P54652;E9PPY6;E9PN25;E9PM13;E9PI65	Heat shock cognate 71 kDa protein	HSPA8	16	43	43	32	36	39	41	36	39	41	27	29	31	0	0.406044	0.92487	157	0.84986	53	0.87025	53	1.5163	51	45014000000	21659000000	23355000000	10925000000	5932600000	4992200000	15188000000	8057600000	7130800000	18900000000	7668600000	11232000000
P11166	Solute carrier family 2, facilitated glucose transporter member 1	SLC2A1	1	2	2	2	1	1	0	1	1	0	1	1	0	0	-1.63835	0.59393	2	NA	1	NA	1	NA	0	24083000	15055000	9028200	11000000	6307500	4692900	13083000	8747400	4335300	0	0	0
P11171-2;P11171;Q4VB86;P11171-4;P11171-3;P11171-5;P11171-6;P11171-7	Protein 4.1	EPB41	8	9	9	9	5	5	7	5	5	7	5	5	7	0	-0.354418	0.78754	11	0.70703	4	0.7499	3	1.3166	4	511010000	259590000	251420000	125650000	71333000	54320000	170560000	95115000	75441000	214810000	93147000	121660000
P11177-2;P11177;P11177-3;C9J634;F8WF02	Pyruvate dehydrogenase E1 component subunit beta, mitochondrial	PDHB	5	15	15	15	13	13	14	13	13	14	13	13	14	0	-0.973208	0.68741	44	0.66669	17	0.62108	13	1.2094	14	12157000000	6602600000	5554000000	2804100000	1670400000	1133700000	3777000000	2402500000	1374400000	5575400000	2529600000	3045800000
P11182;Q5VVL7	Lipoamide acyltransferase component of branched-chain alpha-keto acid dehydrogenase complex, mitochondrial	DBT	2	2	2	2	2	1	0	2	1	0	2	1	0	0	-0.841995	0.70752	3	0.73557	2	NA	1	NA	0	147950000	96311000	51639000	68620000	40636000	27984000	79331000	55675000	23656000	0	0	0
P11216;H0Y4Z6	Glycogen phosphorylase, brain form	PYGB	2	10	4	4	5	7	9	1	3	4	1	3	4	0	1.85998	1.2443	5	NA	1	1.055	2	1.5838	3	439880000	187820000	252060000	34715000	19860000	14855000	133840000	64779000	69058000	271330000	103180000	168150000
P11387	DNA topoisomerase 1	TOP1	1	3	3	3	3	3	1	3	3	1	3	3	1	0	-2.31052	0.51237	8	0.61845	3	0.3846	4	NA	1	52680000	34120000	18560000	30292000	19135000	11156000	19916000	13987000	5929000	2473200	998460	1474700
P11388;P11388-2;P11388-3;P11388-4;E9PCY5;Q02880-2;Q02880;J3KTB7	DNA topoisomerase 2-alpha	TOP2A	8	6	6	6	4	6	0	4	6	0	4	6	0	0	-2.88452	0.45165	8	0.74441	4	0.36041	4	NA	0	401610000	279230000	122390000	144160000	93564000	50592000	257460000	185660000	71797000	0	0	0
P11498;E9PRE7;P11498-2;E9PS68	Pyruvate carboxylase, mitochondrial	PC	4	7	7	7	5	3	5	5	3	5	5	3	5	0	-1.08879	0.67017	5	0.86235	5	0.5459	3	1.1532	4	625890000	325500000	300390000	184130000	98048000	86078000	167340000	108900000	58446000	274420000	118560000	155860000
P11586;F5H2F4;V9GYY3	C-1-tetrahydrofolate synthase, cytoplasmic;Methylenetetrahydrofolate dehydrogenase;Methenyltetrahydrofolate cyclohydrolase;Formyltetrahydrofolate synthetase;C-1-tetrahydrofolate synthase, cytoplasmic, N-terminally processed	MTHFD1	3	40	40	39	28	32	36	28	32	36	28	32	35	0	0.572177	0.95676	75	0.84659	24	0.88973	26	1.4843	25	7745900000	4011000000	3734900000	1589900000	915350000	674510000	2329700000	1293800000	1035900000	3826400000	1801900000	2024600000
P11908;P11908-2;A6NMS2;D3YTJ7	Ribose-phosphate pyrophosphokinase 2	PRPS2	4	13	1	1	8	11	10	0	1	1	0	1	1	0	1.77015	1.2217	2	NA	0	NA	1	NA	1	62291000	26799000	35492000	0	0	0	25801000	12290000	13511000	36490000	14509000	21981000
P12004	Proliferating cell nuclear antigen	PCNA	1	15	15	15	11	14	14	11	14	14	11	14	14	0	0.628605	0.96784	36	0.8791	10	0.85845	14	1.5625	12	13183000000	5884100000	7298800000	2486800000	1248700000	1238100000	4704200000	2366600000	2337700000	5991900000	2268900000	3723100000
P12235;V9GYG0	ADP/ATP translocase 1	SLC25A4	2	23	4	4	18	22	21	2	4	3	2	4	3	0	-0.314608	0.79446	9	0.56514	2	0.67577	3	1.3754	4	1987200000	944200000	1043000000	263010000	150130000	112880000	457840000	269420000	188420000	1266300000	524640000	741670000
P12236;Q9H0C2	ADP/ATP translocase 3;ADP/ATP translocase 3, N-terminally processed	SLC25A6	2	34	34	12	28	28	30	28	28	30	10	9	10	0	-0.541854	0.75576	106	0.72949	29	0.65205	34	1.3361	43	43778000000	22381000000	21397000000	9175600000	5268200000	3907400000	14069000000	8322200000	5746400000	20534000000	8790500000	11743000000
P12956;P12956-2;B1AHC9	X-ray repair cross-complementing protein 6	XRCC6	3	20	20	20	17	18	19	17	18	19	17	18	19	0	0.562897	0.95495	62	0.88548	20	0.85097	20	1.4963	22	9698900000	4542900000	5156000000	2164800000	1146100000	1018700000	3064900000	1620400000	1444500000	4469100000	1776400000	2692800000
P13010;C9JZ81;H7C0H9	X-ray repair cross-complementing protein 5	XRCC5	3	39	39	39	26	30	35	26	30	35	26	30	35	0	0.622728	0.96668	100	0.85177	28	0.89068	35	1.5053	37	11217000000	5187800000	6029100000	2051400000	1069400000	982000000	3580800000	1869700000	1711100000	5584800000	2248800000	3336000000
P13489;H0YCR7;E9PMJ3;E9PLZ3;E9PIM9;E9PIK5;E9PMA9;E9PMN0;E9PR82;E9PMI1	Ribonuclease inhibitor	RNH1	10	18	18	18	12	15	15	12	15	15	12	15	15	0	0.48786	0.94044	10	0.78524	4	0.81608	4	1.5051	4	3569000000	1736600000	1832400000	984560000	521890000	462670000	1135900000	619350000	516520000	1448600000	595390000	853170000
P13639	Elongation factor 2	EEF2	1	19	19	18	13	12	13	13	12	13	12	12	12	0	0.480246	0.93898	31	0.88647	12	0.89113	8	1.392	11	2754100000	1304000000	1450100000	748030000	379290000	368730000	765770000	409030000	356730000	1240300000	515670000	724640000
P13804;P13804-2;H0YK49;H0YNX6;H0YLU7;H0YL12;H0YKF0;H0YL83;J3KN60	Electron transfer flavoprotein subunit alpha, mitochondrial	ETFA	9	13	13	13	9	9	10	9	9	10	9	9	10	0	-0.272305	0.80188	22	0.78375	6	0.60699	7	1.1667	9	3392300000	1841300000	1551000000	554930000	334080000	220860000	1205000000	764160000	440850000	1632400000	743020000	889340000
P13807-2;P13807;M0QYU1	Glycogen [starch] synthase, muscle	GYS1	3	3	3	3	2	2	3	2	2	3	2	2	3	0	0.766799	0.99552	5	0.97049	2	0.92677	2	1.5015	2	338180000	164310000	173870000	74728000	39679000	35049000	116580000	62806000	53779000	146870000	61827000	85043000
P14174	Macrophage migration inhibitory factor	MIF	1	3	3	3	3	2	2	3	2	2	3	2	2	0	-0.288621	0.79901	4	0.7509	2	NA	1	NA	1	410070000	214960000	195110000	118490000	67670000	50825000	141540000	82658000	58878000	150040000	64633000	85406000
P14324-2;P14324;A0A087X1D8;A0A087WVN4;A0A087X090;A0A087WTP2	Farnesyl pyrophosphate synthase	FDPS	6	7	7	7	5	4	6	5	4	6	5	4	6	0	-0.104732	0.83196	24	0.72919	9	0.77067	7	1.4075	8	3236700000	1642600000	1594200000	793000000	456500000	336500000	1014900000	579820000	435050000	1428900000	606240000	822630000
P14618;P14618-3;B4DNK4;H3BQ34;H3BUW1;H3BTJ2;H3BT25;H3BU13;H3BN34;H3BQZ3;P30613-2;P30613	Pyruvate kinase PKM;Pyruvate kinase	PKM	12	51	51	5	44	48	48	44	48	48	5	5	5	0	0.33366	0.91131	179	0.82219	58	0.83332	59	1.3938	62	96794000000	46043000000	50750000000	20823000000	11286000000	9537500000	31295000000	16754000000	14541000000	44675000000	18003000000	26672000000
P14625;Q96GW1;F8W026;Q58FF3	Endoplasmin	HSP90B1	4	9	8	8	5	7	7	4	6	6	4	6	6	0	-0.205663	0.81371	14	0.69049	3	0.7677	6	1.2145	5	867670000	451960000	415710000	191970000	113870000	78093000	301860000	178770000	123090000	373840000	159310000	214530000
P14866;M0QXS5;P14866-2;M0QYT0;M0R1W6;B4DVF8;M0QYL7;M0R076	Heterogeneous nuclear ribonucleoprotein L	HNRNPL	8	35	35	34	29	33	34	29	33	34	28	32	33	0	-1.04668	0.6764	148	0.65167	44	0.55801	52	1.094	52	69848000000	38001000000	31847000000	13617000000	7875400000	5742100000	24114000000	15655000000	8458300000	32117000000	14470000000	17647000000
P14868;P14868-2;C9J7S3;C9JLC1;C9JQM9;H7C278;H7BZ35	Aspartate--tRNA ligase, cytoplasmic	DARS	7	14	14	14	7	5	10	7	5	10	7	5	10	0	1.21384	1.0906	13	0.90371	4	0.8591	3	1.4856	6	952920000	477580000	475330000	172250000	95063000	77187000	238230000	134210000	104030000	542430000	248310000	294120000
P14923;C9JTX4;C9J826;C9JK18;C9JKY1	Junction plakoglobin	JUP	5	6	6	6	2	2	4	2	2	4	2	2	4	0	-3.64012	0.38255	4	1.0444	2	0.36049	2	0.41431	4	591960000	360260000	231700000	174810000	73360000	101450000	100030000	71695000	28336000	317120000	215210000	101910000
P15170-2;P15170-3;H3BR35;P15170;Q8IYD1;H3BSV8	Eukaryotic peptide chain release factor GTP-binding subunit ERF3A	GSPT1	6	13	13	13	9	10	10	9	10	10	9	10	10	0	0.731226	0.98832	25	0.86512	9	0.82647	8	1.3023	8	1577600000	806740000	770890000	303630000	170490000	133140000	545780000	299390000	246390000	728210000	336860000	391360000
P15880;H0YEN5;E9PQD7;I3L404;E9PM36;E9PMM9;E9PPT0;H3BNG3;H0YE27	40S ribosomal protein S2	RPS2	9	14	14	14	11	14	13	11	14	13	11	14	13	0	0.477479	0.93845	29	0.86147	9	0.88813	11	1.5027	9	6567600000	3098700000	3469000000	1353600000	706310000	647250000	2056300000	1129800000	926510000	3157700000	1262500000	1895200000
P15924-3;P15924;P15924-2	Desmoplakin	DSP	3	9	9	9	4	3	7	4	3	7	4	3	7	0	-1.72779	0.58237	11	0.48988	3	0.75465	4	0.46444	5	122700000	68275000	54425000	19915000	14490000	5425500	69439000	31084000	38355000	33345000	22701000	10645000
P16152;E9PQ63;A8MTM1;P16152-2	Carbonyl reductase [NADPH] 1	CBR1	4	16	16	14	13	13	11	13	13	11	11	11	9	0	0.553753	0.95317	30	0.86969	10	0.88303	10	1.3992	10	6514600000	3173900000	3340800000	1615500000	869830000	745620000	1791700000	985470000	806270000	3107400000	1318600000	1788900000
P16403;P16402;Q02539;P22492;P16401	Histone H1.2;Histone H1.3	HIST1H1C;HIST1H1D	5	11	11	4	11	9	7	11	9	7	4	2	2	0	-2.02249	0.54585	32	0.5561	13	0.32538	11	1.5955	8	591340000	372330000	219000000	200350000	120700000	79650000	281520000	211390000	70138000	109460000	40247000	69217000
P16615;P16615-5;P16615-2;P16615-3;P16615-4;H7C5W9;O14983-3;O14983-2;O14983;Q93084-4;Q93084-2;Q93084-3;Q93084-7;Q93084;Q93084-6;Q93084-5;J3QSY6;H3BTW4	Sarcoplasmic/endoplasmic reticulum calcium ATPase 2	ATP2A2	18	37	37	37	28	31	33	28	31	33	28	31	33	0	-0.526526	0.75831	81	0.74897	25	0.6534	26	1.3143	30	16953000000	8890600000	8062000000	3592100000	2108000000	1484000000	5068500000	3099700000	1968800000	8292100000	3682900000	4609200000
P17066;P48741	Heat shock 70 kDa protein 6;Putative heat shock 70 kDa protein 7	HSPA6;HSPA7	2	13	1	1	10	12	10	1	1	1	1	1	1	0.00068634	0.0701292	0.8636	3	NA	1	NA	1	NA	1	385960000	187510000	198450000	61761000	33517000	28244000	121400000	67239000	54158000	202800000	86756000	116040000
P17152	Transmembrane protein 11, mitochondrial	TMEM11	1	2	2	2	2	2	1	2	2	1	2	2	1	0	-0.982949	0.68594	8	0.65883	3	0.57358	3	1.0192	2	1245500000	707740000	537750000	322510000	189290000	133220000	437580000	280020000	157570000	485400000	238430000	246970000
P17252;J3KRN5;M0R0I9;P05129-2;P05129	Protein kinase C alpha type	PRKCA	5	4	4	4	4	2	2	4	2	2	4	2	2	0	-0.339765	0.79008	6	0.74831	4	0.85057	3	1.1548	2	750770000	390310000	360460000	145930000	81378000	64555000	368770000	200140000	168630000	236070000	108790000	127280000
P17655-2;P17655	Calpain-2 catalytic subunit	CAPN2	2	5	5	5	4	2	4	4	2	4	4	2	4	0	1.7432	1.215	6	0.94228	3	0.99592	2	1.6605	3	317210000	134810000	182400000	72813000	37523000	35290000	101720000	46812000	54905000	142680000	50474000	92209000
P17812;P17812-2	CTP synthase 1	CTPS1	2	22	22	20	12	14	17	12	14	17	10	12	15	0	0.626224	0.96737	28	0.87892	9	0.84245	9	1.5302	10	2359400000	1150300000	1209100000	466810000	258040000	208780000	934770000	479230000	455540000	957810000	413030000	544780000
P17844;J3KTA4;P17844-2;J3QRQ7;J3KRX8;J3QSF1;J3KRZ1;J3QR02;X6RLV5;J3QKN9;J3QRN5;J3QLG9;J3QR62	Probable ATP-dependent RNA helicase DDX5	DDX5	13	43	33	33	37	37	40	27	27	30	27	27	30	0	-0.644087	0.73897	85	0.69943	30	0.68104	26	1.2411	29	19446000000	9772600000	9673800000	3687400000	2146700000	1540700000	6015100000	3413600000	2601500000	9743800000	4212300000	5531600000
P17858;P17858-2	ATP-dependent 6-phosphofructokinase, liver type	PFKL	2	14	10	9	10	11	13	6	7	9	5	6	8	0	0.467233	0.93649	15	0.72174	4	0.91368	5	1.5173	6	1485500000	688460000	797040000	239990000	128680000	111310000	520020000	266840000	253180000	725490000	292940000	432550000
R4GNH3;P17980;E9PM69;E9PKD5;E9PMD8;E9PN50;E9PLG2	26S protease regulatory subunit 6A	PSMC3	7	11	11	11	6	10	9	6	10	9	6	10	9	0	0.264064	0.89846	23	0.8659	5	0.85909	11	1.5139	7	3132300000	1458300000	1674000000	630220000	332220000	298000000	1178600000	600990000	577560000	1323500000	525100000	798400000
P17987;E7ERF2;E7EQR6;F5H282;F5GZ03;F5H136;F5H676;F5H726;F5GZI8;F5GYL4;F5H7Y1	T-complex protein 1 subunit alpha	TCP1	11	39	39	39	32	32	37	32	32	37	32	32	37	0	0.539903	0.95048	102	0.86221	35	0.89959	32	1.4698	35	43743000000	20325000000	23418000000	12603000000	6550100000	6052900000	12839000000	6331800000	6507700000	18300000000	7443100000	10857000000
P18031;B4DSN5	Tyrosine-protein phosphatase non-receptor type 1;Tyrosine-protein phosphatase non-receptor type	PTPN1	2	8	8	8	2	4	7	2	4	7	2	4	7	0	0.278715	0.90115	9	0.74636	2	0.57984	4	1.3479	4	1300800000	638040000	662770000	147710000	79951000	67755000	409490000	251150000	158330000	743620000	306940000	436680000
P18077;C9K025;F8WBS5;F8WB72	60S ribosomal protein L35a	RPL35A	4	7	7	7	6	7	6	6	7	6	6	7	6	0	-0.250792	0.80568	21	0.77503	7	0.73389	8	1.2963	6	415700000	212310000	203380000	121560000	71166000	50397000	122200000	68516000	53689000	171930000	72631000	99299000
P18124;A8MUD9;C9JIJ5;C9JZ88	60S ribosomal protein L7	RPL7	4	12	12	12	6	9	9	6	9	9	6	9	9	0	0.0812958	0.86557	27	0.78989	8	0.7665	9	1.5362	10	3160500000	1512000000	1648500000	595310000	321950000	273370000	1256500000	683550000	572940000	1308700000	506540000	802170000
Q5JQ13;P18206-2;P18206	Vinculin	VCL	3	1	1	1	1	1	0	1	1	0	1	1	0	0.0091796	0.387995	0.92147	2	NA	1	NA	1	NA	0	1043000	539170	503850	600530	314540	286000	442490	224640	217850	0	0	0
P18583-6;P18583-10;P18583-3;P18583-4;P18583-7;P18583;P18583-5;P18583-9;P18583-2;H7C1M2;J3QSZ5;P18583-8	Protein SON	SON	12	4	4	4	3	4	3	3	4	3	3	4	3	0	-1.61672	0.59676	9	0.53742	3	0.56285	4	0.91041	3	253350000	142110000	111230000	57278000	37328000	19950000	84403000	49355000	35048000	111670000	55432000	56234000
P18754;P18754-2;C9JW69;C9JRH2;C9JMJ4;C9J3R0;C9JQZ4	Regulator of chromosome condensation	RCC1	7	14	14	14	11	13	14	11	13	14	11	13	14	0	-0.606068	0.74517	41	0.74517	13	0.69276	15	1.3339	13	7454100000	3864600000	3589500000	1286900000	725680000	561180000	2550900000	1524200000	1026700000	3616300000	1614700000	2001600000
P19174;P19174-2	1-phosphatidylinositol 4,5-bisphosphate phosphodiesterase gamma-1	PLCG1	2	1	1	1	1	0	1	1	0	1	1	0	1	0	1.9152	1.2584	2	NA	1	NA	0	NA	1	25216000	12596000	12620000	6503700	3662600	2841100	0	0	0	18712000	8933200	9779000
P19338;H7BY16;C9JYW2;C9JLB1;C9J1H7;C9JWL1	Nucleolin	NCL	6	27	27	27	21	23	18	21	23	18	21	23	18	0	-0.0395114	0.84397	69	0.80299	22	0.78003	29	1.4509	18	8969700000	4435400000	4534300000	2215600000	1200600000	1015000000	3546600000	1965300000	1581300000	3207400000	1269500000	1937900000
P19367;P19367-4;P19367-2;P19367-3;B1AR63;B1AR62;B1AR61;Q2TB90;P52790;Q2TB90-3;Q2TB90-2	Hexokinase-1	HK1	11	35	35	31	25	26	28	25	26	28	21	23	25	0	-0.603565	0.74558	64	0.70663	20	0.66539	23	1.3714	21	6753300000	3532100000	3221200000	1414800000	863450000	551330000	2024900000	1205500000	819490000	3313600000	1463200000	1850400000
P19387	DNA-directed RNA polymerase II subunit RPB3	POLR2C	1	2	2	2	1	1	2	1	1	2	1	1	2	0	0.545726	0.95161	4	NA	1	NA	1	1.4008	2	220320000	93562000	126750000	20082000	11767000	8314800	36006000	22825000	13181000	164230000	58970000	105260000
P19525-2;P19525	Interferon-induced, double-stranded RNA-activated protein kinase	EIF2AK2	2	4	4	4	2	3	3	2	3	3	2	3	3	0	1.2861	1.1068	8	0.97757	2	1.0295	3	1.7479	3	614060000	272420000	341640000	92159000	49748000	42411000	247190000	123960000	123230000	274710000	98713000	176000000
P19623;K7ESL0;K7EL89;K7EQ47;K7EKM4	Spermidine synthase	SRM	5	8	8	8	5	4	7	5	4	7	5	4	7	0	0.242142	0.89445	14	0.86613	5	0.82432	4	1.3805	5	1506400000	732680000	773670000	437340000	231710000	205630000	472390000	254700000	217690000	596610000	246270000	350350000
P20020-6;P20020-3;P20020-4;P20020;P20020-5;P20020-2;E7ERY9;P23634-5;P23634-4;P23634-3;P23634-2;P23634-7;P23634-6;P23634-8;P23634;A0A0U1RQU3;H0YHH6;F8W1V5	Plasma membrane calcium-transporting ATPase 1;Calcium-transporting ATPase	ATP2B1	18	16	16	12	12	12	8	12	12	8	9	8	6	0	-1.12697	0.66457	24	0.54434	9	0.5904	8	1.3526	7	1291800000	756690000	535060000	433480000	277790000	155690000	537690000	338440000	199250000	320580000	140460000	180120000
P20042	Eukaryotic translation initiation factor 2 subunit 2	EIF2S2	1	20	20	20	17	17	16	17	17	16	17	17	16	0	0.200323	0.88685	39	0.75107	13	0.88685	13	1.3991	13	4851500000	2341700000	2509800000	799950000	438630000	361320000	1509500000	834650000	674880000	2542100000	1068400000	1473600000
P20585	DNA mismatch repair protein Msh3	MSH3	1	3	3	3	0	1	3	0	1	3	0	1	3	0	2.25627	1.3491	3	NA	0	NA	1	1.5186	2	100310000	39374000	60938000	0	0	0	1347500	789150	558360	98964000	38585000	60379000
P20618	Proteasome subunit beta type-1	PSMB1	1	1	1	1	0	0	1	0	0	1	0	0	1	0.00063573	NA	NA	1	NA	0	NA	0	NA	1	3943300	1811500	2131800	0	0	0	0	0	0	3943300	1811500	2131800
P21796;C9JI87	Voltage-dependent anion-selective channel protein 1	VDAC1	2	10	10	10	7	6	7	7	6	7	7	6	7	0	-0.353262	0.78774	15	0.77895	5	0.72639	5	1.5073	5	1076100000	539970000	536160000	148670000	79067000	69602000	237940000	134130000	103810000	689530000	326780000	362750000
P21953	2-oxoisovalerate dehydrogenase subunit beta, mitochondrial	BCKDHB	1	2	2	2	1	2	1	1	2	1	1	2	1	0	NA	NA	0	NA	0	NA	0	NA	0	0	0	0	0	0	0	0	0	0	0	0	0
P21964-2;P21964;E7EMS6;E7EUU8;H7BZ45;F8WBW9	Catechol O-methyltransferase	COMT	6	15	15	15	7	13	13	7	13	13	7	13	13	0	0.529838	0.94853	10	NA	1	0.60527	4	1.2743	5	755000000	374050000	380950000	5415500	2890200	2525300	302430000	186020000	116410000	447160000	185140000	262020000
P22033	Methylmalonyl-CoA mutase, mitochondrial	MUT	1	3	3	3	2	1	0	2	1	0	2	1	0	0	-0.243625	0.80695	3	0.88943	2	NA	1	NA	0	73188000	41731000	31457000	49115000	25593000	23522000	24073000	16138000	7934300	0	0	0
P22087;M0R2U2;M0R1H0;M0R2B0;M0R0P1;M0R299;M0QXL5;M0R2Q4	rRNA 2-O-methyltransferase fibrillarin	FBL	8	3	3	3	1	3	0	1	3	0	1	3	0	0	-4.01291	0.35246	4	NA	1	0.29367	3	NA	0	148570000	115920000	32646000	4439000	2505700	1933300	144130000	113420000	30713000	0	0	0
P22102;P22102-2;C9JBJ1;C9JTV6;F8WD69;C9JZG2;C9JKQ7;A0A140TA71;H7C366	Trifunctional purine biosynthetic protein adenosine-3;Phosphoribosylamine--glycine ligase;Phosphoribosylformylglycinamidine cyclo-ligase;Phosphoribosylglycinamide formyltransferase	GART	9	20	20	20	18	15	16	18	15	16	18	15	16	0	0.404666	0.92461	45	0.84188	16	0.84465	15	1.4209	14	6566400000	3118300000	3448100000	1394800000	754730000	640070000	2027800000	1105200000	922650000	3143800000	1258400000	1885400000
P22307-7;P22307-8;P22307;E9PLD1;P22307-3;P22307-4;H0YD06;H0YF61;H0YCB0;P22307-5;P22307-2	Non-specific lipid-transfer protein	SCP2	11	5	5	5	4	4	3	4	4	3	4	4	3	0	-1.06968	0.67299	5	0.69299	4	0.56938	4	1.2451	3	1279000000	470960000	808010000	366990000	124040000	242950000	283000000	182550000	100450000	628980000	164370000	464610000
P22570-5;P22570;P22570-2;P22570-7;A0A0A0MTR6;A0A0C4DFN8;A0A0C4DGN7;A0A0A0MSZ4;P22570-4;P22570-3;A0A0A0MTN9;J3QQX3;A0A0A0MT64;P22570-6	NADPH:adrenodoxin oxidoreductase, mitochondrial	FDXR	14	3	3	3	1	1	1	1	1	1	1	1	1	0	NA	NA	1	NA	1	NA	0	NA	0	21256000	11595000	9660400	21256000	11595000	9660400	0	0	0	0	0	0
P22626-2;P22626;A0A087WUI2	Heterogeneous nuclear ribonucleoproteins A2/B1	HNRNPA2B1	3	16	16	16	7	13	9	7	13	9	7	13	9	0	-1.68819	0.58746	33	0.59993	8	0.40616	14	1.1607	11	1342100000	837230000	504890000	301480000	187080000	114400000	726690000	499270000	227420000	313940000	150880000	163060000
P22695;H3BRG4;H3BSJ9;H3BP04;H3BUE4;H3BUI9;A0A087WVZ4	Cytochrome b-c1 complex subunit 2, mitochondrial	UQCRC2	7	21	21	21	15	18	16	15	18	16	15	18	16	0	-0.608389	0.74479	53	0.68499	16	0.64538	19	1.2551	18	10404000000	5386800000	5017000000	2101100000	1271000000	830110000	3451900000	2044500000	1407300000	4850800000	2071300000	2779500000
P22830;P22830-2;K7ELX4;K7EJX5;K7EPN2;K7EKP7	Ferrochelatase, mitochondrial	FECH	6	6	6	6	6	3	2	6	3	2	6	3	2	0	-1.29307	0.64075	5	0.60236	3	NA	1	1.1777	2	329300000	170140000	159160000	71948000	43277000	28671000	79075000	44073000	35002000	178270000	82790000	95482000
P23246;P23246-2;H0Y9K7	Splicing factor, proline- and glutamine-rich	SFPQ	3	7	6	6	6	6	4	5	5	3	5	5	3	0	1.28875	1.1074	9	0.72784	3	0.60861	5	1.2741	4	568100000	332780000	235320000	94252000	59637000	34615000	306800000	190320000	116480000	167050000	82820000	84229000
P23258;Q9NRH3;K7EKE5;K7EIS0	Tubulin gamma-1 chain;Tubulin gamma-2 chain	TUBG1;TUBG2	4	13	13	13	11	11	11	11	11	11	11	11	11	0	0.257733	0.8973	21	0.75137	6	0.8831	6	1.1194	9	3257100000	1619500000	1637600000	690960000	389890000	301070000	957800000	501150000	456650000	1608300000	728460000	879860000
P23378	Glycine dehydrogenase (decarboxylating), mitochondrial	GLDC	1	2	2	2	1	2	2	1	2	2	1	2	2	0	-1.48231	0.61465	4	NA	1	0.58095	2	1.3203	2	287800000	144710000	143080000	20167000	14761000	5406100	102040000	62306000	39733000	165590000	67645000	97944000
P23381;P23381-2;G3V277;G3V3P2;G3V227;H0YJP3;G3V3H8;G3V3Y5;G3V423;G3V5U1;G3V456;G3V2Y7;G3V3X0;G3V5W1;G3V3S7;G3V2F2;G3V3R3;G3V4S4;G3V313;G3V339;G3V2C0;G3V4C7;G3V4N8;G3V5H5;P78534;G3V4A3;G3V4Q0;G3V4N0	Tryptophan--tRNA ligase, cytoplasmic;T1-TrpRS;T2-TrpRS	WARS	28	22	22	22	18	20	19	18	20	19	18	20	19	0	0.462312	0.93555	72	0.85953	22	0.83416	26	1.4628	24	8890900000	4277800000	4613100000	1929400000	1035500000	893860000	2862800000	1538800000	1324100000	4098700000	1703500000	2395200000
P23396;P23396-2;E9PL09;E9PPU1;F2Z2S8;H0YCJ7;H0YEU2;E9PQ96;E9PJH4;E9PK82;H0YF32;E9PSF4;E9PQX2;H0YES8;E9PJN9	40S ribosomal protein S3	RPS3	15	27	27	27	25	26	27	25	26	27	25	26	27	0	0.233752	0.89292	89	0.81051	30	0.82524	27	1.3643	32	39288000000	19365000000	19923000000	8577900000	4735500000	3842400000	12704000000	6905500000	5798000000	18006000000	7724100000	10282000000
P23458	Tyrosine-protein kinase JAK1	JAK1	1	2	2	2	1	1	2	1	1	2	1	1	2	0	-0.892375	0.69973	3	NA	1	NA	1	1.2573	2	121290000	57158000	64134000	17283000	10960000	6323500	21612000	12793000	8819100	82397000	33406000	48991000
P23526;P23526-2	Adenosylhomocysteinase	AHCY	2	26	26	26	22	24	24	22	24	24	22	24	24	0	0.398142	0.92338	75	0.80555	26	0.85134	25	1.4231	24	12064000000	6053600000	6010400000	3095600000	1695600000	1400000000	3870700000	2059100000	1811600000	5097800000	2298900000	2798900000
P23528;G3V1A4;E9PP50;E9PK25;E9PQB7;E9PLJ3;E9PS23;Q9Y281-3;Q9Y281	Cofilin-1	CFL1	9	15	15	14	11	12	12	11	12	12	10	11	11	0	0.367262	0.91758	24	0.8503	8	0.90225	8	1.5046	8	7846100000	3763900000	4082100000	3079900000	1562700000	1517200000	2309900000	1248300000	1061700000	2456300000	952940000	1503300000
P23921;E9PL69;E9PP77;H0YCY7	Ribonucleoside-diphosphate reductase large subunit	RRM1	4	9	9	9	6	6	3	6	6	3	6	6	3	0	0.458171	0.93476	9	0.89828	4	0.86295	3	1.8005	3	331000000	160620000	170380000	81031000	41686000	39345000	102960000	60974000	41985000	147010000	57956000	89054000
P24534;C9JZW3;F2Z2G2;F8WF65	Elongation factor 1-beta	EEF1B2	4	10	10	9	8	7	9	8	7	9	7	6	8	0	0.409222	0.92547	20	0.8771	7	0.87041	6	1.5291	7	2543400000	1162900000	1380400000	531590000	284910000	246680000	991570000	506600000	484970000	1020200000	371410000	648800000
P24666;G5E9R5;P24666-4;P24666-3;P24666-2;F2Z2Q9;D3YTI2	Low molecular weight phosphotyrosine protein phosphatase	ACP1	7	7	7	7	7	7	6	7	7	6	7	7	6	0	0.394532	0.9227	13	0.76446	5	0.83599	4	1.465	4	1751100000	928360000	822780000	506560000	285220000	221340000	569870000	308060000	261810000	674710000	335080000	339630000
P24752;H0YEL7;P24752-2;E9PRQ6;E9PKF3	Acetyl-CoA acetyltransferase, mitochondrial	ACAT1	5	30	30	30	26	29	30	26	29	30	26	29	30	0	-0.906443	0.69757	98	0.65531	28	0.57288	34	1.2316	36	23132000000	12439000000	10693000000	4913000000	2863000000	2050000000	8212500000	5100100000	3112400000	10006000000	4476400000	5530000000
P25205;P25205-2;J3KQ69;Q7Z6P5	DNA replication licensing factor MCM3	MCM3	4	11	11	11	4	7	7	4	7	7	4	7	7	0	-0.126938	0.82791	14	0.80469	3	0.75418	6	1.2086	5	1108700000	548450000	560200000	244200000	137100000	107100000	400740000	224700000	176040000	463710000	186650000	277060000
P25391	Laminin subunit alpha-1	LAMA1	1	1	1	1	0	1	1	0	1	1	0	1	1	0.005787	0.885371	1.0199	2	NA	0	NA	1	NA	1	10153000	5254500	4898900	0	0	0	5193000	3102200	2090800	4960400	2152300	2808100
P25398	40S ribosomal protein S12	RPS12	1	7	7	7	5	6	6	5	6	6	5	6	6	0	0.596753	0.96157	6	NA	1	0.80471	3	1.3528	3	550810000	262560000	288250000	2363000	1340500	1022500	233330000	124420000	108910000	315110000	136800000	178320000
P25705;P25705-2;P25705-3;K7EK77;K7ENJ4;K7ERX7;K7EJP1;K7EQH4;K7ESA0;K7EKV9;K7EM08;A0A0A0MTS3	ATP synthase subunit alpha, mitochondrial	ATP5A1	12	36	36	36	31	28	31	31	28	31	31	28	31	0	-0.929923	0.69398	94	0.67046	31	0.60586	32	1.239	31	24785000000	13213000000	11571000000	5919900000	3542400000	2377500000	6836500000	4265300000	2571200000	12028000000	5405700000	6622700000
P25786;P25786-2;B4DEV8;F5GX11	Proteasome subunit alpha type-1;Proteasome subunit alpha type	PSMA1	4	6	6	6	2	5	5	2	5	5	2	5	5	0	0.490882	0.94102	12	0.79208	2	0.88715	4	1.2872	6	294690000	143760000	150920000	46064000	26133000	19932000	114620000	66392000	48229000	134000000	51237000	82764000
P25788-2;P25788	Proteasome subunit alpha type-3	PSMA3	2	1	1	1	1	1	1	1	1	1	1	1	1	0.0006435	-0.246276	0.80648	2	NA	1	NA	1	NA	0	9268300	5212600	4055700	3311400	1849300	1462200	5956800	3363300	2593500	0	0	0
P26196;Q8IV96	Probable ATP-dependent RNA helicase DDX6	DDX6	2	14	14	14	10	9	13	10	9	13	10	9	13	0	0.36598	0.91734	33	0.77604	10	0.82164	9	1.3715	14	3197100000	1526100000	1671000000	757120000	424480000	332640000	735840000	389750000	346090000	1704100000	711820000	992330000
P26358-3;P26358;P26358-2;K7ENW7	DNA (cytosine-5)-methyltransferase 1	DNMT1	4	3	3	3	0	3	0	0	3	0	0	3	0	0	-0.444459	0.77211	3	NA	0	0.77211	3	NA	0	74314000	32628000	41686000	0	0	0	74314000	32628000	41686000	0	0	0
P26368-2;P26368;K7ENG2	Splicing factor U2AF 65 kDa subunit	U2AF2	3	10	10	10	9	3	7	9	3	7	9	3	7	0	-0.827354	0.7098	14	0.68461	6	0.55136	3	1.2341	5	1368100000	698310000	669770000	347110000	192190000	154920000	293000000	185610000	107380000	727970000	320510000	407460000
P26373;P26373-2;J3QSB4;J3KS98;H3BUK8;H3BTH3	60S ribosomal protein L13	RPL13	6	15	15	15	12	13	10	12	13	10	12	13	10	0	0.03499	0.85743	37	0.7834	12	0.81659	14	1.4403	11	3226600000	1637500000	1589100000	893310000	510530000	382780000	1090600000	613330000	477250000	1242800000	513650000	729110000
P26639;P26639-2;D6RCA5;D6R9F8;D6RDJ6;D6RBR8;D6RJ97;D6RHV7;D6RCS6	Threonine--tRNA ligase, cytoplasmic	TARS	9	22	22	22	15	14	14	15	14	14	15	14	14	0	0.74331	0.99076	27	0.83179	10	0.91162	8	1.2829	9	2780200000	1029700000	1750500000	543880000	279120000	264750000	886090000	441780000	444310000	1350200000	308790000	1041400000
P26640;A0A140T936;A0A140T954;P26640-2;A2ABF4;A0A0G2JJT9;A0A140T904;H0Y426	Valine--tRNA ligase	VARS	8	26	26	26	16	17	20	16	17	20	16	17	20	0	-0.128642	0.8276	38	0.70395	13	0.66133	10	1.2714	15	3884800000	1941100000	1943800000	852410000	479430000	372980000	1153100000	659860000	493230000	1879300000	801760000	1077600000
P26641;P26641-2	Elongation factor 1-gamma	EEF1G	2	19	19	19	18	16	18	18	16	18	18	16	18	0	0.406097	0.92488	48	0.82889	16	0.86173	16	1.4829	16	10309000000	4940600000	5368200000	3229800000	1758100000	1471800000	3640300000	1869800000	1770500000	3438700000	1312800000	2125900000
P27105;P27105-2	Erythrocyte band 7 integral membrane protein	STOM	2	2	2	2	0	1	2	0	1	2	0	1	2	0	2.3871	1.3856	3	NA	0	NA	1	1.4735	2	16239000	7304300	8934300	0	0	0	3891600	2780800	1110900	12347000	4523500	7823400
P27144	Adenylate kinase 4, mitochondrial	AK4	1	2	2	2	0	1	1	0	1	1	0	1	1	0	0.627136	0.96755	2	NA	0	NA	1	NA	1	97481000	53311000	44170000	0	0	0	96332000	52801000	43531000	1149200	509870	639280
X1WI28;P27635;A0A087WV22;H7C123;B8A6G2;H7C2C5;A6QRI9;Q96L21;H7C2U2	60S ribosomal protein L10;60S ribosomal protein L10-like	RPL10;RPL10L	9	12	12	3	10	10	11	10	10	11	2	2	2	0	-0.200521	0.81463	31	0.77841	14	0.80933	7	1.3166	10	5825900000	2609000000	3216900000	1368000000	682840000	685200000	1721200000	740590000	980660000	2736600000	1185600000	1551000000
P27694;I3L4R8;I3L524;I3L2M5	Replication protein A 70 kDa DNA-binding subunit;Replication protein A 70 kDa DNA-binding subunit, N-terminally processed	RPA1	4	13	13	13	6	9	13	6	9	13	6	9	13	0	0.932712	1.0298	22	0.9257	5	0.915	7	1.5556	10	2549700000	1173600000	1376000000	339130000	186250000	152880000	905650000	487400000	418250000	1304900000	499970000	804910000
P27824;P27824-2;H0Y9Q7;P27824-3;D6RAU8;D6RB85;D6RDP7;D6RAQ8;D6RGY2;D6RFL1;D6RHJ3;D6RD16;H0Y9H1	Calnexin	CANX	13	8	8	8	5	6	5	5	6	5	5	6	5	0	-1.2064	0.65307	15	0.63037	5	0.60912	5	1.0138	5	1831800000	1001400000	830440000	323610000	194010000	129590000	589580000	376370000	213210000	918640000	431010000	487630000
P28066-2;P28066	Proteasome subunit alpha type-5	PSMA5	2	1	1	1	0	1	0	0	1	0	0	1	0	0.00067249	NA	NA	1	NA	0	NA	1	NA	0	18933000	12739000	6194900	0	0	0	18933000	12739000	6194900	0	0	0
P28288;P28288-2;P28288-3	ATP-binding cassette sub-family D member 3	ABCD3	3	27	27	27	21	26	22	21	26	22	21	26	22	0	-0.863462	0.70419	65	0.68772	19	0.61058	25	1.1842	21	6902000000	3676100000	3225900000	1359000000	801200000	557770000	2305900000	1402700000	903150000	3237100000	1472200000	1765000000
P28838-2;P28838;H0Y9Q1	Cytosol aminopeptidase	LAP3	3	5	5	5	3	3	0	3	3	0	3	3	0	0	-0.937075	0.69289	5	0.75383	3	0.63262	2	NA	0	106200000	40596000	65603000	103550000	38800000	64752000	2648300	1796500	851830	0	0	0
Q5VZU9;P29144	Tripeptidyl-peptidase 2	TPP2	2	4	4	4	1	1	4	1	1	4	1	1	4	0	1.52251	1.1615	4	NA	1	NA	1	1.4246	4	118550000	61598000	56951000	1684600	812100	872470	3330900	1744900	1586000	113530000	59041000	54492000
P30048-2;P30048	Thioredoxin-dependent peroxide reductase, mitochondrial	PRDX3	2	1	1	1	1	0	0	1	0	0	1	0	0	0.00065617	NA	NA	1	NA	1	NA	0	NA	0	35401000	21384000	14017000	35401000	21384000	14017000	0	0	0	0	0	0
P30049	ATP synthase subunit delta, mitochondrial	ATP5D	1	1	1	1	1	1	1	1	1	1	1	1	1	0.00066534	-0.812249	0.71216	3	NA	1	NA	1	NA	1	12568000	7048500	5519800	1852900	1068100	784780	3832400	2327900	1504600	6883000	3652500	3230500
P30050;P30050-2	60S ribosomal protein L12	RPL12	2	8	8	8	7	6	7	7	6	7	7	6	7	0	0.618467	0.96584	11	0.86026	4	0.90969	3	1.5453	4	2520000000	1175300000	1344700000	500210000	271720000	228490000	790210000	416060000	374150000	1229600000	487560000	742040000
P30084	Enoyl-CoA hydratase, mitochondrial	ECHS1	1	13	13	13	9	11	9	9	11	9	9	11	9	0	-0.762301	0.72002	20	0.71536	6	0.55599	8	1.2118	6	2205100000	1228800000	976240000	507000000	312710000	194300000	775760000	483940000	291820000	922300000	432170000	490130000
P30101	Protein disulfide-isomerase A3	PDIA3	1	1	1	1	1	0	0	1	0	0	1	0	0	0.0035736	NA	NA	1	NA	1	NA	0	NA	0	26792000	14349000	12443000	26792000	14349000	12443000	0	0	0	0	0	0
P30153;C9J9C1;B3KQV6;E9PH38;M0QXG4;M0R0K6	Serine/threonine-protein phosphatase 2A 65 kDa regulatory subunit A alpha isoform	PPP2R1A	6	6	6	6	4	3	4	4	3	4	4	3	4	0	1.31919	1.1143	6	1.1031	3	0.90399	2	1.3851	4	369340000	193370000	175970000	38370000	19878000	18492000	10977000	5453500	5523500	320000000	168040000	151960000
P30520;G3V5D8;G3V232;Q8N142;Q8N142-2	Adenylosuccinate synthetase isozyme 2	ADSS	5	11	11	11	7	8	11	7	8	11	7	8	11	0	0.553188	0.95306	16	0.74262	3	0.84556	5	1.2423	8	2510700000	1221600000	1289100000	563880000	318880000	245010000	725520000	379940000	345590000	1221300000	522810000	698530000
P30566;A0A0A6YY92;P30566-2;A0A096LNY6;A0A096LNY5;A0A096LP92;A0A096LPA2;A0A096LNY4;B4DEP1;A0A096LP72	Adenylosuccinate lyase	ADSL	10	8	8	8	6	8	6	6	8	6	6	8	6	0	0.668395	0.97573	21	0.82229	6	0.93683	8	1.3373	7	1050500000	475900000	574640000	206140000	100930000	105210000	314870000	163080000	151790000	529520000	211880000	317640000
P30837	Aldehyde dehydrogenase X, mitochondrial	ALDH1B1	1	20	20	17	12	15	14	12	15	14	10	13	13	0	-1.03747	0.67777	40	0.67037	14	0.57909	13	1.2505	13	8561400000	4635800000	3925600000	1953600000	1163500000	790170000	2930000000	1837500000	1092600000	3677700000	1634900000	2042800000
P31153;P31153-2;Q00266	S-adenosylmethionine synthase isoform type-2	MAT2A	3	4	4	4	3	3	2	3	3	2	3	3	2	0	1.48056	1.1516	7	0.82665	2	1.1516	3	1.2702	2	257150000	134730000	122420000	72996000	48010000	24986000	94199000	50554000	43644000	89958000	36169000	53788000
P31327;P31327-3;P31327-2;Q5R211;C9JTA4;E7EWJ3	Carbamoyl-phosphate synthase [ammonia], mitochondrial	CPS1	6	9	9	9	5	3	3	5	3	3	5	3	3	0	0.841932	1.0109	7	1.408	3	0.52301	2	1.224	3	345130000	182120000	163010000	125690000	73852000	51842000	56205000	35857000	20347000	163230000	72410000	90822000
P31689;P31689-2	DnaJ homolog subfamily A member 1	DNAJA1	2	10	10	10	7	9	5	7	9	5	7	9	5	0	0.321706	0.90909	20	0.80473	6	0.86421	9	1.3504	5	1321100000	634490000	686630000	454860000	239950000	214910000	591970000	285860000	306110000	274290000	108680000	165610000
P31930	Cytochrome b-c1 complex subunit 1, mitochondrial	UQCRC1	1	18	17	17	16	17	17	15	16	16	15	16	16	0	-0.532951	0.75724	46	0.70434	13	0.64053	16	1.2783	17	5026600000	2554000000	2472600000	934360000	545440000	388920000	1536700000	932420000	604280000	2555500000	1076100000	1479400000
P32119;A6NIW5;P32119-2	Peroxiredoxin-2	PRDX2	3	3	2	2	3	3	3	2	2	2	2	2	2	0	0.832713	1.009	3	0.99124	2	0.91114	2	1.4177	2	275160000	125280000	149880000	61684000	32076000	29607000	93572000	46920000	46652000	119900000	46283000	73621000
P32322;E2QRB3;P32322-3;P32322-2;J3KQ22;J3QL24;J3QLK9;J3QL32;J3QKT4;J3QL23;J3QR88;J3KTA8;J3QKT3;J3QRZ0;J3KSA9	Pyrroline-5-carboxylate reductase 1, mitochondrial;Pyrroline-5-carboxylate reductase	PYCR1	15	15	14	14	13	13	12	12	12	11	12	12	11	0	-1.35837	0.63162	37	0.61452	14	0.5238	12	1.2452	11	2306900000	1261100000	1045700000	530680000	320980000	209700000	810110000	520430000	289670000	966100000	419730000	546370000
P33176;A0A0G2JMZ6;J3KNA1;O60282;Q12840;O60282-2;C9JWB9	Kinesin-1 heavy chain	KIF5B	7	20	20	20	12	14	15	12	14	15	12	14	15	0	0.855488	1.0137	30	0.79986	7	0.94986	11	1.3668	12	1585700000	699740000	886000000	281590000	153790000	127790000	441460000	218340000	223120000	862690000	327610000	535080000
P33527-5;P33527-2;P33527-3;P33527;A0A0A0MS99;I3L4X2;P33527-8;P33527-6;P33527-7;P33527-4;P33527-9;O15438;O15438-4	Multidrug resistance-associated protein 1	ABCC1	13	3	3	3	2	1	1	2	1	1	2	1	1	0	-1.83836	0.56839	4	0.56839	2	NA	1	NA	1	27324000	17201000	10122000	17745000	12151000	5593700	3208200	2277600	930650	6370300	2772300	3597900
P33908-2;P33908	Mannosyl-oligosaccharide 1,2-alpha-mannosidase IA	MAN1A1	2	1	1	1	0	1	0	0	1	0	0	1	0	0.0057803	NA	NA	1	NA	0	NA	1	NA	0	9284400	4770200	4514200	0	0	0	9284400	4770200	4514200	0	0	0
P33981-2;P33981	Dual specificity protein kinase TTK	TTK	2	2	2	2	1	1	2	1	1	2	1	1	2	0	-0.13552	0.82635	4	NA	1	NA	1	1.0426	3	214170000	107870000	106300000	46043000	26889000	19154000	74972000	40048000	34924000	93156000	40937000	52219000
P33991;E5RG31;E5RFJ8	DNA replication licensing factor MCM4	MCM4	3	22	22	22	15	17	19	15	17	19	15	17	19	0	0.441944	0.93167	49	0.80814	13	0.85437	18	1.3565	18	4704300000	2249800000	2454500000	770190000	418480000	351710000	1582600000	856230000	726350000	2351500000	975130000	1376400000
P33992;B1AHB1;B1AHB2;B1AHA9	DNA replication licensing factor MCM5	MCM5	4	37	37	37	28	33	30	28	33	30	28	33	30	0	0.287355	0.90274	98	0.82532	31	0.82475	34	1.4989	33	12883000000	6340700000	6542200000	2887800000	1590600000	1297200000	4354500000	2381900000	1972600000	5640700000	2368200000	3272500000
P33993;P33993-3;P33993-2;C9J8M6	DNA replication licensing factor MCM7	MCM7	4	34	34	34	26	29	30	26	29	30	26	29	30	0	0.208385	0.88831	99	0.7908	29	0.82529	34	1.2814	36	14619000000	7199300000	7419700000	3470600000	1906300000	1564300000	4936200000	2683000000	2253300000	6212100000	2609900000	3602200000
P34897-3;P34897-2;P34897;G3V2Y4;H0YIZ0	Serine hydroxymethyltransferase, mitochondrial;Serine hydroxymethyltransferase	SHMT2	5	2	2	2	2	2	1	2	2	1	2	2	1	0	-1.46782	0.61661	2	NA	1	NA	1	NA	0	1266800	702480	564360	603730	280470	323260	663100	422000	241100	0	0	0
P35232;C9JW96;C9JZ20;E7ESE2;E9PCW0;P35232-2;D6RBK0	Prohibitin	PHB	7	9	9	9	7	8	4	7	8	4	7	8	4	0	-0.846241	0.70686	18	0.67981	6	0.65065	8	1.1964	4	1507000000	818840000	688140000	482370000	279960000	202410000	557780000	330030000	227750000	466830000	208860000	257970000
P35244	Replication protein A 14 kDa subunit	RPA3	1	1	1	1	1	0	0	1	0	0	1	0	0	0.0046512	NA	NA	1	NA	1	NA	0	NA	0	7712300	3341600	4370700	7712300	3341600	4370700	0	0	0	0	0	0
P35250-2;P35250;H7C5S7;H7C5P1;H7C5Q7;F8WC37;H7C5A0;H7C5G4	Replication factor C subunit 2	RFC2	8	3	3	3	3	3	2	3	3	2	3	3	2	0	-0.0648693	0.83928	6	0.80253	2	0.78485	2	1.349	2	363250000	179560000	183690000	72113000	39740000	32373000	116770000	65768000	51000000	174370000	74052000	100320000
P35268;K7ERI7;K7EMH1;K7EP65;K7EKS7;K7ELC4;K7EJT5	60S ribosomal protein L22	RPL22	7	8	8	8	5	7	6	5	7	6	5	7	6	0	0.116668	0.87184	14	0.90423	4	0.80033	6	1.4485	4	1716900000	833550000	883310000	440760000	235820000	204940000	559800000	309150000	250650000	716310000	288580000	427730000
P35270	Sepiapterin reductase	SPR	1	2	2	2	0	1	1	0	1	1	0	1	1	0	NA	NA	1	NA	0	NA	1	NA	0	46936000	29629000	17308000	0	0	0	46936000	29629000	17308000	0	0	0
P35573-2;P35573-3;P35573	Glycogen debranching enzyme;4-alpha-glucanotransferase;Amylo-alpha-1,6-glucosidase	AGL	3	8	8	8	5	4	6	5	4	6	5	4	6	0	-0.0378941	0.84427	11	0.834	3	0.73257	3	1.3407	5	446000000	215030000	230970000	95342000	51540000	43802000	114970000	63326000	51642000	235690000	100170000	135520000
P35579;P35579-2;Q5BKV1;M0QY43;B1PS43;Q7Z406-5;Q7Z406-4;P35749-4;P35749-3;P35749;P35580;P35749-2;P35580-5;P35580-2;Q7Z406;P35580-3;Q7Z406-6;P35580-4;Q7Z406-2	Myosin-9	MYH9	19	10	10	10	4	4	8	4	4	8	4	4	8	0	-0.297913	0.79738	11	0.73598	3	0.78239	4	1.3408	4	702850000	357900000	344950000	149980000	85763000	64212000	153640000	85366000	68270000	399240000	186780000	212460000
P35606-2;P35606;D6R997;D6RBZ7;D6RCL6;D6RBG7;D6RBT6;H0YAC7;H0Y938	Coatomer subunit beta	COPB2	9	19	19	19	14	13	17	14	13	17	14	13	17	0	0.588643	0.95998	28	0.80649	7	0.84315	9	1.4458	12	3068000000	1428600000	1639400000	548370000	286210000	262160000	942730000	481880000	460850000	1576900000	660490000	916380000
P35658-2;P35658-4;P35658;P35658-3;P35658-5;A0A0A0MSW3;H0YF36;H0Y837;E9PKD2;B7ZAV2	Nuclear pore complex protein Nup214	NUP214	10	23	23	23	16	20	12	16	20	12	16	20	12	0	-0.827995	0.7097	36	0.72601	13	0.60367	16	1.2514	7	3438600000	1823200000	1615500000	859990000	502410000	357580000	1212900000	724210000	488680000	1365700000	596550000	769200000
P35998;P35998-2;C9JLS9	26S protease regulatory subunit 7	PSMC2	3	14	14	14	11	13	10	11	13	10	11	13	10	0	0.410758	0.92576	36	0.82455	12	0.8797	14	1.3987	10	4554100000	2152900000	2401300000	1050200000	557580000	492640000	1368300000	734090000	634160000	2135700000	861220000	1274400000
P36404	ADP-ribosylation factor-like protein 2	ARL2	1	1	1	1	0	0	1	0	0	1	0	0	1	0.00070922	NA	NA	1	NA	0	NA	0	NA	1	59402000	22872000	36530000	0	0	0	0	0	0	59402000	22872000	36530000
P36507	Dual specificity mitogen-activated protein kinase kinase 2	MAP2K2	1	2	2	2	0	2	1	0	2	1	0	2	1	0	1.06974	1.059	3	NA	0	0.81834	2	NA	1	6951400	3751700	3199700	0	0	0	4471700	2707600	1764100	2479700	1044100	1435600
P36542;P36542-2	ATP synthase subunit gamma, mitochondrial	ATP5C1	2	15	15	15	13	13	15	13	13	15	13	13	15	0	-0.555784	0.75345	46	0.75345	14	0.6333	16	1.2948	16	9329900000	4751600000	4578300000	1845200000	1065100000	780050000	2852800000	1696300000	1156500000	4631900000	1990200000	2641800000
P36578;H3BM89;H3BTP7;H3BU31	60S ribosomal protein L4	RPL4	4	24	24	24	21	21	20	21	21	20	21	21	20	0	0.553136	0.95305	54	0.80275	16	0.7944	20	1.5104	18	5303200000	2628400000	2674800000	1037400000	579600000	457780000	1840800000	1038000000	802780000	2425000000	1010800000	1414200000
P36871;P36871-2;P36871-3	Phosphoglucomutase-1	PGM1	3	7	7	7	3	3	6	3	3	6	3	3	6	0	1.64748	1.1915	10	0.96538	2	0.93454	3	1.3702	5	414980000	178030000	236950000	5229900	2504100	2725800	71674000	34640000	37035000	338080000	140890000	197190000
Q86SW4;P36957;H0YJF9;G3V5M3;G3V3F0;P36957-2	Dihydrolipoyllysine-residue succinyltransferase component of 2-oxoglutarate dehydrogenase complex, mitochondrial	DLST	6	2	2	2	2	1	0	2	1	0	2	1	0	0	-0.706961	0.72883	3	0.70131	2	NA	1	NA	0	93337000	53914000	39422000	59596000	36314000	23283000	33740000	17601000	16140000	0	0	0
P37108;H0YLA2	Signal recognition particle 14 kDa protein	SRP14	2	8	8	8	4	6	8	4	6	8	4	6	8	0	0.590429	0.96033	19	0.70863	4	0.88361	7	1.6031	8	2052800000	1006700000	1046000000	469280000	276120000	193160000	667690000	335920000	331770000	915780000	394690000	521100000
P37287-2;P37287;A8K382;A0A0U1RQW8;P37287-3	Phosphatidylinositol N-acetylglucosaminyltransferase subunit A	PIGA	5	2	2	2	1	2	1	1	2	1	1	2	1	0	NA	NA	1	NA	0	NA	1	NA	0	563930	359250	204680	0	0	0	563930	359250	204680	0	0	0
P38159;P38159-2;Q96E39;H0Y6E7;H3BT71;H3BUY5;H3BR27;P38159-3;H3BNC1;O75526;Q8N7X1	RNA-binding motif protein, X chromosome;RNA-binding motif protein, X chromosome, N-terminally processed;RNA binding motif protein, X-linked-like-1	RBMX;RBMXL1	11	7	7	7	5	5	2	5	5	2	5	5	2	0	-2.56034	0.485	9	0.49902	4	0.353	3	1.1708	2	565050000	291130000	273910000	208860000	110070000	98794000	224000000	124150000	99843000	132190000	56909000	75278000
P38646;D6RJI2;H0YBG6;D6RA73;H0Y8S0	Stress-70 protein, mitochondrial	HSPA9	5	35	34	34	27	27	29	26	26	28	26	26	28	0	-0.798787	0.71427	82	0.69522	27	0.62026	27	1.2557	28	9691900000	5150600000	4541300000	2384500000	1401000000	983500000	3188000000	1919100000	1269000000	4119400000	1830600000	2288900000
P38919;I3L3H2;E9PBH4;F8WE11	Eukaryotic initiation factor 4A-III;Eukaryotic initiation factor 4A-III, N-terminally processed	EIF4A3	4	16	13	13	16	12	15	13	9	12	13	9	12	0	0.247564	0.89544	34	0.89357	13	0.80053	10	1.3914	11	2141400000	998850000	1142600000	423410000	235460000	187950000	475210000	261610000	213600000	1242800000	501780000	741000000
P39019;A0A075B6E2;M0R2L9;M0QXK4;M0QYF7;M0R140	40S ribosomal protein S19	RPS19	6	4	4	4	1	3	1	1	3	1	1	3	1	0	0.829798	1.0084	5	NA	1	0.86422	3	NA	1	21984000	10773000	11211000	12925000	6365300	6560000	6453800	3294700	3159100	2604500	1113100	1491500
P39023;G5E9G0;H7C422;H7C3M2;B5MCW2;F8WCR1;Q92901	60S ribosomal protein L3	RPL3	7	22	22	22	16	19	18	16	19	18	16	19	18	0	0.350892	0.91452	46	0.84979	16	0.88633	16	1.4885	14	3258800000	1473200000	1785600000	826640000	429760000	396880000	1214300000	566120000	648140000	1217900000	477350000	740550000
P39748;P39748-2;F5H1Y3;I3L3E9	Flap endonuclease 1	FEN1	4	12	12	12	11	10	9	11	10	9	11	10	9	0	0.535415	0.94961	33	0.85373	12	0.92298	11	1.466	10	4228000000	1983600000	2244300000	892110000	473040000	419070000	1532800000	779580000	753270000	1803000000	731010000	1072000000
P40227;P40227-2;Q92526;Q92526-2;Q92526-3;J3KRI6	T-complex protein 1 subunit zeta	CCT6A	6	30	30	30	24	27	29	24	27	29	24	27	29	0	0.854521	1.0135	98	0.90785	30	0.94659	31	1.5377	37	24349000000	11009000000	13340000000	5333400000	2763300000	2570100000	7369700000	3670300000	3699400000	11646000000	4575600000	7070500000
P40429;M0QYS1;Q8J015;M0QZU1;A0A096LPE0;Q6NVV1	60S ribosomal protein L13a	RPL13A;RPL13a	6	8	8	8	6	6	8	6	6	8	6	6	8	0	0.968747	1.0374	22	0.91506	6	0.87818	7	1.5202	9	1088700000	577570000	511140000	267430000	155060000	112380000	293740000	172970000	120770000	527540000	249550000	277990000
P40926;G3XAL0;P40926-2	Malate dehydrogenase, mitochondrial;Malate dehydrogenase	MDH2	3	2	2	2	1	2	0	1	2	0	1	2	0	0	8.75647	5.0825	3	NA	1	1.8231	2	NA	0	305690000	61474000	244220000	116770000	10244000	106530000	188920000	51230000	137690000	0	0	0
P40937-2;P40937;F5H304;C9JH72;F5H5S0;F5H0U6	Replication factor C subunit 5	RFC5	6	3	3	3	2	1	3	2	1	3	2	1	3	0	1.61902	1.1846	8	0.69112	2	NA	1	1.5388	5	508570000	248130000	260450000	78948000	44951000	33997000	112940000	70758000	42187000	316680000	132420000	184260000
P40938-2;P40938;A0A087X270	Replication factor C subunit 3	RFC3	3	3	3	3	2	2	2	2	2	2	2	2	2	0	0.0157477	0.85407	6	0.83343	2	0.68861	2	1.4076	2	39604000	20913000	18691000	29774000	16247000	13527000	2966400	1724900	1241500	6863900	2941600	3922200
P40939;H0YFD6;P40939-2	Trifunctional enzyme subunit alpha, mitochondrial;Long-chain enoyl-CoA hydratase;Long chain 3-hydroxyacyl-CoA dehydrogenase	HADHA	3	48	48	48	37	41	44	37	41	44	37	41	44	0	-0.747222	0.72241	116	0.68115	35	0.60621	40	1.2193	41	29987000000	15802000000	14185000000	5617000000	3325900000	2291100000	10221000000	6259100000	3962300000	14149000000	6216800000	7932100000
P41091;Q2VIR3;F8W810;Q2VIR3-2;H7BZU1	Eukaryotic translation initiation factor 2 subunit 3;Putative eukaryotic translation initiation factor 2 subunit 3-like protein	EIF2S3;EIF2S3L	5	20	20	20	18	18	17	18	18	17	18	18	17	0	0.140276	0.87605	50	0.80207	16	0.82258	17	1.3225	17	5553000000	2696800000	2856300000	1215200000	669900000	545330000	1797800000	965530000	832260000	2540000000	1061300000	1478700000
P41214;Q5SY38;P41214-2;A0A087X1L6	Eukaryotic translation initiation factor 2D	EIF2D	4	6	6	6	3	4	4	3	4	4	3	4	4	0	-1.28739	0.64155	6	0.72788	2	0.56405	3	1.7694	2	203910000	94345000	109570000	30431000	17494000	12938000	51698000	33067000	18631000	121780000	43785000	77999000
P41240;H3BUM9;K7ENL8;K7ES68;K7EQY5;A0A087WUR1;P42679-3;P42679;P42679-2	Tyrosine-protein kinase CSK;Megakaryocyte-associated tyrosine-protein kinase	CSK;MATK	9	2	2	2	1	1	2	1	1	2	1	1	2	0	0.940796	1.0315	3	NA	1	NA	1	1.6498	2	186430000	80057000	106380000	34902000	19340000	15562000	52811000	25360000	27452000	98721000	35357000	63364000
P41250;F8WCK4	Glycine--tRNA ligase	GARS	2	30	30	30	21	22	19	21	22	19	21	22	19	0	0.324994	0.9097	51	0.78162	17	0.82809	18	1.3831	16	10092000000	4912500000	5179000000	1877200000	1046500000	830640000	3441300000	1866200000	1575000000	4773100000	1999800000	2773300000
P41252;A0A0A0MSX9;J3KR24;Q5TCD1;Q5TCC6	Isoleucine--tRNA ligase, cytoplasmic	IARS	5	25	25	25	18	23	20	18	23	20	18	23	20	0	0.420806	0.92766	53	0.8067	15	0.84764	19	1.4372	19	7546300000	3447600000	4098600000	1496500000	784710000	711750000	2648800000	1333400000	1315400000	3401000000	1329500000	2071400000
P41743	Protein kinase C iota type	PRKCI	1	6	6	6	3	4	6	3	4	6	3	4	6	0	1.96132	1.2703	8	0.75914	2	1.0055	3	1.4598	4	660280000	312960000	347320000	124870000	75656000	49218000	169500000	86963000	82538000	365910000	150340000	215570000
P42025	Beta-centractin	ACTR1B	1	7	2	2	6	5	5	2	1	1	2	1	1	0	0.0411019	0.8585	4	0.7358	2	NA	1	NA	1	314790000	143510000	171280000	80382000	44209000	36173000	100250000	51516000	48731000	134160000	47780000	86377000
P42224-2;P42224;J3KPM9;E7ENM1;E7EPD2;D2KFR9;E9PH66	Signal transducer and activator of transcription 1-alpha/beta;Signal transducer and activator of transcription	STAT1	7	6	6	6	2	4	6	2	4	6	2	4	6	0	0.711749	0.9844	6	0.67177	2	0.84875	4	1.658	3	692490000	312280000	380210000	99780000	58476000	41304000	216360000	115620000	100740000	376350000	138180000	238160000
P42285;H0Y8U3;D6REC7	Superkiller viralicidic activity 2-like 2	SKIV2L2	3	18	18	18	10	11	14	10	11	14	10	11	14	0	0.584812	0.95923	29	0.88684	9	0.75128	9	1.3304	11	2716600000	1286700000	1429900000	481930000	253170000	228760000	773170000	407270000	365900000	1461500000	626230000	835250000
P42345	Serine/threonine-protein kinase mTOR	MTOR	1	1	1	1	1	1	1	1	1	1	1	1	1	0	0.86563	1.0158	3	NA	1	NA	1	NA	1	120820000	55053000	65768000	18170000	8880500	9289200	34046000	18756000	15291000	68605000	27417000	41188000
P42677;Q5T4L4;C9J1C5	40S ribosomal protein S27	RPS27	3	6	6	3	5	6	6	5	6	6	3	3	3	0	0.189037	0.88481	21	0.80345	7	0.84027	6	1.3607	8	7109900000	3326600000	3783200000	1711800000	915560000	796210000	2290700000	1228900000	1061800000	3107400000	1182200000	1925200000
P42695	Condensin-2 complex subunit D3	NCAPD3	1	1	1	1	0	1	0	0	1	0	0	1	0	0.0035693	NA	NA	1	NA	0	NA	1	NA	0	3305400	2287900	1017500	0	0	0	3305400	2287900	1017500	0	0	0
P42704;A0A0C4DG06;B8ZZ38;C9JCA9;H7C3W8;A0A0C4DG51;Q9NP80-3;Q9NP80-2;Q9NP80	Leucine-rich PPR motif-containing protein, mitochondrial	LRPPRC	9	63	63	63	47	52	54	47	52	54	47	52	54	0	-0.538242	0.75636	129	0.71522	41	0.61146	42	1.3372	46	16513000000	8536500000	7977000000	3378000000	1949700000	1428300000	5619400000	3394600000	2224900000	7516100000	3192300000	4323800000
P42765;A0A0B4J2A4;K7EME0;K7EJB1;K7EJ68;K7ER88	3-ketoacyl-CoA thiolase, mitochondrial	ACAA2	6	22	22	22	14	16	16	14	16	16	14	16	16	0	-0.506467	0.76166	43	0.68382	12	0.62592	13	1.2369	18	5339100000	2787500000	2551600000	1174400000	676440000	497990000	1651000000	986890000	664080000	2513700000	1124200000	1389600000
P42766;F2Z388	60S ribosomal protein L35	RPL35	2	6	6	6	4	5	4	4	5	4	4	5	4	0	-0.0187466	0.84783	15	0.82083	5	0.81884	6	1.4028	4	935040000	481330000	453710000	275640000	158810000	116830000	335070000	185680000	149390000	324320000	136830000	187490000
P43034;I3L495;I3L3N5;P43034-2	Platelet-activating factor acetylhydrolase IB subunit alpha	PAFAH1B1	4	11	11	11	6	7	7	6	7	7	6	7	7	0	0.675472	0.97714	19	0.92029	6	0.95848	6	1.4747	7	673770000	296750000	377020000	149370000	76057000	73309000	139150000	68276000	70872000	385250000	152410000	232840000
P43246;P43246-2;V9H019;E9PHA6;A0A087X078;A0A087X1E7;V9H0B2;V9H015;C9J809	DNA mismatch repair protein Msh2	MSH2	9	11	11	11	6	6	8	6	6	8	6	6	8	0	0.199108	0.88663	15	0.72805	4	0.73171	4	1.1911	7	1400100000	715750000	684380000	272490000	166690000	105800000	361180000	204470000	156710000	766460000	344590000	421870000
P43250-2;D6RHX8;F8W9W2;P43250-3;P43250;D6RDA3;D6RHC7;P34947	G protein-coupled receptor kinase 6	GRK6	8	4	4	4	2	3	4	2	3	4	2	3	4	0	-0.311573	0.79499	9	0.70191	2	0.62848	3	1.4292	4	707230000	356580000	350650000	137220000	79039000	58185000	163870000	95943000	67926000	406140000	181600000	224540000
P43487-2;P43487;C9JJ34;F6WQW2;C9JXG8;C9JGV6;C9JDM3;C9JIC6	Ran-specific GTPase-activating protein	RANBP1	8	5	5	5	3	5	3	3	5	3	3	5	3	0	0.714237	0.9849	10	0.96249	3	0.92856	4	1.5625	3	1491500000	708060000	783420000	317160000	158880000	158270000	583780000	305860000	277920000	590540000	243320000	347220000
P43490;A0A0C4DFS8;C9JF35;C9JG65	Nicotinamide phosphoribosyltransferase	NAMPT	4	15	15	15	12	12	10	12	12	10	12	12	10	0	0.426772	0.92879	23	0.86977	10	0.89343	7	1.5527	6	4863100000	2281300000	2581800000	1430600000	733760000	696820000	1852600000	955030000	897530000	1580000000	592530000	987450000
P43686;P43686-2	26S protease regulatory subunit 6B	PSMC4	2	18	18	18	13	16	16	13	16	16	13	16	16	0	0.817146	1.0058	48	0.87952	14	0.88463	17	1.4835	17	4769900000	2213400000	2556500000	1021600000	530810000	490820000	1636900000	835950000	800980000	2111300000	846620000	1264700000
P43897;P43897-2;C9JT21;C9JG32;F8VPA7;F8VS27;P43897-4;P43897-3;F8WCK2;H0YIJ7	Elongation factor Ts, mitochondrial;Elongation factor Ts	TSFM	10	17	17	17	11	13	16	11	13	16	11	13	16	0	-0.848431	0.70652	38	0.66786	10	0.54987	13	1.2064	15	7806300000	4281600000	3524700000	1363600000	827360000	536290000	2680600000	1697100000	983490000	3762100000	1757100000	2004900000
P45954;P45954-2	Short/branched chain specific acyl-CoA dehydrogenase, mitochondrial	ACADSB	2	3	3	3	2	0	2	2	0	2	2	0	2	0	1.3756	1.1272	3	0.7955	2	NA	0	1.3133	2	313030000	148040000	164990000	90687000	48152000	42535000	0	0	0	222350000	99892000	122450000
P45973;F8VNY3	Chromobox protein homolog 5	CBX5	2	4	4	4	3	4	4	3	4	4	3	4	4	0	-0.64951	0.73809	10	0.71437	3	0.67664	4	1.3094	4	409610000	188120000	221500000	55122000	30342000	24780000	149640000	83081000	66563000	204850000	74693000	130150000
P46060;H0Y4Q3	Ran GTPase-activating protein 1	RANGAP1	2	4	4	4	2	3	4	2	3	4	2	3	4	0	0.948391	1.0331	8	0.95168	2	0.77778	3	1.39	3	486180000	216830000	269350000	20352000	10289000	10064000	172280000	87668000	84613000	293550000	118880000	174670000
P46063;F8WA66;F8WD97;F5H2L2;F5H4P4;F5H3W0;F5GYB7	ATP-dependent DNA helicase Q1	RECQL	7	22	22	22	14	17	17	14	17	17	14	17	17	0	0.871898	1.0171	38	0.96311	8	0.90405	15	1.6118	15	3085500000	1461800000	1623600000	418440000	224710000	193720000	1370400000	709640000	660800000	1296600000	527460000	769130000
P46199;H7C213	Translation initiation factor IF-2, mitochondrial	MTIF2	2	4	4	4	1	3	2	1	3	2	1	3	2	0	-0.657408	0.73681	6	NA	1	0.64837	3	1.6538	2	158130000	95287000	62840000	30958000	17769000	13189000	124940000	76664000	48272000	2233300	854560	1378700
P46777;Q5T7N0	60S ribosomal protein L5	RPL5	2	11	11	11	8	9	6	8	9	6	8	9	6	0	-0.100139	0.8328	30	0.77743	13	0.82204	11	1.4199	6	1925200000	963000000	962240000	561550000	290610000	270950000	788990000	422870000	366120000	574690000	249530000	325170000
P46778;M0R181;G3V1B3	60S ribosomal protein L21	RPL21	3	8	8	8	6	5	5	6	5	5	6	5	5	0	0.519805	0.94659	15	0.87389	6	0.94659	5	1.4762	4	3112300000	1467500000	1644900000	1068900000	593850000	475070000	620200000	306690000	313520000	1423200000	566920000	856300000
P46779;H0YKD8;P46779-2;P46779-3;H0YMF4;P46779-4;P46779-5;H0YLP6	60S ribosomal protein L28	RPL28	8	13	13	13	12	12	13	12	12	13	12	12	13	0	0.461002	0.9353	32	0.82233	11	0.90047	11	1.5155	10	984160000	388640000	595520000	174640000	78758000	95882000	421180000	185450000	235730000	388340000	124430000	263910000
P46783;F6U211;S4R435;Q9NQ39	40S ribosomal protein S10	RPS10;RPS10-NUDT3	4	5	5	5	5	4	5	5	4	5	5	4	5	0	0.618518	0.96585	14	0.72148	4	0.84859	4	1.4788	6	1488400000	698070000	790370000	395510000	216140000	179370000	495610000	252160000	243440000	597320000	229770000	367550000
P46939;P46939-2;P46939-4;Q5T097;H0Y337;P46939-3;Q5SYY2	Utrophin	UTRN	7	20	20	20	13	14	4	13	14	4	13	14	4	0	-1.25868	0.64561	20	0.63454	7	0.6296	9	1.368	4	949410000	541150000	408260000	346870000	208750000	138120000	442770000	269340000	173430000	159770000	63069000	96701000
P46977-2;P46977	Dolichyl-diphosphooligosaccharide--protein glycosyltransferase subunit STT3A	STT3A	2	3	3	3	2	2	2	2	2	2	2	2	2	0	-0.662722	0.73595	4	0.73595	2	0.56517	2	1.1931	2	387670000	211360000	176310000	70247000	44799000	25448000	123740000	79659000	44084000	193680000	86906000	106770000
X6RAC9;P47813;O14602;A6NJH9	Eukaryotic translation initiation factor 1A, X-chromosomal;Eukaryotic translation initiation factor 1A, Y-chromosomal	EIF1AX;EIF1AY	4	4	4	4	2	3	4	2	3	4	2	3	4	0	1.60036	1.1801	8	0.9467	2	0.7248	2	1.5289	4	21483000	9443000	12040000	3006100	1687700	1318400	4759600	2810800	1948800	13718000	4944500	8773000
P47897-2;P47897;B4DDN1;H7C0R3;C9J165;A0A0U1RQM8;A0A0U1RQU2;A0A0U1RQT0;A0A0U1RRC8;A0A0U1RQX5;A0A0U1RRI9;A0A0U1RQE9;F2Z2V6;A0A0U1RR66;A0A0U1RQL2;A0A0U1RQC3;A0A0U1RQX9;A0A0U1RQQ5	Glutamine--tRNA ligase	QARS	18	12	12	12	4	7	6	4	7	6	4	7	6	0	0.127168	0.87371	14	0.78862	4	0.72029	5	1.3184	5	997950000	496200000	501740000	134050000	73401000	60644000	400260000	225090000	175170000	463640000	197710000	265930000
P47914	60S ribosomal protein L29	RPL29	1	3	3	3	2	2	3	2	2	3	2	2	3	0	-0.109931	0.83101	8	0.80214	2	0.81269	2	1.4299	4	61248000	30123000	31125000	14986000	8505000	6481200	15354000	8256900	7096700	30908000	13361000	17547000
P47985;P0C7P4	Cytochrome b-c1 complex subunit Rieske, mitochondrial;Cytochrome b-c1 complex subunit 11;Putative cytochrome b-c1 complex subunit Rieske-like protein 1	UQCRFS1;UQCRFS1P1	2	2	2	2	0	2	1	0	2	1	0	2	1	0	-1.36335	0.63093	4	NA	0	0.58221	3	NA	1	340110000	196770000	143340000	0	0	0	230960000	142530000	88437000	109150000	54247000	54900000
P48047;H7C0C1;H7C086;H7C068	ATP synthase subunit O, mitochondrial	ATP5O	4	7	7	7	5	3	4	5	3	4	5	3	4	0	-0.908988	0.69718	11	0.65873	4	0.59928	3	1.244	4	699260000	366710000	332540000	173800000	101480000	72319000	167860000	109410000	58446000	357590000	155810000	201780000
P48444;B0YIW6;P48444-2;Q6P1Q5;E9PK34	Coatomer subunit delta	ARCN1	5	19	19	19	12	14	17	12	14	17	12	14	17	0	0.765272	0.99521	49	0.77987	12	0.84715	16	1.4438	21	4418100000	2182700000	2235300000	973630000	546640000	426990000	1382400000	768340000	614080000	2062000000	867760000	1194300000
P48507;P48507-2	Glutamate--cysteine ligase regulatory subunit	GCLM	2	2	2	2	1	1	2	1	1	2	1	1	2	0	0.854521	1.0135	4	NA	1	NA	1	1.2504	2	297720000	144620000	153100000	40978000	21778000	19199000	61293000	36832000	24461000	195450000	86011000	109440000
P48643;B7ZAR1;E9PCA1;E7ENZ3;P48643-2;H0Y914;D6RIZ7	T-complex protein 1 subunit epsilon	CCT5	7	37	37	37	30	30	34	30	30	34	30	30	34	0	0.838538	1.0102	94	0.90838	32	0.95523	29	1.5169	33	14064000000	6453500000	7610600000	2923700000	1545400000	1378300000	4844100000	2506600000	2337500000	6296300000	2401400000	3894900000
P48651;P48651-3;P48651-2;J3KNR6	Phosphatidylserine synthase 1	PTDSS1	4	3	3	3	1	2	3	1	2	3	1	2	3	0	1.13228	1.0726	7	0.82972	2	0.85315	2	1.4028	3	167320000	81268000	86053000	1749300	918580	830700	42637000	23919000	18718000	122930000	56431000	66504000
P48735;P48735-2;H0YL11;C9J4N6;O75874	Isocitrate dehydrogenase [NADP], mitochondrial	IDH2	5	22	22	22	18	20	21	18	20	21	18	20	21	0	-0.838587	0.70805	56	0.63651	16	0.59102	18	1.1378	22	8490000000	4472100000	4018000000	1499800000	872890000	626880000	2712800000	1683300000	1029500000	4277500000	1915900000	2361600000
P49189;P49189-2	4-trimethylaminobutyraldehyde dehydrogenase	ALDH9A1	2	23	23	23	16	16	22	16	16	22	16	16	22	0	-0.185631	0.8173	41	0.76298	13	0.73169	12	1.3476	16	6761500000	3491800000	3269800000	1591600000	900530000	691080000	2324900000	1324500000	1000400000	2845100000	1266800000	1578300000
P49207	60S ribosomal protein L34	RPL34	1	7	7	7	5	2	3	5	2	3	5	2	3	0	1.55447	1.1691	3	1.0278	3	NA	1	1.5413	2	38864000	22995000	15868000	16215000	11438000	4777700	9180200	5014000	4166200	13468000	6543700	6924400
P49327;A0A0U1RQF0;A0A0U1RRG3;J3KTF0	Fatty acid synthase;[Acyl-carrier-protein] S-acetyltransferase;[Acyl-carrier-protein] S-malonyltransferase;3-oxoacyl-[acyl-carrier-protein] synthase;3-oxoacyl-[acyl-carrier-protein] reductase;3-hydroxyacyl-[acyl-carrier-protein] dehydratase;Enoyl-[acyl-carrier-protein] reductase;Oleoyl-[acyl-carrier-protein] hydrolase	FASN	4	105	105	105	84	93	94	84	93	94	84	93	94	0	0.100396	0.86895	267	0.78669	83	0.80523	92	1.2732	92	72989000000	35943000000	37046000000	14318000000	7906400000	6411900000	23826000000	13150000000	10677000000	34845000000	14887000000	19958000000
P49368;P49368-2;B4DUR8;E9PRC8;Q5SZX6;Q5SZW8;E9PQ35;E9PM09;Q5SZX9	T-complex protein 1 subunit gamma	CCT3	9	40	40	40	37	35	35	37	35	35	37	35	35	0	0.53113	0.94878	106	0.84342	35	0.92917	38	1.4595	33	28728000000	13708000000	15020000000	7346000000	3864300000	3481700000	9435500000	4849000000	4586500000	11947000000	4994600000	6952100000
P49411;H3BNU3	Elongation factor Tu, mitochondrial	TUFM	2	28	28	28	25	27	26	25	27	26	25	27	26	0	-0.75239	0.72159	103	0.71567	34	0.62457	36	1.2654	33	34074000000	18718000000	15356000000	7249100000	4282100000	2967000000	13348000000	8465800000	4882300000	13476000000	5969700000	7506800000
P49419-2;P49419;F8VS02;A0A140T9V3;P49419-4;A0A0J9YWF7;H0YHM6;F8VVF2	Alpha-aminoadipic semialdehyde dehydrogenase	ALDH7A1	8	8	8	8	6	5	4	6	5	4	6	5	4	0	-0.695923	0.7306	11	0.69832	4	0.69558	4	1.0921	3	713390000	376600000	336790000	143380000	78838000	64544000	247010000	150850000	96158000	323000000	146910000	176090000
P49588;P49588-2;H3BPK7	Alanine--tRNA ligase, cytoplasmic	AARS	3	6	6	6	3	2	4	3	2	4	3	2	4	0	-0.0459861	0.84277	5	0.79518	3	0.91889	2	1.2362	2	256170000	135360000	120810000	64034000	39389000	24646000	50490000	27525000	22965000	141640000	68442000	73199000
Q5T5C7;P49591	Serine--tRNA ligase, cytoplasmic	SARS	2	1	1	1	0	0	1	0	0	1	0	0	1	0.0035651	NA	NA	1	NA	0	NA	0	NA	1	21113000	7228100	13884000	0	0	0	0	0	0	21113000	7228100	13884000
P49593;P49593-2;B5MCT7;A8MX49;C9JL74;C9J2F3	Protein phosphatase 1F	PPM1F	6	7	7	7	4	5	7	4	5	7	4	5	7	0	1.02184	1.0487	14	0.83832	4	0.92034	5	1.3885	5	553190000	257190000	296000000	85656000	44753000	40904000	147540000	79084000	68455000	320000000	133350000	186650000
P49711	Transcriptional repressor CTCF	CTCF	1	1	1	1	1	1	0	1	1	0	1	1	0	0.00068306	NA	NA	1	NA	1	NA	0	NA	0	14399000	6542500	7856800	6194000	2666600	3527300	8205300	3875800	4329400	0	0	0
P49761-3;P49761-1;P49761	Dual specificity protein kinase CLK3	CLK3	3	1	1	1	1	1	1	1	1	1	1	1	1	0	-0.587116	0.74828	3	NA	1	NA	1	NA	1	145480000	76217000	69263000	35799000	21138000	14662000	44065000	26851000	17214000	65615000	28229000	37387000
P49792;J3KNE0;A6NKT7;Q7Z3J3;O14715;J3KQ37;Q99666;F8VYC4;P0DJD0;P0DJD1;F8W705;Q99666-2;C9J1W9;C9JF75;C9J6W1;H7BZ48;Q7Z3J3-2;F8WBP7;H0YBN8;Q05823-2;Q05823	E3 SUMO-protein ligase RanBP2	RANBP2	21	51	51	51	31	44	33	31	44	33	31	44	33	0	-0.570362	0.75104	89	0.70713	28	0.64898	30	1.2894	31	4707200000	2537300000	2169900000	1158400000	681300000	477070000	1700300000	1058900000	641490000	1848500000	797140000	1051400000
P49841;P49841-2	Glycogen synthase kinase-3 beta	GSK3B	2	1	1	1	1	1	1	1	1	1	1	1	1	0	-0.967981	0.6882	3	NA	1	NA	1	NA	1	122300000	62664000	59636000	33425000	19879000	13546000	38637000	22925000	15712000	50238000	19861000	30378000
P49914;A0A0A6YYL1;A0A0U1RQM3;P49914-2;A0A0U1RR23	5-formyltetrahydrofolate cyclo-ligase	MTHFS	5	3	3	3	2	2	1	2	2	1	2	2	1	0	0.85307	1.0132	4	1.0469	2	NA	1	NA	1	3301000	1761600	1539400	1558100	868350	689740	1158100	642660	515460	584780	250580	334200
P49915;P49915-2	GMP synthase [glutamine-hydrolyzing]	GMPS	2	27	27	27	14	19	21	14	19	21	14	19	21	0	0.732564	0.98859	45	0.83773	11	0.93849	18	1.555	16	5151200000	2673100000	2478100000	889470000	457360000	432110000	2017600000	1087900000	929760000	2244100000	1127900000	1116200000
P49916-3;P49916;P49916-4;P49916-2;K7EQB6;K7ERZ5;K7ENR9	DNA ligase 3	LIG3	7	6	6	6	3	2	1	3	2	1	3	2	1	0	-0.557415	0.75318	5	0.75672	3	0.55046	2	NA	1	236480000	113590000	122890000	69234000	41437000	27797000	97974000	48936000	49037000	69268000	23213000	46055000
P49959;P49959-3;F8W7U8;P49959-2;F5GXT0	Double-strand break repair protein MRE11A	MRE11A	5	13	13	13	7	9	7	7	9	7	7	9	7	0	-0.620074	0.74288	21	0.78953	7	0.6201	7	1.1833	7	1784500000	964570000	819940000	272950000	151250000	121700000	747190000	462630000	284570000	764370000	350700000	413670000
P50213-2;P50213;H0YL72;H0YMU3;H0YLI6;H0YNF5;H0YKD0;H0YM46	Isocitrate dehydrogenase [NAD] subunit alpha, mitochondrial	IDH3A	8	11	11	11	7	8	9	7	8	9	7	8	9	0	-0.499781	0.76278	27	0.67892	6	0.59188	9	1.1737	12	2433900000	1267000000	1167000000	306050000	180180000	125870000	759130000	460500000	298620000	1368800000	626280000	742470000
P50336;F5H1I5;F5GZT7	Protoporphyrinogen oxidase	PPOX	3	2	2	2	1	1	1	1	1	1	1	1	1	0	-0.554455	0.75367	3	NA	1	NA	1	NA	1	171890000	97457000	74435000	973450	599840	373610	72962000	51395000	21567000	97957000	45462000	52495000
P50402;Q5HY57;F8WEQ1	Emerin	EMD	3	14	14	14	8	12	6	8	12	6	8	12	6	0	-1.28526	0.64185	26	0.62729	8	0.59569	11	1.2381	7	3404800000	1954500000	1450300000	1090500000	653090000	437440000	1320100000	848220000	471900000	994130000	453200000	540920000
P50416-2;P50416	Carnitine O-palmitoyltransferase 1, liver isoform	CPT1A	2	4	4	4	0	1	3	0	1	3	0	1	3	0	0.34923	0.91421	3	NA	0	NA	1	0.97648	2	72390000	34423000	37966000	0	0	0	1396000	802020	594010	70994000	33621000	37372000
P50454;E9PKH2;E9PK86;E9PMI5;E9PR70;E9PPV6;E9PJH8;E9PIG2;E9PRS3;E9PNX1;H0YEP8;E9PLA6;E9PQ34	Serpin H1	SERPINH1	13	10	10	10	8	6	6	8	6	6	8	6	6	0	-0.304995	0.79614	21	0.7179	8	0.72613	6	1.281	7	2550400000	1350100000	1200300000	771510000	438440000	333070000	919290000	544840000	374440000	859590000	366780000	492810000
P50583	Bis(5-nucleosyl)-tetraphosphatase [asymmetrical]	NUDT2	1	1	1	1	1	0	0	1	0	0	1	0	0	0.0035545	NA	NA	0	NA	0	NA	0	NA	0	0	0	0	0	0	0	0	0	0	0	0	0
P50914;E7EPB3	60S ribosomal protein L14	RPL14	2	6	6	6	4	5	6	4	5	6	4	5	6	0	0.361811	0.91656	9	0.85782	2	0.7973	3	1.4739	4	1702100000	838970000	863110000	447240000	244780000	202460000	622510000	325740000	296770000	632330000	268450000	363880000
P50990;P50990-2;P50990-3;H7C4C8;H7C2U0	T-complex protein 1 subunit theta	CCT8	5	39	39	39	32	36	35	32	36	35	32	36	35	0	0.858388	1.0143	109	0.91533	35	0.9305	36	1.5373	38	19349000000	9050700000	10298000000	4676500000	2436200000	2240300000	5886000000	3086300000	2799700000	8786500000	3528200000	5258300000
P50991;P50991-2	T-complex protein 1 subunit delta	CCT4	2	36	36	36	28	31	31	28	31	31	28	31	31	0	0.612171	0.9646	85	0.8471	26	0.89517	31	1.407	28	22758000000	10745000000	12014000000	4638600000	2487300000	2151300000	7996900000	4136100000	3860800000	10123000000	4121400000	6001500000
P50995-2;P50995	Annexin A11	ANXA11	2	2	2	2	1	0	1	1	0	1	1	0	1	0.00070126	6.22919	3.0347	2	NA	1	NA	0	NA	1	11376000	2831500	8544900	8003200	1312200	6691000	0	0	0	3373200	1519200	1853900
P51116	Fragile X mental retardation syndrome-related protein 2	FXR2	1	2	2	2	0	0	2	0	0	2	0	0	2	0	6.16269	2.9938	2	NA	0	NA	0	2.9938	2	13124000	2378800	10745000	0	0	0	0	0	0	13124000	2378800	10745000
P51149;C9J592;C9J8S3;C9IZZ0;C9J4V0;C9J4S4;C9J7D1	Ras-related protein Rab-7a	RAB7A	7	10	10	10	5	7	10	5	7	10	5	7	10	0	-0.653951	0.73737	19	0.72562	5	0.60639	6	1.1212	8	4086000000	2260500000	1825500000	695450000	395330000	300120000	1223000000	803200000	419760000	2167600000	1062000000	1105600000
P51153;A0A087WWB9;H0YLJ8;H0YL94;H0YMN7;A0A087WTI1;H0YNE9;P62820-3;Q92930;P59190-2;P59190	Ras-related protein Rab-13	RAB13	11	5	4	4	4	3	4	3	2	3	3	2	3	0	-0.558381	0.75302	8	0.65375	3	0.65706	2	1.3718	3	489390000	257100000	232300000	155550000	92673000	62879000	154070000	95548000	58518000	179770000	68876000	110900000
P51398-2;P51398-3;P51398;V9GZ61;V9GYA7;V9GYJ9;V9GYF7;V9GYC9;V9GYW1;V9GZ03;V9GYL9	28S ribosomal protein S29, mitochondrial	DAP3	11	3	3	3	3	1	1	3	1	1	3	1	1	0	-1.06806	0.67323	4	0.75295	3	0.38599	2	NA	1	488650000	258520000	230130000	143560000	79844000	63711000	134810000	90054000	44752000	210280000	88621000	121660000
P51553;P51553-2;G5E9Q7;E7EQB8;E9PF84;H7C1W2;H0Y5Q7	Isocitrate dehydrogenase [NAD] subunit gamma, mitochondrial	IDH3G	7	16	16	16	13	15	14	13	15	14	13	15	14	0	-0.999365	0.68347	35	0.68347	11	0.59765	13	1.2148	11	7072200000	3758400000	3313800000	1291100000	762780000	528330000	2668600000	1630600000	1038000000	3112500000	1365000000	1747500000
P51570;P51570-2;K7EII7;K7ERJ9	Galactokinase	GALK1	4	6	6	6	4	4	2	4	4	2	4	4	2	0	0.240717	0.89419	7	0.89419	3	0.78597	2	1.1817	2	451300000	236370000	214930000	124160000	71192000	52964000	174830000	97590000	77241000	152310000	67591000	84723000
P51571;A6NLM8	Translocon-associated protein subunit delta	SSR4	2	4	4	4	4	4	3	4	4	3	4	4	3	0	-0.744577	0.72283	10	0.72349	3	0.68247	5	1.2207	6	1038900000	551490000	487420000	264090000	144490000	119610000	476270000	285360000	190920000	298540000	121640000	176900000
P51617-4;P51617-2;P51617;H7C2I6;D3YTB5;P51617-3;H7C3C1;H7C224;H7C1F0	Interleukin-1 receptor-associated kinase 1	IRAK1	9	4	4	4	3	3	2	3	3	2	3	3	2	0	-2.17559	0.52779	5	0.46069	2	0.63093	2	NA	1	177640000	94984000	82657000	35498000	24346000	11152000	70062000	44923000	25139000	72081000	25715000	46366000
P51659;E7ER27;E7EWE5;P51659-3;P51659-2;G5E9S2;E7ET17;E7EPL9	Peroxisomal multifunctional enzyme type 2;(3R)-hydroxyacyl-CoA dehydrogenase;Enoyl-CoA hydratase 2	HSD17B4	8	9	9	9	8	8	6	8	8	6	8	8	6	0	-1.30523	0.63904	24	0.5946	8	0.60736	9	1.197	7	1473500000	803540000	669960000	329540000	200450000	129090000	582120000	352780000	229340000	561840000	250310000	311530000
P51809-3;P51809;P51809-2	Vesicle-associated membrane protein 7	VAMP7	3	1	1	1	1	1	0	1	1	0	1	1	0	0.0006398	0.718515	0.98576	2	NA	1	NA	1	NA	0	54503000	29736000	24766000	21545000	12192000	9352800	32958000	17544000	15413000	0	0	0
P51970	NADH dehydrogenase [ubiquinone] 1 alpha subcomplex subunit 8	NDUFA8	1	2	2	2	1	1	2	1	1	2	1	1	2	0	0.69714	0.98147	5	NA	1	NA	1	1.3209	3	161380000	83281000	78097000	32362000	19834000	12528000	55595000	34123000	21472000	73421000	29324000	44097000
P51991-2;P51991;H7C1J8	Heterogeneous nuclear ribonucleoprotein A3	HNRNPA3	3	7	7	7	3	6	4	3	6	4	3	6	4	0	-2.02349	0.54573	12	0.52967	3	0.52591	6	1.2376	3	226340000	120930000	105410000	28588000	17496000	11093000	120180000	68848000	51328000	77577000	34588000	42989000
P52209-2;P52209;K7EM49;K7EMN2;K7EPF6;K7ELN9	6-phosphogluconate dehydrogenase, decarboxylating	PGD	6	5	5	5	5	5	5	5	5	5	5	5	5	0	0.494838	0.94178	11	0.82357	5	0.82132	5	1.285	4	1174700000	562100000	612650000	210220000	115790000	94429000	380170000	208570000	171600000	584360000	237740000	346620000
P52272-2;P52272;A0A087X0X3;M0QZM1;M0R019;M0R2T0;M0R0N3;M0QYQ7;M0R2I7;M0R0Y6;M0QY96;M0QYL3	Heterogeneous nuclear ribonucleoprotein M	HNRNPM	12	52	52	52	40	44	47	40	44	47	40	44	47	0	-0.146878	0.82429	150	0.77715	48	0.76459	54	1.3218	48	21650000000	10683000000	10967000000	4844400000	2671000000	2173300000	7670800000	4162900000	3507900000	9134600000	3848700000	5286000000
P52292;J3QLL0;J3KS65	Importin subunit alpha-1	KPNA2;POU2F2	3	7	7	7	4	3	5	4	3	5	4	3	5	0	1.37125	1.1262	9	0.73356	4	0.71381	3	1.1634	4	1213800000	619910000	593840000	399850000	211340000	188500000	282740000	169390000	113340000	531170000	239180000	292000000
P52294;C9JYI4;C9J352;C9JWD9;F2Z3G4;C9J4U1	Importin subunit alpha-5;Importin subunit alpha-5, N-terminally processed	KPNA1	6	6	2	2	4	5	4	2	1	1	2	1	1	0.00069444	-0.125893	0.8281	4	0.8281	2	NA	1	1.0704	2	13164000	6704400	6459300	3095100	1777800	1317300	2459500	1437500	1022000	7609100	3489000	4120000
P52597	Heterogeneous nuclear ribonucleoprotein F;Heterogeneous nuclear ribonucleoprotein F, N-terminally processed	HNRNPF	1	15	13	13	11	11	14	9	9	12	9	9	12	0	-0.00117609	0.85111	27	0.66366	7	0.6683	9	1.1234	11	4552400000	2178000000	2374400000	1025300000	538170000	487110000	1152900000	634970000	517960000	2374200000	1004900000	1369300000
P52701;P52701-3;P52701-4;P52701-2;A0A087WWJ1;F8WAX8;A0A087WYT6;U3KQ72;C9JH55;F8W7G9;C9J8Y8;C9J7Y7	DNA mismatch repair protein Msh6	MSH6	12	10	10	10	6	9	4	6	9	4	6	9	4	0	0.166832	0.88081	15	0.88081	5	0.79933	7	1.6017	3	942680000	503350000	439330000	251540000	141390000	110150000	428930000	248120000	180810000	262210000	113850000	148360000
P52732	Kinesin-like protein KIF11	KIF11	1	21	21	21	14	13	16	14	13	16	14	13	16	0	0.587264	0.95971	34	0.84181	11	0.87877	10	1.2991	13	2391000000	1142900000	1248100000	539470000	299090000	240380000	598730000	314130000	284600000	1252800000	529680000	723150000
P52788-2;P52788	Spermine synthase	SMS	2	1	1	1	0	0	1	0	0	1	0	0	1	0.0012012	NA	NA	1	NA	0	NA	0	NA	1	170540000	133340000	37194000	0	0	0	0	0	0	170540000	133340000	37194000
P52789;E9PB90	Hexokinase-2	HK2	2	9	5	5	6	4	8	2	1	5	2	1	5	0	1.54734	1.1674	7	0.63468	2	NA	1	1.3045	5	215610000	109240000	106360000	34946000	24561000	10385000	543110	274060	269040	180120000	84407000	95710000
P52907;C9JUG7;F8W9N7;A0A0D9SET8;P47755-2;P47755	F-actin-capping protein subunit alpha-1	CAPZA1	6	5	5	5	5	4	2	5	4	2	5	4	2	0	0.455235	0.9342	9	0.94792	4	0.86089	4	1.4605	2	632070000	322630000	309440000	226980000	123910000	103070000	269920000	140010000	129900000	135170000	58709000	76463000
P52948-6;P52948-2;P52948-5;P52948;H7C3P6;H0YDF4;P52948-4;P52948-3	Nuclear pore complex protein Nup98-Nup96;Nuclear pore complex protein Nup98;Nuclear pore complex protein Nup96	NUP98	8	3	3	3	0	0	3	0	0	3	0	0	3	0	3.84929	1.8673	3	NA	0	NA	0	1.8673	3	105880000	43484000	62394000	0	0	0	0	0	0	105880000	43484000	62394000
P53004;C9J1E1	Biliverdin reductase A	BLVRA	2	9	9	9	4	6	6	4	6	6	4	6	6	0	0.548043	0.95206	9	0.77157	3	0.88747	3	1.2843	4	791250000	399550000	391690000	127500000	70477000	57025000	234850000	133260000	101590000	428900000	195820000	233080000
P53007;B4DP62	Tricarboxylate transport protein, mitochondrial	SLC25A1	2	9	9	9	9	8	6	9	8	6	9	8	6	0	-0.690321	0.7315	21	0.68864	8	0.57697	7	1.2144	6	1380300000	777250000	603010000	252690000	150810000	101880000	462780000	303040000	159730000	664790000	323390000	341400000
P53350;I3L387;I3L2H5;I3L309	Serine/threonine-protein kinase PLK1	PLK1	4	15	15	15	7	9	8	7	9	8	7	9	8	0	-0.496262	0.76337	12	0.76177	3	0.60475	4	1.2282	5	472870000	269320000	203550000	179220000	104050000	75168000	199250000	122510000	76744000	94401000	42763000	51638000
P53396;P53396-2;P53396-3;K7ESG8;K7EIE7	ATP-citrate synthase	ACLY	5	53	53	53	45	47	49	45	47	49	45	47	49	0	0.506117	0.94395	145	0.85202	47	0.86244	48	1.4419	50	34339000000	16338000000	18001000000	6535300000	3481300000	3054000000	12697000000	6799900000	5896900000	15107000000	6056700000	9050000000
P53597;H7C233	Succinyl-CoA ligase [ADP/GDP-forming] subunit alpha, mitochondrial	SUCLG1	2	12	12	12	9	12	8	9	12	8	9	12	8	0	-0.503302	0.76219	38	0.78062	11	0.65543	15	1.2847	12	2308000000	1188200000	1119800000	507430000	291070000	216360000	749010000	430750000	318260000	1051500000	466370000	585140000
P53618;E9PP73	Coatomer subunit beta	COPB1	2	15	15	15	9	12	14	9	12	14	9	12	14	0	0.00770776	0.85267	46	0.78492	12	0.79677	15	1.3166	19	5410100000	2651000000	2759100000	854540000	498850000	355690000	1876500000	1015700000	860830000	2679100000	1136500000	1542600000
P53621;P53621-2	Coatomer subunit alpha;Xenin;Proxenin	COPA	2	47	47	47	39	39	41	39	39	41	39	39	41	0	0.491767	0.94119	108	0.82194	33	0.87951	36	1.4655	39	16887000000	8022700000	8864000000	3302500000	1780600000	1521900000	5183600000	2724800000	2458800000	8400600000	3517300000	4883200000
P53985;Q5T8R3;Q5T8R5;P53985-2	Monocarboxylate transporter 1	SLC16A1	4	5	5	5	4	4	5	4	4	5	4	4	5	0	-1.57686	0.60201	17	0.56961	5	0.53851	5	1.2614	7	296060000	148970000	147080000	48969000	28015000	20954000	64823000	40913000	23910000	182260000	80045000	102220000
P53992;G5EA31;P53992-2	Protein transport protein Sec24C	SEC24C	3	15	15	15	11	11	12	11	11	12	11	11	12	0	0.0471492	0.85956	23	0.8154	8	0.8402	8	1.4327	7	2936400000	1444200000	1492200000	501420000	282030000	219390000	963450000	529360000	434080000	1471500000	632800000	838710000
P54136;P54136-2;E5RJM9;E5RH09;E5RI24	Arginine--tRNA ligase, cytoplasmic	RARS	5	22	22	22	20	17	18	20	17	18	20	17	18	0	0.589051	0.96006	42	0.89874	16	0.8914	13	1.4609	13	5599200000	2605900000	2993400000	1456400000	769030000	687410000	1870200000	968740000	901430000	2272600000	868090000	1404500000
P54707;P54707-2;REV__Q15772-1;REV__Q15772	Potassium-transporting ATPase alpha chain 2	ATP12A	4	5	1	1	3	5	3	0	1	0	0	1	0	0.0052174	NA	NA	1	NA	0	NA	1	NA	0	3596500	2150500	1446000	0	0	0	3596500	2150500	1446000	0	0	0
P54709;H7C4L9;C9JA36;P54709-2	Sodium/potassium-transporting ATPase subunit beta-3	ATP1B3	4	2	2	2	1	1	0	1	1	0	1	1	0	0	-0.294719	0.79794	2	NA	1	NA	1	NA	0	33045000	18473000	14572000	29761000	16826000	12935000	3284500	1647100	1637500	0	0	0
P54886-2;P54886	Delta-1-pyrroline-5-carboxylate synthase;Glutamate 5-kinase;Gamma-glutamyl phosphate reductase	ALDH18A1	2	35	35	35	29	29	33	29	29	33	29	29	33	0	-0.760532	0.7203	102	0.68067	32	0.6049	31	1.196	39	14673000000	7842100000	6831400000	2834700000	1648600000	1186100000	4627600000	2899500000	1728100000	7211200000	3294000000	3917200000
P55060-4;P55060-3;P55060;P55060-2	Exportin-2	CSE1L	4	7	7	7	6	6	5	6	6	5	6	6	5	0	0.187209	0.88448	19	0.79928	7	0.87622	8	1.5379	4	11053000000	7732400000	3320200000	4352500000	2769800000	1582700000	6047300000	4694300000	1352900000	652770000	268190000	384580000
P55072;C9JUP7;C9IZA5	Transitional endoplasmic reticulum ATPase	VCP	3	12	12	12	8	9	9	8	9	9	8	9	9	0	1.72461	1.2104	23	1.0337	6	1.0669	8	1.8193	9	1655300000	683980000	971360000	333220000	155870000	177350000	578010000	276360000	301650000	744110000	251760000	492350000
P55084;P55084-2;F5GZQ3;B5MD38;C9JEY0;C9JE81;C9K0M0	Trifunctional enzyme subunit beta, mitochondrial;3-ketoacyl-CoA thiolase	HADHB	7	24	24	24	22	20	21	22	20	21	22	20	21	0	-0.845276	0.70701	69	0.68895	24	0.60236	21	1.2101	24	9659100000	5251900000	4407200000	2087800000	1248000000	839810000	3315400000	2090700000	1224700000	4255800000	1913200000	2342600000
Q5SVL2;P55210;P55210-3;A0A0A0MRL7;P55210-2;P55210-4	Caspase-7;Caspase-7 subunit p20;Caspase-7 subunit p11	CASP7	6	2	2	2	2	2	1	2	2	1	2	2	1	0	-0.650928	0.73786	2	NA	1	NA	1	NA	0	158780000	88296000	70480000	62105000	30590000	31515000	96671000	57706000	38965000	0	0	0
P55265-5;P55265;P55265-4;H0YCK3;P55265-3;P55265-2	Double-stranded RNA-specific adenosine deaminase	ADAR	6	47	47	47	37	41	42	37	41	42	37	41	42	0	-0.884707	0.70091	125	0.66774	40	0.56324	41	1.2134	44	14558000000	7828300000	6729500000	3365900000	1997100000	1368800000	4907800000	3077600000	1830200000	6284100000	2753500000	3530600000
P55735;A0A0C4DFR6;P55735-2;P55735-3;A8MXL6;E7ERC8	Protein SEC13 homolog	SEC13	6	5	5	5	4	2	4	4	2	4	4	2	4	0	-0.138991	0.82572	5	0.82388	2	NA	1	1.3816	2	1601600000	756390000	845230000	197780000	111160000	86627000	458730000	242410000	216320000	945100000	402820000	542280000
P55795;P31942-2;P31942	Heterogeneous nuclear ribonucleoprotein H2;Heterogeneous nuclear ribonucleoprotein H2, N-terminally processed	HNRNPH2	3	16	8	8	13	14	15	6	7	7	6	7	7	0	-0.456261	0.77011	14	0.72939	4	0.69341	5	1.2217	5	2757700000	1522300000	1235300000	652390000	394730000	257660000	1070300000	649530000	420740000	1035000000	478070000	556930000
P55809;E9PDW2;P55809-2;Q9BYC2	Succinyl-CoA:3-ketoacid coenzyme A transferase 1, mitochondrial	OXCT1	4	22	22	22	14	15	17	14	15	17	14	15	17	0	-0.147706	0.82414	46	0.67505	13	0.62219	13	1.2651	20	3616600000	1924800000	1691800000	423200000	249150000	174040000	1230100000	788810000	441260000	1963300000	886850000	1076500000
P55884;P55884-2;C9JQN7;C9JZG1	Eukaryotic translation initiation factor 3 subunit B	EIF3B	4	2	2	2	2	1	1	2	1	1	2	1	1	0	0.033275	0.85713	3	NA	1	NA	1	NA	1	2335700	958600	1377100	390160	164450	225710	828870	401630	427240	1116600	392520	724130
P56192;P56192-2;H0YHV5;H0YIP0;F5H2V6;H0YIC2;F8VPL7;F8VS26;F8W0M7;F8W0S4;F8VZZ9;H0YI94	Methionine--tRNA ligase, cytoplasmic	MARS	12	20	20	20	10	15	15	10	15	15	10	15	15	0	0.367209	0.91757	34	0.83952	9	0.8395	13	1.4451	12	3204200000	1605900000	1598300000	913720000	487170000	426560000	1008400000	559250000	449190000	1282000000	559450000	722600000
Q5SQP8;P56545;P56545-2;A0A087WYL1;H0Y8U5	C-terminal-binding protein 2	CTBP2	5	14	14	10	9	12	12	9	12	12	5	8	8	0	-0.126883	0.82792	21	0.78147	6	0.8142	8	1.3196	7	1470500000	657870000	812630000	300470000	146690000	153780000	435000000	197540000	237460000	735030000	313640000	421390000
P56937-3;P56937-2;P56937;V9GYN3;Q5T249;F2Z2C2;Q5T248	3-keto-steroid reductase	HSD17B7	7	2	2	2	1	2	1	1	2	1	1	2	1	0	-0.651051	0.73784	3	NA	1	NA	1	NA	1	180480000	97613000	82869000	35011000	19862000	15149000	52783000	34285000	18498000	92687000	43466000	49222000
P57088;D6RAA6	Transmembrane protein 33	TMEM33	2	4	4	4	3	3	3	3	3	3	3	3	3	0	-1.19152	0.65521	5	0.65102	2	NA	1	1.2417	2	745160000	384200000	360960000	177450000	106440000	71010000	195160000	115750000	79407000	372550000	162010000	210540000
P57740;P57740-2;P57740-3;G3V1T4;H0YG15;F5GY77	Nuclear pore complex protein Nup107	NUP107	6	11	11	11	5	8	8	5	8	8	5	8	8	0	-0.985338	0.68558	18	0.6218	5	0.59188	5	1.2307	8	1530100000	831750000	698300000	300600000	191960000	108640000	527580000	331340000	196240000	701870000	308450000	393420000
P57772;C9J8T0;P57772-2	Selenocysteine-specific elongation factor	EEFSEC	3	4	4	4	2	3	2	2	3	2	2	3	2	0	0.271259	0.89978	4	NA	1	0.80645	2	NA	1	156280000	67881000	88401000	27406000	13848000	13558000	49807000	25987000	23820000	79069000	28045000	51024000
P58557	Putative ribonuclease	YBEY	1	1	1	1	1	1	1	1	1	1	1	1	1	0.00063532	-0.83024	0.70935	3	NA	1	NA	1	NA	1	347900000	187730000	160170000	50751000	30147000	20603000	104220000	68235000	35989000	192930000	89351000	103580000
P60602-2;P60602	Reactive oxygen species modulator 1	ROMO1	2	1	1	1	0	1	0	0	1	0	0	1	0	0	NA	NA	1	NA	0	NA	1	NA	0	17482000	12496000	4985500	0	0	0	17482000	12496000	4985500	0	0	0
P60604-2;P60604	Ubiquitin-conjugating enzyme E2 G2	UBE2G2	2	1	1	1	0	1	0	0	1	0	0	1	0	0.00064809	NA	NA	0	NA	0	NA	0	NA	0	0	0	0	0	0	0	0	0	0	0	0	0
P60709;G5E9R0;E7EVS6;C9JZR7;C9JTX5	Actin, cytoplasmic 1;Actin, cytoplasmic 1, N-terminally processed	ACTB	5	24	1	1	23	22	23	1	1	1	1	1	1	0	NA	NA	0	NA	0	NA	0	NA	0	0	0	0	0	0	0	0	0	0	0	0	0
P60842;J3KT12;P60842-2;J3QS69;J3KSZ0;J3KTB5;J3QL43;J3KTN0;J3QR64;J3QLN6;J3KS25;J3QKZ9;J3QL52;J3KT04;J3KS93;J3QQP0;J3KSN7;E7EMV8	Eukaryotic initiation factor 4A-I	EIF4A1	18	28	28	15	26	27	27	26	27	27	13	14	14	0	0.556272	0.95366	119	0.86647	40	0.88475	39	1.4775	40	31918000000	15242000000	16676000000	7708100000	4122300000	3585700000	10269000000	5449700000	4819400000	13940000000	5670000000	8270500000
P60866;P60866-2;E5RJX2;E5RIP1;G3XAN0	40S ribosomal protein S20	RPS20	5	7	7	7	6	7	7	6	7	7	6	7	7	0	-0.0373552	0.84437	26	0.77306	9	0.78021	10	1.306	7	3995100000	1875800000	2119300000	1013900000	540570000	473300000	1243100000	655950000	587140000	1738100000	679290000	1058800000
P60891;P60891-2;B1ALA9;B7ZB02;A0A0B4J207;P21108;B1ALA7;H7C540	Ribose-phosphate pyrophosphokinase 1	PRPS1	8	21	21	9	13	17	16	13	17	16	5	7	7	0	0.717222	0.9855	37	0.84649	10	0.88802	13	1.4241	14	3697600000	1786700000	1911000000	643450000	350640000	292810000	1410900000	766110000	644790000	1643300000	669920000	973370000
P60953;P60953-1;Q5JYX0;F8WET9;B1AH79;G3V4H1;B1AH78;G3V476;A0A0C4DH03;Q9H4E5-2;P63000;P15153;P17081;P63000-2;Q9H4E5	Cell division control protein 42 homolog	CDC42	15	5	4	4	5	1	3	4	1	3	4	1	3	0	-0.947266	0.69134	6	0.6199	3	NA	1	1.1238	4	545300000	293680000	251620000	119350000	72560000	46786000	113590000	71045000	42542000	312360000	150070000	162290000
P60981;F6RFD5;P60981-2	Destrin	DSTN	3	5	4	4	4	3	4	3	2	3	3	2	3	0	1.22192	1.0924	5	0.93864	2	NA	1	1.4671	2	478250000	221070000	257190000	120010000	62045000	57962000	119830000	59040000	60786000	238420000	99983000	138440000
P61006;P61006-2	Ras-related protein Rab-8A	RAB8A	2	3	2	2	2	3	2	1	2	1	1	2	1	0	-0.371437	0.7846	5	NA	1	0.68889	2	1.358	2	10362000	4926100	5435600	922720	559430	363290	2675400	1407200	1268100	6763700	2959500	3804200
P61011-2;P61011;G3V4F7;G3V480	Signal recognition particle 54 kDa protein	SRP54	4	5	5	5	5	4	3	5	4	3	5	4	3	0	1.60659	1.1816	7	0.9045	4	0.8506	3	1.4593	3	326760000	167070000	159690000	89910000	50839000	39071000	62616000	35685000	26931000	174230000	80549000	93684000
P61026	Ras-related protein Rab-10	RAB10	1	2	1	1	1	2	2	0	1	1	0	1	1	0.00064475	-1.85778	0.56597	3	NA	0	0.55567	2	NA	1	3368600	1838800	1529800	0	0	0	1601300	883940	717320	1767400	954890	812470
P61081;M0QYI6;M0QX69	NEDD8-conjugating enzyme Ubc12	UBE2M	3	7	7	7	5	6	5	5	6	5	5	6	5	0	0.871898	1.0171	13	0.8135	3	0.8822	5	1.1149	5	2414900000	1208200000	1206700000	790130000	434040000	356090000	601180000	369940000	231240000	1023600000	404210000	619390000
X6RFL8;P61106	Ras-related protein Rab-14	RAB14	2	2	2	2	0	0	2	0	0	2	0	0	2	0	2.80261	1.5082	2	NA	0	NA	0	1.5082	2	63140000	24610000	38530000	0	0	0	0	0	0	63140000	24610000	38530000
P61158;B4DXW1;F8WEW2;F8WE84;F8WDR7;Q9P1U1-2;Q9P1U1	Actin-related protein 3	ACTR3	7	12	12	12	8	7	6	8	7	6	8	7	6	0	0.00937427	0.85296	11	0.78468	5	0.71421	3	1.3915	4	976290000	489670000	486610000	227710000	123350000	104360000	131650000	82213000	49441000	616920000	284110000	332810000
P61160;F5H6T1;P61160-2	Actin-related protein 2	ACTR2	3	5	5	5	1	3	3	1	3	3	1	3	3	0	1.57079	1.173	3	NA	1	1.1969	2	1.1167	2	177520000	80794000	96730000	12710000	4983700	7726100	99012000	48778000	50234000	65802000	27032000	38770000
P61163;R4GMT0	Alpha-centractin	ACTR1A	2	11	11	6	7	9	10	7	9	10	3	5	6	0	0.34435	0.9133	24	0.76483	7	0.79071	7	1.2889	10	3622400000	1696000000	1926400000	546800000	301520000	245280000	1358000000	704200000	653820000	1717600000	690300000	1027300000
P84077;P61204;P61204-2;F5H423;H0YGG7	ADP-ribosylation factor 1;ADP-ribosylation factor 3	ARF1;ARF3	5	8	5	5	7	8	7	4	5	4	4	5	4	0	0.554113	0.95324	15	0.8488	4	0.87798	5	1.4669	6	3914400000	1763400000	2151100000	740810000	397710000	343100000	997240000	513450000	483790000	2176400000	852190000	1324200000
P61224-2;P61224-4;P61224-3;P62834;P61224;F8WBC0;F5H4H0;F5GYH7;F5H077;F5GWU8;F5H491;F5H0B7;F5H500;F5H823;B7ZB78;F5H6R7;F5GZG1;F5H004;A0A075B6Q0;F5GYB5;F5GX62;E7ESV4;A0A0J9YXB3;F5H7Y6;A6NIZ1	Ras-related protein Rap-1b;Ras-related protein Rap-1A;Ras-related protein Rap-1b-like protein	RAP1B;RAP1A	25	2	2	2	1	1	2	1	1	2	1	1	2	0	0.316636	0.90815	5	0.83172	2	NA	1	1.1828	2	297900000	149990000	147910000	116180000	61122000	55060000	42698000	24656000	18042000	139020000	64212000	74812000
P61247;D6RAT0;H0Y9Y4;D6RG13;E9PFI5;D6RB09;H0Y8L7;D6R9B6;D6RAS7;D6RI02;D6RED7;D6RGE0	40S ribosomal protein S3a	RPS3A	12	24	24	24	23	23	23	23	23	23	23	23	23	0	0.505235	0.94378	81	0.8388	27	0.8784	30	1.5384	24	7806100000	3828200000	3978000000	2639000000	1444000000	1195000000	2536500000	1326800000	1209700000	2630600000	1057300000	1573300000
P61254;J3QRI7;J3QQQ9;J3QQV1;J3QRC4;J3KTJ8;E5RIT6;Q9UNX3;J3KSS0;J3KS10;E5RHH1	60S ribosomal protein L26;60S ribosomal protein L26-like 1	RPL26;KRBA2;RPL26L1	11	16	16	16	8	11	10	8	11	10	8	11	10	0	0.341236	0.91272	33	0.84322	7	0.85618	12	1.3726	14	759060000	358400000	400660000	136360000	69167000	67191000	203420000	109330000	94093000	419280000	179910000	239380000
P61313;E7EQV9;E7ENU7;E7EX53;P61313-2;E7ERA2	60S ribosomal protein L15;Ribosomal protein L15	RPL15	6	13	13	13	8	11	9	8	11	9	8	11	9	0	0.160039	0.87959	31	0.81957	8	0.84065	12	1.338	11	1193700000	591820000	601880000	237360000	122460000	114890000	526450000	277430000	249020000	429900000	191930000	237970000
P61353;K7ELC7;K7EQQ9;K7ERY7	60S ribosomal protein L27	RPL27	4	7	7	7	7	6	6	7	6	6	7	6	6	0	-0.460577	0.76938	25	0.67029	9	0.73811	8	1.2184	8	3901200000	2102300000	1799000000	906120000	539290000	366820000	1678600000	1019200000	659400000	1316600000	543810000	772750000
P61513;C9J4Z3;Q6P4E4;E9PEL3;G5E9R3;M0R0A1;M0R2L6;A6NKH3	60S ribosomal protein L37a	RPL37A	8	8	8	8	7	8	8	7	8	8	7	8	8	0	0.598944	0.962	20	0.8399	6	0.95003	7	1.5579	7	1167700000	556300000	611440000	292900000	163000000	129900000	313140000	165980000	147160000	561700000	227320000	334380000
P61586;C9JNR4;C9JX21;Q5JR07;Q5JR05;Q5JR06;E9PN11;U3KQA9;U3KQV3;E9PLA2;C9JRM1;P62745	Transforming protein RhoA	RHOA;RHOC	12	10	10	3	6	9	8	6	9	8	2	3	2	0	-1.21226	0.65223	9	0.49682	2	0.60172	4	1.0971	3	388530000	214580000	173950000	6293600	3711200	2582400	136800000	81904000	54896000	245430000	128960000	116470000
P61927;D6R9X9;D6RG19	60S ribosomal protein L37;Ribosomal protein L37	RPL37	3	2	2	2	2	1	2	2	1	2	2	1	2	0	1.44939	1.1443	5	1.0613	2	NA	1	1.352	2	7917700	3525500	4392200	2321500	1105400	1216100	1288500	660910	627620	4307700	1759200	2548400
P61956-2;P61956	Small ubiquitin-related modifier 2	SUMO2	2	2	2	2	1	1	2	1	1	2	1	1	2	0	0.42788	0.929	3	NA	0	NA	1	1.1503	2	9697100	5002700	4694400	0	0	0	917250	396960	520290	8779900	4605700	4174100
P61962;A0A087WWI6;P61962-2	DDB1- and CUL4-associated factor 7	DCAF7	3	7	7	7	5	4	6	5	4	6	5	4	6	0	0.79517	1.0013	15	0.70619	5	0.96747	3	1.3034	7	1158400000	550860000	607500000	261920000	145830000	116090000	282270000	154170000	128100000	614170000	250860000	363310000
V9GYQ5;V9GZ59;P61964	WD repeat-containing protein 5	WDR5	3	2	2	2	2	1	0	2	1	0	2	1	0	0	-2.83044	0.45705	2	NA	1	NA	1	NA	0	2009200	1108100	901120	812450	496350	316100	1196700	611710	585020	0	0	0
P61978;P61978-2;P61978-3;Q5T6W2;S4R359;S4R457	Heterogeneous nuclear ribonucleoprotein K	HNRNPK	6	30	30	30	24	27	29	24	27	29	24	27	29	0	-0.127762	0.82776	95	0.75042	27	0.7107	33	1.4195	35	42580000000	20987000000	21593000000	9802400000	5456800000	4345600000	15073000000	8413500000	6659500000	17705000000	7116300000	10588000000
P61981	14-3-3 protein gamma;14-3-3 protein gamma, N-terminally processed	YWHAG	1	5	3	3	3	4	2	1	2	1	1	2	1	0	1.59288	1.1783	3	NA	1	1.1294	2	NA	1	73916000	31808000	42108000	15667000	7038900	8627800	13464000	5999800	7463900	44786000	18770000	26016000
P62081;B5MCP9	40S ribosomal protein S7	RPS7	2	9	9	9	8	8	7	8	8	7	8	8	7	0	0.374254	0.91889	19	0.77654	7	0.8913	6	1.4165	6	1769200000	952480000	816680000	590940000	335930000	255000000	735840000	436130000	299720000	442380000	180420000	261960000
P62136;P62136-2;P62136-3;E9PMD7;F5H1L6;F5H037	Serine/threonine-protein phosphatase PP1-alpha catalytic subunit;Serine/threonine-protein phosphatase	PPP1CA	6	16	16	5	14	15	15	14	15	15	5	4	4	0	-0.327169	0.79227	23	0.69907	8	0.67974	6	1.3199	9	3340400000	1685200000	1655100000	649150000	385980000	263160000	1007400000	590870000	416540000	1683800000	708400000	975430000
P62140;C9JP48;C9J9S3	Serine/threonine-protein phosphatase PP1-beta catalytic subunit	PPP1CB	3	13	3	3	11	13	11	2	3	1	2	3	1	0	-1.36833	0.63024	3	0.67261	2	NA	1	NA	0	70830000	44004000	26826000	58612000	36009000	22603000	12218000	7994400	4223200	0	0	0
P62191;P62191-2	26S protease regulatory subunit 4	PSMC1	2	11	11	11	5	10	9	5	10	9	5	10	9	0	0.691995	0.98044	25	0.71084	5	0.88766	10	1.3859	10	2029800000	1018900000	1010900000	498060000	296300000	201760000	775450000	404270000	371170000	756300000	318290000	438010000
P62195;P62195-2;J3QQM1;J3QSA9;J3KRP2;J3QLH6;J3QRW1;J3QSE0;J3QRR3;J3KTQ9;Q8NB90-3;Q8NB90-2;Q8NB90	26S protease regulatory subunit 8	PSMC5	13	21	21	21	17	18	20	17	18	20	17	18	20	0	0.725172	0.9871	41	0.83487	13	0.91122	14	1.5084	14	5433300000	2532000000	2901300000	1046000000	563420000	482560000	1944000000	1006300000	937690000	2443300000	962260000	1481000000
P62241;Q5JR95	40S ribosomal protein S8	RPS8	2	12	12	12	12	11	12	12	11	12	12	11	12	0	-0.0947332	0.83379	29	0.75061	11	0.80535	9	1.3221	9	8153900000	3985900000	4168100000	2049600000	1126300000	923350000	2630000000	1441100000	1188900000	3474300000	1418500000	2055800000
P62244;I3L3P7;I3L246;H3BN98;H3BV27;H3BT37;I3L303;H3BVC7	40S ribosomal protein S15a	RPS15A	8	8	8	8	6	5	6	6	5	6	6	5	6	0	0.0788039	0.86513	16	0.75772	6	0.79802	6	1.4624	4	2030600000	1011500000	1019100000	410470000	237460000	173010000	589010000	331090000	257920000	1031100000	443000000	588120000
P62249;M0R210;M0R3H0;A0A087WZ27;M0R1M5;Q6IPX4;M0QX76	40S ribosomal protein S16	RPS16	7	16	16	16	12	14	15	12	14	15	12	14	15	0	0.0731926	0.86414	38	0.81026	12	0.8209	12	1.381	14	7125300000	3430000000	3695300000	1742800000	968110000	774730000	2129500000	1162900000	966550000	3253000000	1299000000	1954100000
P62258;B4DJF2;I3L3T1;P62258-2;I3L0W5;K7EM20	14-3-3 protein epsilon	YWHAE	6	5	3	3	4	5	3	2	3	2	2	3	2	0	-0.133483	0.82672	7	0.65704	2	0.76269	3	1.0527	3	561110000	251540000	309570000	131370000	68655000	62719000	170660000	86002000	84653000	259080000	96883000	162200000
P62263;H0YB22;E5RH77	40S ribosomal protein S14	RPS14	3	11	11	11	11	11	9	11	11	9	11	11	9	0	-0.408825	0.77818	45	0.73372	16	0.74372	15	1.2839	14	10520000000	5291600000	5228000000	2316200000	1311400000	1004900000	3655000000	2030700000	1624300000	4548400000	1949600000	2598800000
P62266;D6RD47;D6RDJ2;D6RIX0;D6R9I7	40S ribosomal protein S23	RPS23	5	8	8	8	5	8	8	5	8	8	5	8	8	0	0.695892	0.98122	20	0.90164	5	0.84449	8	1.5872	7	1631400000	732300000	899140000	338970000	171090000	167880000	607540000	303030000	304510000	684930000	258180000	426750000
P62269;A0A0G2JQH2;Q5GGW2;J3JS69	40S ribosomal protein S18	RPS18	4	15	15	15	15	15	14	15	15	14	15	15	14	0	0.184105	0.88392	51	0.80955	18	0.86125	17	1.4307	16	6217600000	2976800000	3240800000	1426100000	765450000	660670000	2109000000	1111000000	997940000	2682500000	1100300000	1582200000
P62273;P62273-2;A0A087WTT6	40S ribosomal protein S29	RPS29	3	4	4	4	3	3	4	3	3	4	3	3	4	0	0.535621	0.94965	7	0.88506	2	0.86485	2	1.2843	3	1177200000	539120000	638100000	312240000	162150000	150090000	414450000	207910000	206540000	450530000	169070000	281470000
P62280;M0QZC5;M0R1H5;M0R1H6	40S ribosomal protein S11	RPS11	4	16	16	16	14	15	15	14	15	15	14	15	15	0	0.563615	0.95509	35	0.8248	10	0.9202	14	1.5599	11	890920000	421500000	469420000	302600000	161410000	141190000	215620000	113900000	101720000	372710000	146200000	226510000
P62306	Small nuclear ribonucleoprotein F	SNRPF	1	1	1	1	0	1	1	0	1	1	0	1	1	0.00067797	0.136023	0.87529	2	NA	0	NA	1	NA	1	14694000	8669200	6024600	0	0	0	5270100	3200500	2069600	9423700	5468700	3955000
P62314;J3QLI9;J3QLR7	Small nuclear ribonucleoprotein Sm D1	SNRPD1	3	4	4	4	4	4	4	4	4	4	4	4	4	0	0.161655	0.87988	12	0.74814	3	0.84599	4	1.6516	5	1068700000	514580000	554120000	339750000	185600000	154160000	255260000	136540000	118720000	473690000	192440000	281250000
P62318-2;P62318;H3BT13	Small nuclear ribonucleoprotein Sm D3	SNRPD3	3	2	2	2	1	1	2	1	1	2	1	1	2	0	NA	NA	1	NA	0	NA	0	NA	1	180380000	73445000	106930000	0	0	0	0	0	0	180380000	73445000	106930000
P62424;Q5T8U2;Q5T8U3	60S ribosomal protein L7a	RPL7A	3	14	14	14	12	13	12	12	13	12	12	13	12	0	0.23847	0.89378	43	0.81962	14	0.84396	15	1.4629	14	3402300000	1660500000	1741800000	1093900000	575660000	518250000	1035900000	566600000	469250000	1272600000	518260000	754310000
P62633-2;P62633;P62633-7;P62633-3;P62633-8;P62633-5;P62633-4;P62633-6;D6RAT4	Cellular nucleic acid-binding protein	CNBP	9	9	9	9	9	9	9	9	9	9	9	9	9	0	NA	NA	0	NA	0	NA	0	NA	0	0	0	0	0	0	0	0	0	0	0	0	0
P62701;C9JEH7;P22090;Q8TD47	40S ribosomal protein S4, X isoform	RPS4X	4	23	23	23	18	20	21	18	20	21	18	20	21	0	0.469012	0.93683	66	0.84897	21	0.89768	22	1.4108	23	6869900000	3134800000	3735100000	1481700000	781180000	700480000	2265900000	1186100000	1079800000	3122400000	1167500000	1954800000
P62750;H7BY10;K7EJV9;K7ERT8;A8MUS3;K7EMA7	60S ribosomal protein L23a	RPL23A	6	6	6	6	4	5	6	4	5	6	4	5	6	0	0.32914	0.91047	21	0.80664	6	0.84984	7	1.3409	8	2324700000	1085300000	1239400000	591120000	304390000	286730000	745010000	385720000	359290000	988580000	395210000	593370000
P62753;A2A3R5;A2A3R7	40S ribosomal protein S6	RPS6	3	11	11	11	10	11	10	10	11	10	10	11	10	0	-0.0127929	0.84894	26	0.7582	9	0.83066	10	1.3584	7	3609000000	1741700000	1867300000	869150000	452490000	416660000	1226600000	644790000	581860000	1513200000	644430000	868770000
P62805	Histone H4	HIST1H4A	1	10	10	10	10	9	6	10	9	6	10	9	6	0	-2.61926	0.47876	33	0.48409	16	0.2351	9	1.814	8	13036000000	8809900000	4225600000	4719900000	3142600000	1577300000	6129600000	4928100000	1201500000	2186100000	739230000	1446800000
P62829;C9JD32;J3KT29;B9ZVP7;J3KTJ3;J3QQT9	60S ribosomal protein L23	RPL23	6	12	12	12	11	12	11	11	12	11	11	12	11	0	0.149721	0.87774	29	0.83059	12	0.8183	7	1.4063	10	9511400000	4568000000	4943400000	2040700000	1079600000	961110000	3063800000	1658600000	1405300000	4406800000	1829800000	2577000000
P62851	40S ribosomal protein S25	RPS25	1	4	4	4	3	4	3	3	4	3	3	4	3	0	0.338927	0.91229	11	0.90098	4	0.90284	4	1.664	3	2586700000	1203500000	1383200000	732800000	375540000	357260000	833520000	434680000	398850000	1020400000	393310000	627130000
Q5JNZ5;P62854	Putative 40S ribosomal protein S26-like 1;40S ribosomal protein S26	RPS26P11;RPS26	2	3	3	3	2	3	3	2	3	3	2	3	3	0	-0.49996	0.76275	6	0.76275	2	0.65746	2	1.3181	2	64526000	32685000	31840000	17510000	9858500	7651400	21550000	12475000	9075400	25466000	10352000	15114000
P62857	40S ribosomal protein S28	RPS28	1	1	1	1	0	1	0	0	1	0	0	1	0	0.00061387	NA	NA	1	NA	0	NA	1	NA	0	69882000	19812000	50070000	0	0	0	69882000	19812000	50070000	0	0	0
P62873;P62873-2;F6UT28;B1AKQ8;F6X3N5;B3KVK2;F5H8J8;F5H100;F5H0S8;E9PCP0;P16520-2;P16520	Guanine nucleotide-binding protein G(I)/G(S)/G(T) subunit beta-1	GNB1	12	12	12	7	8	10	11	8	10	11	5	6	6	0	-0.751696	0.7217	17	0.69498	5	0.61671	6	1.2528	6	1358100000	733610000	624520000	314060000	192390000	121670000	486350000	297800000	188550000	557720000	243420000	314300000
P62875	DNA-directed RNA polymerases I, II, and III subunit RPABC5	POLR2L	1	1	1	1	1	1	0	1	1	0	1	1	0	0.0017975	0.140779	0.87614	2	NA	1	NA	1	NA	0	77029000	41321000	35709000	39477000	22008000	17469000	37552000	19312000	18240000	0	0	0
P62879;C9JIS1;C9JXA5;C9JZN1;E7EP32;P62879-2;Q9HAV0;C9JD14;H7C5J5;Q9BRK4	Guanine nucleotide-binding protein G(I)/G(S)/G(T) subunit beta-2	GNB2	10	12	7	7	8	10	9	5	6	4	5	6	4	0	-1.17211	0.65801	4	0.65801	2	NA	1	NA	1	2594900000	1418400000	1176500000	595880000	359240000	236640000	872280000	547640000	324640000	1126800000	511520000	615240000
P62888;E5RI99;A0A0C4DH44;A0A0B4J213;E5RJH3	60S ribosomal protein L30	RPL30	5	7	7	7	6	7	6	6	7	6	6	7	6	0	-0.0876439	0.83509	9	0.78298	3	0.84117	5	1.4217	3	1282000000	633820000	648170000	253490000	139950000	113530000	534540000	286000000	248540000	493960000	207860000	286100000
Q59GN2;P62891	Putative 60S ribosomal protein L39-like 5;60S ribosomal protein L39	RPL39P5;RPL39	2	1	1	1	0	1	0	0	1	0	0	1	0	0.00065531	NA	NA	1	NA	0	NA	1	NA	0	9024300	5870100	3154200	0	0	0	9024300	5870100	3154200	0	0	0
P62906	60S ribosomal protein L10a	RPL10A	1	10	10	10	7	10	10	7	10	10	7	10	10	0	0.0313306	0.85679	37	0.82033	10	0.796	14	1.4331	13	4510300000	2151600000	2358700000	1017600000	542010000	475560000	1502900000	825320000	677540000	1989800000	784290000	1205600000
P62913	60S ribosomal protein L11	RPL11	1	11	11	1	9	9	10	9	9	10	1	1	1	0	0.206674	0.888	24	0.82483	8	0.84593	9	1.4566	7	6568000000	3097500000	3470500000	1633000000	872960000	760040000	1883600000	993480000	890100000	3051400000	1231000000	1820400000
P62913-2;Q5VVC8;Q5VVC9	60S ribosomal protein L11	RPL11	3	11	1	1	9	9	9	1	1	0	1	1	0	0.0006135	-0.427752	0.77495	2	NA	1	NA	1	NA	0	2266700	1104700	1162000	1283200	529280	753910	983540	575420	408120	0	0	0
P62917;E9PKU4;E9PKZ0;E9PP36;G3V1A1	60S ribosomal protein L8	RPL8	5	13	13	13	11	9	11	11	9	11	11	9	11	0	0.240224	0.8941	34	0.79214	12	0.77035	10	1.5265	12	351640000	167530000	184110000	73527000	40464000	33063000	87604000	48870000	38734000	190510000	78195000	112310000
P62937;F8WE65;C9J5S7;P62937-2;E5RIZ5;P0DN26;A0A0H2UH34;A0A0B4J2A2;A0A075B767;A0A075B759;Q9Y536;F5H284	Peptidyl-prolyl cis-trans isomerase A;Peptidyl-prolyl cis-trans isomerase A, N-terminally processed;Peptidyl-prolyl cis-trans isomerase	PPIA	12	10	10	10	8	8	8	8	8	8	8	8	8	0	0.267063	0.89901	18	0.81946	6	0.885	6	1.578	6	2616500000	1221700000	1394800000	595320000	313340000	281980000	863220000	453450000	409770000	1158000000	454890000	703090000
P62979;J3QS39;J3QTR3;F5H6Q2;F5GYU3;F5H2Z3;F5H265;B4DV12;F5H388;F5H747;F5GXK7;J3QKN0;Q5PY61;Q96C32;P62987;P0CG47;P0CG48;J3QSA3;F5GZ39;M0R1V7;M0R1M6;M0R2S1	Ubiquitin-40S ribosomal protein S27a;Ubiquitin;40S ribosomal protein S27a;Ubiquitin-60S ribosomal protein L40;Ubiquitin;60S ribosomal protein L40;Polyubiquitin-B;Ubiquitin;Polyubiquitin-C;Ubiquitin	RPS27A;UBB;UBC;UBA52	22	6	6	6	5	6	5	5	6	5	5	6	5	0	1.65159	1.1925	14	1.0728	4	0.9776	6	1.7537	4	3810900000	1527300000	2283600000	1267400000	575850000	691590000	988280000	439240000	549050000	1555200000	512230000	1042900000
P63010-3;P63010;P63010-2;A0A087X253;A0A087WU93;A0A087WZQ6;Q10567-4;Q10567-3;Q10567-2;Q10567;K7EN71;K7ERB2;C9J1E7;A0A087WYD1	AP-2 complex subunit beta	AP2B1	14	5	5	5	2	3	3	2	3	3	2	3	3	0	0.747512	0.99161	4	NA	1	0.94627	2	NA	1	246800000	119250000	127550000	40078000	21470000	18608000	82555000	45660000	36895000	124160000	52117000	72047000
P63092-3;P63092-2;P63092;P63092-4;Q5JWF2-2;Q5JWF2;A0A0A0MR13;S4R3E3	Guanine nucleotide-binding protein G(s) subunit alpha isoforms short;Guanine nucleotide-binding protein G(s) subunit alpha isoforms XLas	GNAS	8	3	2	2	2	3	1	1	2	0	1	2	0	0	1.53599	1.1647	3	NA	1	0.75824	2	NA	0	99937000	50588000	49349000	35800000	19402000	16398000	64137000	31186000	32951000	0	0	0
P63096;P63096-2;C9JPP4	Guanine nucleotide-binding protein G(i) subunit alpha-1	GNAI1	3	5	1	1	3	4	5	1	1	1	1	1	1	0.00071685	-1.17135	0.65812	3	NA	1	NA	1	NA	1	252440000	147670000	104770000	46701000	30563000	16138000	79689000	55128000	24561000	126050000	61981000	64074000
P63104;E7EX29;E5RGE1;E5RIR4;E9PD24;E7EVZ2;E7ESK7;B7Z2E6;H0YB80;B0AZS6;P63104-2	14-3-3 protein zeta/delta	YWHAZ	11	5	5	3	4	4	4	4	4	4	2	2	3	0	0.437261	0.93078	12	0.85041	4	0.89883	4	1.5622	4	266120000	117160000	148960000	88698000	44785000	43913000	49991000	25857000	24134000	127430000	46521000	80913000
P63167;F8VXL2;F8VRV5;F8VXI7;Q96FJ2	Dynein light chain 1, cytoplasmic	DYNLL1	5	4	4	4	2	4	2	2	4	2	2	4	2	0	-0.897971	0.69887	9	0.72143	3	0.66084	4	1.1179	2	244000000	132350000	111640000	67509000	37770000	29739000	98753000	58882000	39871000	77735000	35699000	42035000
Q5VTU3;P63172	Dynein light chain Tctex-type 1	DYNLT1	2	1	1	1	0	0	1	0	0	1	0	0	1	0	NA	NA	1	NA	0	NA	0	NA	1	7281000	3208200	4072800	0	0	0	0	0	0	7281000	3208200	4072800
P63173;J3KT73;J3QL01;J3KSP2	60S ribosomal protein L38	RPL38	4	6	6	6	5	6	6	5	6	6	5	6	6	0	0.128178	0.87389	22	0.79066	7	0.84492	8	1.4323	7	15219000000	7254100000	7964800000	3375500000	1902600000	1472900000	5785900000	3046500000	2739300000	6057400000	2304900000	3752500000
P63241;P63241-2;I3L397;I3L504;F8WCJ1;C9J7B5;C9J4W5;Q9GZV4;Q6IS14	Eukaryotic translation initiation factor 5A-1;Eukaryotic translation initiation factor 5A-2;Eukaryotic translation initiation factor 5A-1-like	EIF5A;EIF5A2;EIF5AL1	9	7	7	7	4	7	4	4	7	4	4	7	4	0	0.916982	1.0265	15	0.96282	4	1.0099	7	1.6069	4	1624100000	734840000	889310000	269600000	140400000	129200000	695970000	356160000	339810000	658580000	238280000	420300000
P63261;I3L3I0;I3L1U9;I3L4N8;K7EM38;I3L3R2;J3KT65;P63267-2;C9JUM1;Q6S8J3;Q562R1;A5A3E0;P0CG38;P0CG39;F8WCH0;Q9BYX7	Actin, cytoplasmic 2;Actin, cytoplasmic 2, N-terminally processed	ACTG1	16	24	24	1	23	22	23	23	22	23	1	1	1	0	-0.278268	0.80083	95	0.75625	33	0.76334	33	1.3544	29	30088000000	14876000000	15212000000	6297200000	3539900000	2757200000	9298400000	5159100000	4139300000	14493000000	6177200000	8315400000
P67775;P67775-2;P62714;H0YBN9;H0YC23;E7ESG8;E5RI56;E5RFI3;E5RHP4;E5RHC1	Serine/threonine-protein phosphatase 2A catalytic subunit alpha isoform;Serine/threonine-protein phosphatase 2A catalytic subunit beta isoform	PPP2CA;PPP2CB	10	7	7	7	5	5	6	5	5	6	5	5	6	0	0.333014	0.91119	12	0.85309	3	0.7719	4	1.2306	5	1023000000	506620000	516340000	215840000	123120000	92724000	270500000	135130000	135370000	536610000	248370000	288250000
P67809;A0A087X1S2;H0Y449;C9J5V9;P16989-2;P16989-3;P16989;Q9Y2T7;A0A0D9SEI8	Nuclease-sensitive element-binding protein 1	YBX1	9	10	10	10	8	10	6	8	10	6	8	10	6	0	-0.133263	0.82676	29	0.79292	8	0.74709	13	1.3677	8	561780000	323850000	237930000	134410000	78130000	56279000	335060000	207300000	127770000	92307000	38421000	53886000
P68133;P68032;A6NL76;P63267;P62736;F8WB63;B8ZZJ2;C9JFL5;F6UVQ4;F6QUT6	Actin, alpha skeletal muscle;Actin, alpha cardiac muscle 1;Actin, gamma-enteric smooth muscle;Actin, aortic smooth muscle	ACTA1;ACTC1;ACTG2;ACTA2	10	16	2	2	15	14	15	1	1	2	1	1	2	0	0.255384	0.89687	10	0.8898	3	0.82199	3	1.443	4	4901000000	2228200000	2672800000	831310000	443160000	388150000	1265500000	683940000	581530000	2804200000	1101100000	1703100000
Q5VTE0;P68104;A0A087WVQ9;P68104-2;A0A087WV01;Q05639;A6PW80;Q5JR01	Putative elongation factor 1-alpha-like 3;Elongation factor 1-alpha 1;Elongation factor 1-alpha 2	EEF1A1P5;EEF1A1;EEF1A2	8	19	19	19	14	16	18	14	16	18	14	16	18	0	0.929856	1.0292	65	0.85262	19	0.9316	21	1.4795	25	16156000000	7265600000	8890100000	2473100000	1317100000	1156100000	4739900000	2470200000	2269700000	8942700000	3478400000	5464300000
P68363;P68363-2;P68366-2;P68366;C9JDS9	Tubulin alpha-1B chain;Tubulin alpha-4A chain	TUBA1B;TUBA4A	5	30	30	2	26	26	28	26	26	28	2	2	2	0	0.288549	0.90296	112	0.84792	36	0.8649	40	1.4293	36	151730000000	72855000000	78873000000	34289000000	18377000000	15912000000	53769000000	28318000000	25452000000	63669000000	26161000000	37509000000
P68371;M0R2D3;M0QYM7;M0R042;M0R2T4	Tubulin beta-4B chain	TUBB4B	5	30	30	1	27	30	29	27	30	29	1	1	1	0	0.337906	0.9121	109	0.85622	39	0.8622	36	1.3466	34	170420000000	83541000000	86877000000	36489000000	20399000000	16090000000	60458000000	32533000000	27926000000	73471000000	30609000000	42862000000
P68431;K7EMV3;B4DEB1;K7ES00;Q16695;K7EP01;Q6NXT2	Histone H3.1;Histone H3;Histone H3.1t	HIST1H3A;H3F3B;H3F3A;HIST3H3	7	5	1	1	5	5	3	1	1	0	1	1	0	0	-3.80102	0.36926	4	0.52066	2	0.25382	2	NA	0	559390000	433720000	125670000	176350000	118210000	58142000	383040000	315510000	67529000	0	0	0
P78344;D3DQV9;P78344-2;H0Y3P2;H0YCH5;H0YD77;H0YEC5;E9PKF8;H0YE22;H0YD99;H0YEN8;H0YDC0;H0YCF8	Eukaryotic translation initiation factor 4 gamma 2	EIF4G2	13	19	19	19	16	13	15	16	13	15	16	13	15	0	0.398302	0.92341	35	0.78739	13	0.85996	10	1.3376	12	2613000000	1284700000	1328300000	493000000	279530000	213460000	718650000	423460000	295190000	1401300000	581660000	819650000
Q5VU11;P78346;P78346-2;Q5VU10	Ribonuclease P protein subunit p30	RPP30	4	5	5	5	1	2	3	1	2	3	1	2	3	0	0.723087	0.98668	4	NA	1	NA	1	1.5269	2	159830000	79029000	80804000	34966000	21116000	13850000	19444000	14453000	4991300	105420000	43460000	61963000
P78347-2;P78347-4;P78347-3;P78347;P78347-5;C9J6M0	General transcription factor II-I	GTF2I	6	29	29	29	12	25	20	12	25	20	12	25	20	0	-1.25946	0.6455	44	0.61152	10	0.59063	21	1.2123	13	4004200000	2209500000	1794700000	597570000	346770000	250800000	1492900000	936760000	556160000	1913700000	925990000	987760000
P78371;F8VQ14;F5GWF6;P78371-2	T-complex protein 1 subunit beta	CCT2	4	9	9	9	4	7	7	4	7	7	4	7	7	0	1.02137	1.0486	16	0.89431	4	0.85081	5	1.4737	7	884980000	417850000	467130000	174770000	90277000	84496000	349040000	188330000	160710000	361170000	139240000	221930000
Q5TA02;P78417-3;P78417;Q5TA01;P78417-2	Glutathione S-transferase omega-1	GSTO1	5	5	5	5	1	3	5	1	3	5	1	3	5	0	2.28019	1.3557	6	NA	0	1.0685	2	1.4847	4	135370000	59212000	76158000	0	0	0	36071000	17647000	18423000	99299000	41565000	57734000
P78527;P78527-2	DNA-dependent protein kinase catalytic subunit	PRKDC	2	99	99	99	66	72	83	66	72	83	66	72	83	0	-0.346393	0.78893	158	0.74052	48	0.71383	49	1.2646	61	21810000000	11288000000	10522000000	4124400000	2356500000	1767900000	6445900000	3748200000	2697600000	11240000000	5183600000	6056200000
P82663;E7EPW2;P82663-3;P82663-2	28S ribosomal protein S25, mitochondrial	MRPS25	4	4	4	4	1	3	3	1	3	3	1	3	3	0	0.625312	0.96719	6	NA	1	0.5457	2	1.1899	3	149470000	75268000	74202000	20442000	9055900	11386000	50085000	29635000	20449000	78943000	36576000	42367000
P82673	28S ribosomal protein S35, mitochondrial	MRPS35	1	2	2	2	2	1	2	2	1	2	2	1	2	0	-0.25034	0.80576	5	0.77196	2	NA	1	1.4113	2	415870000	204010000	211850000	151520000	86301000	65223000	49419000	29368000	20051000	214920000	88343000	126580000
P82675;P82675-2	28S ribosomal protein S5, mitochondrial	MRPS5	2	5	5	5	1	4	2	1	4	2	1	4	2	0	-0.949505	0.691	4	NA	0	0.58917	3	1.0527	2	151490000	68244000	83245000	0	0	0	6367000	3582300	2784700	145120000	64662000	80460000
P82914	28S ribosomal protein S15, mitochondrial	MRPS15	1	3	3	3	3	1	2	3	1	2	3	1	2	0	0.0114422	0.85332	3	0.66561	2	NA	1	0.97033	2	335100000	200580000	134520000	87914000	61128000	26786000	95688000	57467000	38221000	151500000	81986000	69509000
P82933	28S ribosomal protein S9, mitochondrial	MRPS9	1	6	6	6	2	4	6	2	4	6	2	4	6	0	-0.802675	0.71366	9	0.6267	2	0.64084	3	1.252	4	807420000	407470000	399950000	123330000	73708000	49620000	299600000	173470000	126130000	384490000	160300000	224190000
P83731;C9JXB8;C9JNW5	60S ribosomal protein L24	RPL24	3	8	8	8	7	6	7	7	6	7	7	6	7	0	0.383419	0.92061	14	0.86613	4	0.84168	5	1.3417	5	2431100000	1261300000	1169800000	600940000	316410000	284530000	801600000	416300000	385300000	1028600000	528630000	499960000
P84085;C9J1Z8;F5H0C7;F5H1V1;F5H6T5;F8WDB3	ADP-ribosylation factor 5	ARF5	6	8	8	5	6	8	8	6	8	8	3	5	5	0	0.330486	0.91072	16	0.80549	4	0.87596	6	1.478	6	2362900000	1103500000	1259300000	305180000	163600000	141570000	756160000	411230000	344920000	1301600000	528710000	772840000
P84095	Rho-related GTP-binding protein RhoG	RHOG	1	8	8	7	5	7	6	5	7	6	4	7	6	0	-0.192707	0.81603	11	0.74715	2	0.57	5	1.1272	4	994990000	531790000	463200000	90490000	58084000	32407000	410520000	251360000	159160000	493980000	222350000	271630000
P84103-2;P84103;A0A087X2D0	Serine/arginine-rich splicing factor 3	SRSF3	3	2	2	2	1	0	1	1	0	1	1	0	1	0	0.313182	0.90751	2	NA	1	NA	0	NA	1	28454000	18067000	10388000	27488000	17596000	9891500	0	0	0	966370	470360	496010
Q00325-2;Q00325;F8VVM2;F8VWQ0;F8VZL5;F8VWR4	Phosphate carrier protein, mitochondrial	SLC25A3	6	17	17	17	16	17	17	16	17	17	16	17	17	0	-0.671697	0.7345	60	0.72527	21	0.68548	22	1.2675	17	12132000000	6265000000	5867100000	2729000000	1598100000	1130900000	3368400000	2034100000	1334400000	6034600000	2632800000	3401800000
Q00535;Q00535-2;F8VXD2;F8VYH9;F8VZZ0;F8VTV8;F8VWX7;F8VZ51;K7EJ83;H0YAZ9;Q9BVE2;E7EUK8;E5RGN0;A0A087X209;A0A087WZU2;F5H6Z0;P11802-2;P11802;Q00534;Q96Q40-2;P50750;Q96Q40-4;Q96Q40-3;O94921-3;Q96Q40-5;Q96Q40;O94921-2;O94921;Q07002;Q07002-2;P50750-2;Q00536;Q00536-3;Q07002-3;Q00537-2;Q00537;Q00536-2	Cyclin-dependent-like kinase 5	CDK5	37	8	7	7	6	6	7	5	5	6	5	5	6	0	0.0858232	0.86637	14	0.85487	4	0.79011	6	1.4205	4	898980000	428240000	470740000	138460000	77084000	61374000	291960000	159430000	132530000	468570000	191720000	276850000
Q00587-2;Q00587	Cdc42 effector protein 1	CDC42EP1	2	1	1	1	0	0	1	0	0	1	0	0	1	0.00063776	NA	NA	1	NA	0	NA	0	NA	1	15063000	7550300	7512600	0	0	0	0	0	0	15063000	7550300	7512600
Q00839-2;Q00839;Q5RI18	Heterogeneous nuclear ribonucleoprotein U	HNRNPU	3	32	32	32	26	25	24	26	25	24	26	25	24	0	-0.723975	0.72611	77	0.71406	24	0.61445	30	1.4032	23	13616000000	7528400000	6087100000	3366700000	2022600000	1344100000	5155600000	3268400000	1887200000	5093300000	2237500000	2855800000
Q01085;Q01085-2;E7ETC0;A6NKZ9;E7ETJ9	Nucleolysin TIAR	TIAL1	5	5	5	3	4	3	4	4	3	4	3	2	2	0	0.581797	0.95864	8	0.68705	3	0.64811	2	1.2473	4	398150000	201350000	196800000	53152000	33029000	20123000	128400000	76998000	51397000	216610000	91325000	125280000
Q01650	Large neutral amino acids transporter small subunit 1	SLC7A5	1	2	2	2	2	2	1	2	2	1	2	2	1	0	-1.13973	0.66271	4	0.66271	2	NA	1	NA	1	11547000	6304800	5242200	4157400	2440800	1716600	3362200	2102500	1259700	4027400	1761500	2266000
Q01780-2;Q01780;K7EJ37	Exosome component 10	EXOSC10	3	4	4	4	0	2	3	0	2	3	0	2	3	0	2.25627	1.3491	3	NA	0	NA	1	1.3491	3	164360000	75077000	89280000	0	0	0	46170000	26160000	20010000	118190000	48916000	69270000
Q01813;Q01813-2;B1APP6;B1APP8;Q5VSR5;H0Y757;H0Y3Y3;V9GY25;V9GYV7	ATP-dependent 6-phosphofructokinase, platelet type	PFKP	9	19	19	15	14	16	16	14	16	16	10	12	12	0	0.256422	0.89706	43	0.84298	12	0.8107	15	1.4321	16	4747100000	2243100000	2504000000	741950000	399030000	342920000	1681600000	882290000	799280000	2323600000	961760000	1361800000
Q01968-2;Q01968	Inositol polyphosphate 5-phosphatase OCRL-1	OCRL	2	4	4	4	3	2	0	3	2	0	3	2	0	0	0.232105	0.89262	3	0.89262	3	1.1457	2	NA	0	305710000	152990000	152720000	155090000	77163000	77929000	150620000	75828000	74787000	0	0	0
Q02252-2;Q02252;G3V4Z4	Methylmalonate-semialdehyde dehydrogenase [acylating], mitochondrial	ALDH6A1	3	4	4	4	3	2	2	3	2	2	3	2	2	0	-0.558502	0.753	5	0.75432	3	NA	1	NA	1	380290000	221220000	159080000	106140000	65092000	41045000	112870000	74507000	38368000	161280000	81618000	79664000
Q02413;Q02413-2	Desmoglein-1	DSG1	2	2	2	2	0	0	2	0	0	2	0	0	2	0	NA	NA	1	NA	0	NA	0	NA	1	4991900	4870100	121790	0	0	0	0	0	0	4991900	4870100	121790
Q02790	Peptidyl-prolyl cis-trans isomerase FKBP4;Peptidyl-prolyl cis-trans isomerase FKBP4, N-terminally processed	FKBP4	1	1	1	1	0	1	1	0	1	1	0	1	1	0.00063857	1.10432	1.0665	2	NA	0	NA	1	NA	1	2653400	1327200	1326200	0	0	0	1117900	597640	520250	1535500	729530	806000
Q5JXB8;Q5JXB7;Q02809;Q02809-2	Procollagen-lysine,2-oxoglutarate 5-dioxygenase 1	PLOD1	4	1	1	1	0	0	1	0	0	1	0	0	1	0.00064392	NA	NA	1	NA	0	NA	0	NA	1	51790000	22309000	29481000	0	0	0	0	0	0	51790000	22309000	29481000
Q02878;F8VZ45;U3KQR5;F8VR69;F8VZA3;F8VWR1;F8VU16	60S ribosomal protein L6	RPL6	7	16	16	16	13	14	12	13	14	12	13	14	12	0	0.310102	0.90694	45	0.85541	15	0.78087	14	1.431	16	3603800000	1699200000	1904600000	855220000	426180000	429040000	926130000	520980000	405150000	1822500000	752050000	1070400000
Q02978;I3L1P8;Q02978-2	Mitochondrial 2-oxoglutarate/malate carrier protein	SLC25A11	3	16	16	16	14	13	15	14	13	15	14	13	15	0	-0.57952	0.74953	47	0.71996	15	0.64375	15	1.2465	17	6532800000	3437100000	3095700000	1473800000	866550000	607250000	2203600000	1308600000	895000000	2855400000	1262000000	1593400000
Q04727-2;Q04727-4;Q04727;Q04727-3;Q5T7A9;Q04724;H7C4E4;H7C4W5;H0Y5S0	Transducin-like enhancer protein 4;Transducin-like enhancer protein 1	TLE4;TLE1	9	8	4	4	5	5	7	3	2	4	3	2	4	0	-0.0375168	0.84434	2	NA	1	NA	0	NA	1	7236000	3459500	3776500	1901300	1248800	652490	0	0	0	5334700	2210700	3124000
Q05048;A0A0A0MSZ9;A3KFI9	Cleavage stimulation factor subunit 1	CSTF1	3	9	9	9	7	6	7	7	6	7	7	6	7	0	0.0279547	0.8562	13	0.73007	5	0.74252	3	1.352	5	2074900000	1105200000	969690000	413140000	246000000	167130000	700300000	409720000	290580000	961450000	449480000	511970000
Q05655;Q05655-2	Protein kinase C delta type;Protein kinase C delta type regulatory subunit;Protein kinase C delta type catalytic subunit	PRKCD	2	3	3	3	1	1	3	1	1	3	1	1	3	0	2.87998	1.5322	5	NA	1	NA	1	1.9268	3	373510000	165090000	208420000	62211000	34815000	27396000	91892000	46401000	45490000	219410000	83878000	135530000
Q06210-2;Q06210;O94808;E5RJP4	Glutamine--fructose-6-phosphate aminotransferase [isomerizing] 1	GFPT1	4	17	17	17	10	9	14	10	9	14	10	9	14	0	0.711351	0.98432	23	0.88048	6	0.87338	6	1.3969	11	2925400000	1459200000	1466200000	679800000	362940000	316860000	949610000	532070000	417530000	1296000000	564220000	731820000
Q06587-2;Q06587	E3 ubiquitin-protein ligase RING1	RING1	2	2	2	2	1	0	1	1	0	1	1	0	1	0.00069156	-0.110314	0.83094	2	NA	1	NA	0	NA	1	8825700	5015300	3810400	7058500	4244200	2814300	0	0	0	1767200	771070	996090
Q07021;I3L3Q7;I3L3B0	Complement component 1 Q subcomponent-binding protein, mitochondrial	C1QBP	3	7	7	7	7	7	7	7	7	7	7	7	7	0	-0.747537	0.72236	21	0.69364	6	0.61531	6	1.2133	9	9795800000	5357400000	4438400000	1810500000	1089400000	721040000	3644600000	2288900000	1355700000	4340700000	1979000000	2361600000
Q07666-3;Q07666-2;Q07666	KH domain-containing, RNA-binding, signal transduction-associated protein 1	KHDRBS1	3	2	2	2	1	1	1	1	1	1	1	1	1	0	-1.27683	0.64304	3	NA	1	NA	1	NA	1	151570000	92320000	59253000	50879000	31348000	19531000	98842000	60107000	38735000	1852300	865450	986880
Q08211;Q08211-2	ATP-dependent RNA helicase A	DHX9	2	35	35	35	30	30	29	30	30	29	30	30	29	0	-0.895497	0.69925	84	0.71623	31	0.55278	30	1.2807	23	13261000000	7389400000	5872000000	3329500000	1945500000	1384000000	4640800000	2922900000	1717900000	5291200000	2521000000	2770100000
Q08945;A0A0U1RRK2;E9PPZ7;E9PMD4	FACT complex subunit SSRP1	SSRP1	4	16	16	16	10	16	10	10	16	10	10	16	10	0	-0.0408595	0.84372	30	0.7857	9	0.75333	13	1.4996	8	4247700000	2145700000	2102000000	903350000	501570000	401770000	1505400000	856630000	648800000	1838900000	787530000	1051400000
Q08J23-2;Q08J23;Q08J23-3;A0A140T9Y7	tRNA (cytosine(34)-C(5))-methyltransferase	NSUN2	4	24	24	24	19	22	21	19	22	21	19	22	21	0	0.448778	0.93297	47	0.80668	12	0.84534	19	1.3511	16	7389400000	3612900000	3776400000	1040900000	567130000	473770000	2894200000	1580000000	1314200000	3454200000	1465800000	1988400000
Q09028-3;Q09028;Q09028-2;Q09028-4;E9PC52;Q16576;Q16576-2;H0YF10;H0YCT5;H0YDK2;H0YEU5;Q5JP02;Q5JP01;E9PNS2;E9PIC4;E9PNS6;C9JAJ9;Q5JNZ6	Histone-binding protein RBBP4;Histone-binding protein RBBP7	RBBP4;RBBP7	18	9	9	9	4	7	6	4	7	6	4	7	6	0	-0.434333	0.77383	11	0.77383	3	0.67319	4	1.2134	4	1627200000	853730000	773460000	230260000	147750000	82508000	604010000	342010000	262000000	792930000	363970000	428960000
Q09161	Nuclear cap-binding protein subunit 1	NCBP1	1	2	2	2	2	2	2	2	2	2	2	2	2	0	0.112169	0.87104	5	0.78334	2	0.78063	2	1.2481	2	453680000	231140000	222540000	80298000	45273000	35024000	148680000	84401000	64283000	224700000	101470000	123230000
Q0VDF9	Heat shock 70 kDa protein 14	HSPA14	1	1	1	1	0	0	1	0	0	1	0	0	1	0.0012121	NA	NA	1	NA	0	NA	0	NA	1	93980000	36489000	57492000	0	0	0	0	0	0	93980000	36489000	57492000
Q10469	Alpha-1,6-mannosyl-glycoprotein 2-beta-N-acetylglucosaminyltransferase	MGAT2	1	1	1	1	0	1	0	0	1	0	0	1	0	0.00063251	NA	NA	1	NA	0	NA	1	NA	0	58050000	35727000	22323000	0	0	0	58050000	35727000	22323000	0	0	0
Q10713	Mitochondrial-processing peptidase subunit alpha	PMPCA	1	1	1	1	1	1	1	1	1	1	1	1	1	0	0.895451	1.022	5	1.0352	2	0.84411	2	NA	1	73268000	36722000	36546000	24544000	11430000	13114000	28526000	15853000	12673000	20198000	9439900	10758000
Q12756;Q12756-3;Q12756-2;F8W8V9	Kinesin-like protein KIF1A	KIF1A	4	4	4	4	1	1	3	1	1	3	1	1	3	0	2.62628	1.4549	3	NA	1	NA	0	1.5649	2	102640000	49300000	53343000	52884000	29693000	23192000	0	0	0	49759000	19608000	30151000
Q12789-3;Q12789;H3BU37;H3BRD0	General transcription factor 3C polypeptide 1	GTF3C1	4	5	5	5	2	3	2	2	3	2	2	3	2	0	-0.826649	0.70991	4	0.67676	2	0.61457	2	NA	1	206490000	116470000	90023000	52246000	31045000	21201000	81863000	51203000	30660000	72385000	34224000	38162000
Q12797;Q12797-10;E5RHJ2;E5RHK2;A0A087WUJ2;A0A087WW51;A0A0A0MSK8;E5RG56;Q12797-7;Q12797-6;Q12797-2	Aspartyl/asparaginyl beta-hydroxylase	ASPH	11	4	4	4	2	2	3	2	2	3	2	2	3	0	0.294461	0.90405	7	0.79355	2	0.6169	2	1.2575	3	273100000	133260000	139840000	1770900	1017800	753070	62242000	38867000	23375000	209090000	93380000	115710000
Q12834	Cell division cycle protein 20 homolog	CDC20	1	4	4	4	4	2	2	4	2	2	4	2	2	0	0.782624	0.99874	7	0.80752	3	1.0705	2	1.3473	2	214430000	106540000	107890000	85099000	43592000	41507000	46568000	26761000	19807000	82762000	36185000	46578000
Q12904;Q12904-2;D6R937	Aminoacyl tRNA synthase complex-interacting multifunctional protein 1;Endothelial monocyte-activating polypeptide 2	AIMP1	3	13	13	13	9	10	10	9	10	10	9	10	10	0	0.754131	0.99295	26	0.79408	8	0.83323	8	1.4553	10	2967000000	1438800000	1528200000	605130000	340600000	264530000	1026400000	556060000	470380000	1335400000	542170000	793240000
Q12906;Q12906-7;Q12906-5;Q12906-4;Q12906-2;Q12906-6;Q12906-3;K7EKJ9;K7EQR9;K7ERM6;K7ENK6;K7EM82;K7EJ09;K7ER69;Q96SI9-2;Q96SI9;K7ELV3	Interleukin enhancer-binding factor 3	ILF3	17	18	18	18	13	15	14	13	15	14	13	15	14	0	-0.0667673	0.83893	44	0.78891	12	0.66264	17	1.2938	15	3798300000	2027000000	1771300000	846430000	472500000	373930000	1336100000	823100000	512960000	1615800000	731420000	884370000
Q12931-2;Q12931;I3L0K7;I3L239	Heat shock protein 75 kDa, mitochondrial	TRAP1	4	7	7	7	6	5	4	6	5	4	6	5	4	0	-0.496561	0.76332	13	0.63056	5	0.55133	4	1.3549	4	671140000	366000000	305140000	172680000	100910000	71769000	212510000	134820000	77694000	285950000	130270000	155680000
Q12933-4;Q12933-3;Q12933;Q12933-2	TNF receptor-associated factor 2	TRAF2	4	1	1	1	1	1	1	1	1	1	1	1	1	0.0006502	NA	NA	0	NA	0	NA	0	NA	0	0	0	0	0	0	0	0	0	0	0	0	0
Q12972;A0A0A0MT09;Q12972-2	Nuclear inhibitor of protein phosphatase 1;Activator of RNA decay	PPP1R8	3	5	5	5	2	5	4	2	5	4	2	5	4	0	0.212962	0.88914	13	0.79782	2	0.79551	6	1.3588	5	563800000	285310000	278490000	60031000	36236000	23795000	235580000	131960000	103620000	268190000	117120000	151070000
Q13011	Delta(3,5)-Delta(2,4)-dienoyl-CoA isomerase, mitochondrial	ECH1	1	1	1	1	1	0	0	1	0	0	1	0	0	0.00061087	NA	NA	1	NA	1	NA	0	NA	0	14591000	8146000	6445200	14591000	8146000	6445200	0	0	0	0	0	0
Q13015	Protein AF1q	MLLT11	1	1	1	1	1	1	0	1	1	0	1	1	0	0.00070028	NA	NA	0	NA	0	NA	0	NA	0	0	0	0	0	0	0	0	0	0	0	0	0
Q5T8C6;Q13042-4;Q13042-3;Q13042-2;Q13042	Cell division cycle protein 16 homolog	CDC16	5	2	2	2	1	2	0	1	2	0	1	2	0	0	NA	NA	1	NA	0	NA	1	NA	0	52979000	36565000	16414000	0	0	0	52979000	36565000	16414000	0	0	0
Q59FY4;Q13085-3;Q13085-2;Q13085;Q13085-4	Acetyl-CoA carboxylase 1;Biotin carboxylase	ACACA	5	1	1	1	0	0	1	0	0	1	0	0	1	0.0035357	NA	NA	1	NA	0	NA	0	NA	1	2288300	1087000	1201200	0	0	0	0	0	0	2288300	1087000	1201200
Q13123;Q9H4P6;E7EQZ7;D6REL4;D6RAY9;D6RCQ4;A0A0C4DGW5	Protein Red	IK	7	11	11	11	5	9	5	5	9	5	5	9	5	0	-0.0176196	0.84804	17	0.82726	4	0.74775	8	1.434	5	1052700000	533740000	518920000	232950000	140950000	91997000	474730000	256530000	218210000	344980000	136260000	208720000
Q13148;B1AKP7;G3V162;A0A087X260;A0A087WYY0;A0A087WX29;K7EJM5;K7EN94;A0A087WXQ5;A0A087WV68;Q13148-4;A0A087WW61;A0A087WX67;A0A087WXV3;K7EJ99;A0A0A0MSV7;A0A087WZC9;A0A087WYE7;A0A087WTZ4;K7EL26;A0A087WZM1	TAR DNA-binding protein 43	TARDBP	21	14	14	14	9	11	11	9	11	11	9	11	11	0	-0.536318	0.75668	28	0.71147	9	0.72078	10	1.2691	9	5916100000	3159500000	2756600000	1313200000	770270000	542910000	2105300000	1257200000	848030000	2497700000	1132000000	1365600000
Q13151	Heterogeneous nuclear ribonucleoprotein A0	HNRNPA0	1	4	4	4	3	3	4	3	3	4	3	3	4	0	-0.509575	0.76114	10	0.73947	3	0.65756	3	1.2881	4	596330000	291220000	305110000	80149000	45643000	34506000	169070000	100110000	68960000	347120000	145470000	201650000
Q13155;A8MU58;F8W950	Aminoacyl tRNA synthase complex-interacting multifunctional protein 2	AIMP2	3	7	7	7	5	6	6	5	6	6	5	6	6	0	0.692494	0.98054	14	0.7839	3	0.89333	5	1.5974	6	829560000	413240000	416320000	151500000	80407000	71095000	255280000	139430000	115850000	422780000	193410000	229370000
Q13185;C9JMM0;B8ZZ43;S4R2Y4	Chromobox protein homolog 3	CBX3	4	3	3	3	3	3	3	3	3	3	3	3	3	0	-0.420359	0.77621	8	0.77299	3	0.60451	2	1.3937	3	407150000	216310000	190840000	101800000	61954000	39844000	95939000	59451000	36488000	209410000	94904000	114500000
Q13188;Q13188-2;A0A087WVN8;E5RFQ9;A0A087WZ06;Q13043-2;Q13043	Serine/threonine-protein kinase 3;Serine/threonine-protein kinase 3 36kDa subunit;Serine/threonine-protein kinase 3 20kDa subunit;Serine/threonine-protein kinase 4;Serine/threonine-protein kinase 4 37kDa subunit;Serine/threonine-protein kinase 4 18kDa subunit	STK3;STK4	7	2	2	2	1	0	1	1	0	1	1	0	1	0	-0.625161	0.74205	2	NA	1	NA	0	NA	1	69859000	40266000	29593000	32949000	26122000	6827300	0	0	0	36910000	14144000	22766000
Q13200;Q13200-3;Q13200-2;H7C2Q3;C9JPC0;H7C1H2	26S proteasome non-ATPase regulatory subunit 2	PSMD2	6	13	13	13	9	10	12	9	10	12	9	10	12	0	0.228316	0.89193	35	0.78643	11	0.84349	13	1.3616	11	2153100000	1072200000	1080900000	506140000	295280000	210860000	709880000	385280000	324610000	937030000	391650000	545390000
Q13217;X6R9L0	DnaJ homolog subfamily C member 3	DNAJC3	2	8	8	8	4	5	5	4	5	5	4	5	5	0	-0.10495	0.83192	13	0.69109	3	0.76077	5	1.2357	5	1357900000	683540000	674410000	266780000	155890000	110890000	337960000	187660000	150310000	753200000	339990000	413210000
Q13257;Q13257-2;D6RJE3	Mitotic spindle assembly checkpoint protein MAD2A	MAD2L1	3	4	4	4	1	2	2	1	2	2	1	2	2	0	0.970636	1.0378	3	NA	1	0.94077	2	0.45033	2	38735000	28082000	10653000	1930000	865020	1065000	3825600	1870200	1955500	32979000	25347000	7632700
Q13263;Q13263-2;M0R0K9;M0R3C0;M0R2I3	Transcription intermediary factor 1-beta	TRIM28	5	37	37	37	32	29	33	32	29	33	32	29	33	0	0.246961	0.89533	95	0.79461	32	0.82172	29	1.4054	34	16647000000	7930000000	8717400000	2969500000	1667700000	1301900000	5863300000	3108700000	2754600000	7814600000	3153700000	4661000000
Q13363-2;Q13363;D6RAX2;E7ESU7;E7EPF8;E9PGB1;H0Y8W7;H0Y9M9;E7EUB3	C-terminal-binding protein 1	CTBP1	9	11	7	7	7	11	9	3	7	5	3	7	5	0	0.0644511	0.8626	11	0.8626	3	0.76659	5	1.4991	3	993560000	483420000	510140000	126700000	67583000	59115000	377150000	204400000	172760000	489710000	211440000	278270000
Q13395	Probable methyltransferase TARBP1	TARBP1	1	1	1	1	1	1	0	1	1	0	1	1	0	0.00070671	NA	NA	1	NA	0	NA	1	NA	0	5523500	3096600	2426900	0	0	0	5523500	3096600	2426900	0	0	0
Q13409-6;Q13409-3;Q13409-7;Q13409-2;Q13409-5;Q13409;E7EQL5;E9PGG1;E7EUM4;E7ERR6;E7ERH4;E7ET01;E7ETL8;E7EQU2;E7ESD3;E7EMU4;E7EV09;E7EU01	Cytoplasmic dynein 1 intermediate chain 2	DYNC1I2	18	5	5	5	1	4	2	1	4	2	1	4	2	0	0.250901	0.89605	7	NA	1	0.86726	4	1.2594	2	145130000	72207000	72927000	22684000	13269000	9414400	93302000	46434000	46868000	29148000	12503000	16645000
Q13425;Q13425-2;H0YCS0;A0A140TA73;A0A0G2JM75;J3KT21;H7BY41	Beta-2-syntrophin	SNTB2	7	6	6	6	4	5	2	4	5	2	4	5	2	0	-1.38852	0.62745	10	0.64114	3	0.55397	5	1.094	2	829750000	500920000	328830000	317910000	196800000	121100000	383190000	244960000	138240000	128640000	59161000	69484000
Q13509;A0A0B4J269;Q13509-2;G3V2A3;G3V5W4;G3V2R8;G3V3R4;G3V2N6;G3V542;G3V3J6;G3V3W7	Tubulin beta-3 chain	TUBB3	11	19	6	4	15	17	17	4	4	5	2	2	3	0	0.32871	0.91039	15	0.77181	5	0.88109	5	1.4783	5	1232700000	574190000	658490000	257600000	143130000	114470000	336700000	184700000	152000000	638380000	246360000	392020000
Q13547;Q5TEE2;E5RFI6;E5RJ04;E5RGV4;E5RHE7;E5RH52;E5RG37;E5RFP9;H3BM24;E5RK19	Histone deacetylase 1	HDAC1	11	7	7	3	4	5	6	4	5	6	2	2	2	0	0.166443	0.88074	16	0.78358	3	0.80307	6	1.4404	7	959460000	483190000	476270000	122010000	73781000	48226000	322700000	179810000	142900000	514750000	229610000	285140000
Q13561;Q13561-3;Q13561-2;H0YI98;F8VW18;F8W1I6;F8VX93;F8VRV7;H0YHL1	Dynactin subunit 2	DCTN2	9	9	9	9	5	6	6	5	6	6	5	6	6	0	0.549741	0.95239	14	0.80896	5	1.0053	5	1.3248	4	1328700000	668770000	659960000	196820000	112650000	84172000	455750000	247120000	208620000	676160000	309000000	367170000
Q13618-3;Q13618-2;Q13618	Cullin-3	CUL3	3	1	1	1	0	1	1	0	1	1	0	1	1	0.00063371	2.16535	1.3243	2	NA	0	NA	1	NA	1	71467000	29001000	42466000	0	0	0	20858000	7739400	13118000	50610000	21262000	29348000
Q13625-2;Q13625;Q13625-3	Apoptosis-stimulating of p53 protein 2	TP53BP2	3	1	1	1	0	1	1	0	1	1	0	1	1	0	0.455549	0.93426	2	NA	0	NA	1	NA	1	60675000	28671000	32004000	0	0	0	23779000	12906000	10873000	36896000	15764000	21131000
Q13642-1;Q13642-5;Q13642-4;Q5JXI8;Q13642;A0A0D9SFZ9;Q5JXH8;Q5JXH7;Q5JXI3;Q5JXI2;Q13642-3;A0A0D9SFI6;A0A0D9SFB0;Q5JXH9;A0A0D9SGB2;Q5JXI0;A0A0D9SG53;A0A0D9SGD1;A0A0D9SEY7;A0A0D9SGC5	Four and a half LIM domains protein 1	FHL1	20	14	14	14	8	7	10	8	7	10	8	7	10	0	0.921754	1.0275	12	0.94217	3	0.98624	5	1.5633	4	742180000	315860000	426320000	93083000	51419000	41664000	229280000	111300000	117980000	419820000	153140000	266680000
Q13769;F8WCP5;C9JXG5;H7C441;C9JXU6;F5GZF3;C9JCL9;H7C072	THO complex subunit 5 homolog	THOC5	8	14	14	14	8	6	6	8	6	6	8	6	6	0	-0.358869	0.78677	14	0.78677	4	0.64385	5	1.3375	5	1013400000	504980000	508430000	181590000	102630000	78962000	325600000	193520000	132080000	506220000	208830000	297390000
Q13838;Q13838-2;Q5STU3;A0A0G2JJZ9;H0Y400;F6WLT2;A0A140T9X3;F6QYI9;A0A0G2JJL7;F6R6M7;F6S4E6;A0A0A0MT12;F6TRA5;A0A140T9X9;A0A140T996;F6UJC5;A0A140TA18;A0A140T9K2;A0A140T9N3;A0A140T9L4;A0A140T973;A0A140T9K1	Spliceosome RNA helicase DDX39B	DDX39B	22	11	2	2	7	7	9	0	2	1	0	2	1	0	-0.801719	0.71381	3	NA	0	0.67985	2	NA	1	505070000	254960000	250110000	0	0	0	192710000	118350000	74364000	312360000	136610000	175750000
Q13885	Tubulin beta-2A chain	TUBB2A	1	30	2	2	26	30	29	2	2	2	2	2	2	0	1.44596	1.1435	8	1.0898	2	0.9973	3	1.4381	3	702890000	318710000	384180000	136130000	69970000	66161000	211830000	97109000	114720000	354940000	151630000	203300000
Q14004-2;Q14004	Cyclin-dependent kinase 13	CDK13	2	2	1	1	2	1	2	1	0	1	1	0	1	0	0.919846	1.0271	3	0.91616	2	NA	0	NA	1	84797000	37035000	47762000	16834000	8309000	8525400	0	0	0	67963000	28726000	39237000
Q14008-2;Q14008;Q14008-3;H0YDX5	Cytoskeleton-associated protein 5	CKAP5	4	7	7	7	2	2	4	2	2	4	2	2	4	0	-0.07665	0.83711	7	0.82016	2	0.8287	2	1.4137	3	149370000	72864000	76511000	70055000	36366000	33689000	3160100	1795300	1364800	76159000	34702000	41457000
Q14103-3;Q14103;H0Y8G5;H0YA96;Q14103-4;Q14103-2;D6RAF8;D6RF44;D6RBQ9;D6RD83	Heterogeneous nuclear ribonucleoprotein D0	HNRNPD	10	20	20	18	20	19	16	20	19	16	18	17	14	0	-0.245091	0.80669	58	0.77777	22	0.71962	19	1.3928	17	12659000000	6339300000	6319900000	3106000000	1693100000	1412900000	4004600000	2301000000	1703700000	5548600000	2345200000	3203400000
Q14147	Probable ATP-dependent RNA helicase DHX34	DHX34	1	1	1	1	0	1	1	0	1	1	0	1	1	0	3.31082	1.673	2	NA	0	NA	1	NA	1	69489000	24630000	44859000	0	0	0	32523000	10914000	21609000	36966000	13716000	23251000
Q14166	Tubulin--tyrosine ligase-like protein 12	TTLL12	1	2	2	2	0	0	2	0	0	2	0	0	2	0	2.65617	1.4638	2	NA	0	NA	0	1.4638	2	80620000	35598000	45022000	0	0	0	0	0	0	80620000	35598000	45022000
Q14204;H0YJ21	Cytoplasmic dynein 1 heavy chain 1	DYNC1H1	2	52	52	52	34	39	31	34	39	31	34	39	31	0	0.449461	0.9331	83	0.85442	22	0.8407	34	1.332	27	7343400000	3715200000	3628200000	1551300000	821640000	729700000	3031000000	1756100000	1274900000	2761100000	1137500000	1623600000
Q14240;Q14240-2;E7EQG2	Eukaryotic initiation factor 4A-II	EIF4A2	3	15	2	2	13	14	14	0	1	1	0	1	1	0	NA	NA	1	NA	0	NA	1	NA	0	8069400	3839800	4229600	0	0	0	8069400	3839800	4229600	0	0	0
Q14257;Q14257-2;H0YL43;A8MXP8	Reticulocalbin-2	RCN2	4	12	12	12	10	11	10	10	11	10	10	11	10	0	-0.143788	0.82485	29	0.79417	9	0.77034	11	1.2323	9	7243700000	3711800000	3531900000	1406500000	763020000	643500000	2731200000	1574600000	1156600000	3105900000	1374100000	1731800000
Q14258	E3 ubiquitin/ISG15 ligase TRIM25	TRIM25	1	16	16	16	8	9	14	8	9	14	8	9	14	0	1.46393	1.1477	21	0.83477	4	1.0632	7	1.6528	10	736270000	333840000	402430000	95637000	51088000	44548000	228220000	117350000	110870000	412420000	165410000	247010000
Q14315-2;Q14315	Filamin-C	FLNC	2	5	5	5	3	3	2	3	3	2	3	3	2	0	0.723732	0.98681	6	1.0295	3	0.8321	3	1.3794	2	186320000	96745000	89572000	45975000	22694000	23281000	73901000	42249000	31652000	66441000	31803000	34638000
Q14498-3;Q14498-2;Q14498;H0Y4X3;A0A0U1RQH7;G3XAC6;A0A0U1RQW2;Q5QP23;Q5QP22	RNA-binding protein 39	RBM39	9	7	7	7	5	4	3	5	4	3	5	4	3	0	-0.922585	0.6951	9	0.67431	5	0.6951	3	1.2028	4	947770000	504980000	442780000	319880000	182870000	137020000	301070000	172460000	128610000	326810000	149660000	177160000
Q14566	DNA replication licensing factor MCM6	MCM6	1	27	27	27	19	20	22	19	20	22	19	20	22	0	0.639075	0.96991	48	0.78902	14	0.79119	14	1.4722	20	5238200000	2569900000	2668300000	767570000	409010000	358570000	1650200000	918290000	731870000	2820500000	1242600000	1577900000
Q14657	EKC/KEOPS complex subunit LAGE3	LAGE3	1	1	1	1	0	0	1	0	0	1	0	0	1	0.0091954	NA	NA	1	NA	0	NA	0	NA	1	571450	211060	360400	0	0	0	0	0	0	571450	211060	360400
Q14676-3;Q14676-2;Q14676;Q14676-4	Mediator of DNA damage checkpoint protein 1	MDC1	4	2	2	2	0	2	0	0	2	0	0	2	0	0	-4.52942	0.31464	2	NA	0	0.31464	2	NA	0	25300000	21808000	3491700	0	0	0	25300000	21808000	3491700	0	0	0
Q14677-2;Q14677;Q14677-3	Clathrin interactor 1	CLINT1	3	2	2	2	1	1	2	1	1	2	1	1	2	0	0.342578	0.91297	3	NA	1	NA	1	1.1726	2	23806000	9305400	14500000	1618300	864290	754040	3636600	1833600	1803100	18551000	6607600	11943000
Q14680-3;Q14680-4;Q14680-5;Q14680-2;Q14680-8;Q14680-7;Q14680-6;Q14680	Maternal embryonic leucine zipper kinase	MELK	8	1	1	1	0	1	1	0	1	1	0	1	1	0	1.17911	1.0829	2	NA	0	NA	1	NA	1	18713000	8735600	9977400	0	0	0	5385500	2817200	2568300	13328000	5918400	7409100
Q14683;G8JLG1;H0Y7K8;V9GY57;V9GYN9	Structural maintenance of chromosomes protein 1A	SMC1A	5	29	29	29	16	21	22	16	21	22	16	21	22	0	0.177448	0.88272	54	0.85175	15	0.81814	19	1.4845	20	2030400000	915900000	1114500000	314110000	184690000	129420000	799820000	427820000	372000000	916470000	303380000	613090000
Q14739;C9JXK0;C9JES9	Lamin-B receptor	LBR	3	16	16	16	8	13	12	8	13	12	8	13	12	0	-0.910947	0.69688	46	0.66425	11	0.52706	18	1.196	17	5937100000	3180300000	2756800000	1077400000	626490000	450910000	2221800000	1364200000	857550000	2637900000	1189500000	1448400000
Q147X3;Q147X3-2;J3KNC2	N-alpha-acetyltransferase 30	NAA30	3	3	3	3	1	1	2	1	1	2	1	1	2	0	0.499675	0.94271	3	NA	1	NA	1	1.2221	2	8111300	3998000	4113300	4477900	2372700	2105300	889920	453560	436360	2743400	1171800	1571600
Q14966-4;Q14966-3;Q14966	Zinc finger protein 638	ZNF638	3	1	1	1	1	1	0	1	1	0	1	1	0	0.0046647	-1.11282	0.66664	2	NA	1	NA	1	NA	0	3176000	1925500	1250500	1376300	820810	555530	1799600	1104700	694970	0	0	0
Q14974;J3KTM9;Q14974-2;J3QR48;J3QKQ5;J3KS06;J3QRG4	Importin subunit beta-1	KPNB1	7	14	14	14	10	11	13	10	11	13	10	11	13	0	0.165608	0.88059	35	0.79272	10	0.73042	11	1.4122	14	4790800000	2263000000	2527800000	1009200000	564830000	444400000	1567500000	827700000	739800000	2214000000	870480000	1343600000
Q15018	BRISC complex subunit Abro1	FAM175B	1	2	2	2	1	2	1	1	2	1	1	2	1	0	0.906468	1.0243	2	NA	1	NA	1	NA	0	99092000	49779000	49313000	43509000	22038000	21471000	55583000	27741000	27842000	0	0	0
Q15020;F8VV04;Q15020-4;Q15020-2	Squamous cell carcinoma antigen recognized by T-cells 3	SART3	4	4	4	4	2	2	3	2	2	3	2	2	3	0	-0.472303	0.7674	7	0.73113	2	0.54213	2	0.91699	3	156860000	81353000	75505000	39815000	21435000	18380000	51195000	28823000	22372000	65849000	31096000	34753000
Q15029-2;Q15029;Q15029-3;K7EP67;K7EJ74;K7EIT3	116 kDa U5 small nuclear ribonucleoprotein component	EFTUD2	6	16	15	15	12	11	13	11	11	12	11	11	12	0	-0.211035	0.81275	26	0.79177	9	0.6778	7	1.5163	10	2215800000	1074500000	1141300000	506040000	284830000	221210000	624020000	362080000	261940000	1085700000	427610000	658100000
Q15046;Q15046-2;H3BVA8;H3BRC9	Lysine--tRNA ligase	KARS	4	12	12	12	10	8	9	10	8	9	10	8	9	0	0.590888	0.96042	20	0.86245	6	0.81589	6	1.4126	8	1584800000	741680000	843120000	375710000	204460000	171250000	432780000	223040000	209740000	776310000	314180000	462130000
Q15050	Ribosome biogenesis regulatory protein homolog	RRS1	1	1	1	1	0	1	0	0	1	0	0	1	0	0.00067522	NA	NA	1	NA	0	NA	1	NA	0	49752000	39083000	10669000	0	0	0	49752000	39083000	10669000	0	0	0
Q15054-3;Q15054-2;Q15054	DNA polymerase delta subunit 3	POLD3	3	1	1	1	1	0	1	1	0	1	1	0	1	0	0.752995	0.99272	2	NA	1	NA	0	NA	1	14298000	6295700	8002400	3676700	1960100	1716600	0	0	0	10621000	4335700	6285800
Q15056-2;Q15056	Eukaryotic translation initiation factor 4H	EIF4H	2	2	2	2	1	1	1	1	1	1	1	1	1	0	-0.487925	0.76477	3	NA	1	NA	1	NA	1	217930000	127930000	90004000	67912000	36841000	31071000	147040000	89712000	57330000	2976100	1372800	1603300
Q15084-3;Q15084;Q15084-4;Q15084-5;Q15084-2	Protein disulfide-isomerase A6	PDIA6	5	11	11	11	6	10	8	6	10	8	6	10	8	0	-0.496441	0.76334	16	0.70432	5	0.68834	6	1.1591	5	4585000000	2379300000	2205700000	861850000	476890000	384950000	1701500000	944710000	756830000	2021600000	957650000	1063900000
Q15118;Q15118-2	[Pyruvate dehydrogenase (acetyl-transferring)] kinase isozyme 1, mitochondrial	PDK1	2	1	1	1	1	1	0	1	1	0	1	1	0	0.00061275	-1.75389	0.57904	2	NA	1	NA	1	NA	0	145090000	91225000	53866000	53681000	35607000	18075000	91410000	55619000	35791000	0	0	0
Q15120;Q15120-2	[Pyruvate dehydrogenase (acetyl-transferring)] kinase isozyme 3, mitochondrial	PDK3	2	1	1	1	1	1	0	1	1	0	1	1	0	0.00071327	-1.68138	0.58834	2	NA	1	NA	1	NA	0	175560000	103910000	71647000	69622000	39970000	29652000	105940000	63945000	41995000	0	0	0
Q15181;Q5SQT6	Inorganic pyrophosphatase	PPA1	2	3	3	3	3	2	0	3	2	0	3	2	0	0	-0.16796	0.82048	4	0.82048	2	0.88155	2	NA	0	329200000	160090000	169110000	128690000	68699000	59995000	200510000	91388000	109120000	0	0	0
Q15233;Q15233-2;C9JYS8;H7C367;C9IZL7;C9J4X2	Non-POU domain-containing octamer-binding protein	NONO	6	16	16	15	13	14	14	13	14	14	12	13	13	0	-0.436921	0.77339	45	0.70868	14	0.68107	15	1.2724	16	3768700000	1886400000	1882300000	745470000	437310000	308160000	1200500000	647010000	553450000	1822800000	802070000	1020700000
Q15291-2;Q15291	Retinoblastoma-binding protein 5	RBBP5	2	2	2	2	2	2	1	2	2	1	2	2	1	0	-0.420887	0.77612	5	0.84754	2	0.73951	2	NA	1	199450000	100770000	98682000	43548000	23768000	19780000	62397000	37278000	25120000	93504000	39722000	53783000
Q15293-2;Q15293;E9PP27	Reticulocalbin-1	RCN1	3	5	5	5	3	4	4	3	4	4	3	4	4	0	-0.642548	0.73922	10	0.72506	3	0.6808	4	1.3148	3	390580000	197790000	192790000	110040000	64196000	45845000	86316000	51859000	34457000	194220000	81732000	112490000
Q15365	Poly(rC)-binding protein 1	PCBP1	1	15	15	11	15	13	13	15	13	13	11	9	9	0	0.0945267	0.86791	32	0.74198	12	0.80348	10	1.3101	10	8423300000	4072300000	4350900000	1761500000	966730000	794800000	2651600000	1454500000	1197100000	4010100000	1651100000	2359000000
Q15366-3;Q15366-6;Q15366-2;Q15366;H3BSS4	Poly(rC)-binding protein 2	PCBP2	5	15	11	1	11	15	15	7	11	11	0	1	1	0	0.219461	0.89032	28	0.57588	5	0.76627	11	1.3361	12	12835000000	6277900000	6557500000	2063100000	1205000000	858020000	4445100000	2452700000	1992400000	6327200000	2620200000	3707000000
Q15366-4;Q15366-5;F8VZX2;Q15366-7;H3BRU6;Q15366-8;F8W0G4;F8VXH9;F8VRH0;E9PFP8;P57721-5;P57721-4;P57721;F8W1G6;J3QT27;P57721-2;P57721-3;F8VTZ0;H3BND9;H3BSP4;C9K0A2;F8WC71;C9IZV9;C9J7A9;C9JSA6;C9J5V4;C9JTY5;C9JZY3;C9J0A4;F6TJN8;P57723-2;P57723	Poly(rC)-binding protein 2	PCBP2	32	15	1	1	11	14	15	0	0	1	0	0	1	0.00071736	NA	NA	1	NA	0	NA	0	NA	1	77327000	52467000	24860000	0	0	0	0	0	0	77327000	52467000	24860000
Q15386	Ubiquitin-protein ligase E3C	UBE3C	1	1	1	1	1	0	0	1	0	0	1	0	0	0.00067385	NA	NA	1	NA	1	NA	0	NA	0	47214000	28015000	19200000	47214000	28015000	19200000	0	0	0	0	0	0
Q15388	Mitochondrial import receptor subunit TOM20 homolog	TOMM20	1	1	1	1	0	0	1	0	0	1	0	0	1	0.004662	NA	NA	0	NA	0	NA	0	NA	0	0	0	0	0	0	0	0	0	0	0	0	0
Q3LIE7;Q15392-2;Q15392;H7C4B7	Delta(24)-sterol reductase	Nbla03646;DHCR24	4	6	6	6	3	4	5	3	4	5	3	4	5	0	2.18197	1.3288	3	NA	1	0.7481	2	1.3288	3	365180000	165020000	200160000	63769000	36408000	27362000	107460000	59740000	47720000	193950000	68868000	125080000
Q15393;Q15393-3;Q15393-2	Splicing factor 3B subunit 3	SF3B3	3	7	7	7	3	3	5	3	3	5	3	3	5	0	-0.0958795	0.83358	6	0.8578	3	0.64742	3	1.1774	4	594810000	293460000	301350000	139190000	67524000	71665000	179640000	109270000	70372000	275980000	116660000	159320000
Q5QPE2;Q15437	Protein transport protein Sec23B	SEC23B	2	3	2	2	3	2	2	2	1	1	2	1	1	0.0007148	-0.208908	0.81313	2	NA	1	NA	1	NA	0	1397500	768060	629420	572770	323660	249110	824700	444400	380310	0	0	0
Q15477	Helicase SKI2W	SKIV2L	1	1	1	1	1	1	1	1	1	1	1	1	1	0	1.27457	1.1042	3	NA	1	NA	1	NA	1	12425000	5291800	7133500	1785100	778350	1006700	2744400	1540900	1203600	7895800	2972600	4923200
Q15555-4;Q15555-5;Q15555-3;Q15555;K7EL66;K7ERD8;Q15555-2;M0QX52;K7ENB3;C9JB30;Q9UPY8-2;Q9UPY8	Microtubule-associated protein RP/EB family member 2	MAPRE2	12	10	10	10	4	8	10	4	8	10	4	8	10	0	1.20529	1.0887	22	0.8828	5	0.93708	7	1.366	10	2384700000	1079800000	1304900000	447220000	242050000	205170000	717190000	368490000	348700000	1220300000	469240000	751060000
Q15645;H0YAL2;Q15645-2	Pachytene checkpoint protein 2 homolog	TRIP13	3	3	3	3	1	2	2	1	2	2	1	2	2	0	0.9909	1.0421	3	NA	1	NA	1	1.6946	2	58939000	23875000	35064000	1449400	572710	876710	10548000	4741500	5806300	46942000	18560000	28381000
Q15654;A0A0D9SFS2;H7BZE2	Thyroid receptor-interacting protein 6	TRIP6	3	6	6	6	3	4	5	3	4	5	3	4	5	0	0.0359044	0.85759	9	0.77951	4	0.61311	4	0.98642	3	665970000	381450000	284520000	90685000	55114000	35570000	246460000	168790000	77668000	328820000	157540000	171290000
Q15717;Q15717-2;M0QZR9;M0R055;B1APY9;B1APY8;A0A0A0MRX1;A0A0R4J2E6;Q12926-2;Q12926;P26378-4;P26378-2;P26378-5;P26378;P26378-3	ELAV-like protein 1	ELAVL1	15	10	10	10	6	7	7	6	7	7	6	7	7	0	-0.500377	0.76268	21	0.62268	6	0.62489	7	1.1404	8	1329300000	686680000	642650000	207810000	126430000	81379000	453080000	280370000	172720000	668450000	279890000	388560000
Q15758;M0QXM4;Q15758-3;Q15758-2;M0QX44	Neutral amino acid transporter B(0)	SLC1A5	5	7	7	7	4	6	5	4	6	5	4	6	5	0	-1.169	0.65846	10	0.65512	3	0.63088	4	1.1442	3	1779700000	1034000000	745720000	566260000	354810000	211450000	644860000	410900000	233960000	568590000	268280000	300320000
Q16512;Q16512-2;K7EM57;Q16512-3;K7EL10;K7EKY9	Serine/threonine-protein kinase N1	PKN1	6	4	4	4	2	1	4	2	1	4	2	1	4	0	1.48906	1.1536	7	0.77135	2	NA	1	1.3457	4	284540000	132850000	151690000	59592000	34101000	25491000	46461000	23745000	22716000	178480000	75002000	103480000
Q16513-3;Q16513-2;Q16513;Q16513-4;B1AL79;Q16513-5;A0A0A0MRN8;H0Y5V5	Serine/threonine-protein kinase N2	PKN2	8	25	25	25	15	17	18	15	17	18	15	17	18	0	0.347729	0.91393	41	0.73962	11	0.74234	15	1.6938	15	4001100000	2033200000	1967900000	780850000	455560000	325280000	1422300000	804790000	617460000	1798000000	772840000	1025200000
Q16543;K7EQA9;K7EL68;K7EKQ2;K7EIU0;REV__B4DFN3;REV__Q13563-3;REV__Q13563	Hsp90 co-chaperone Cdc37;Hsp90 co-chaperone Cdc37, N-terminally processed	CDC37	8	10	10	10	6	7	5	6	7	5	6	7	5	0	1.05305	1.0554	11	0.82472	3	0.91016	4	1.5319	4	769100000	413540000	355560000	274200000	148000000	126210000	369020000	211000000	158020000	125870000	54543000	71331000
Q16658;C9JPH9;C9JFC0;A0A0A0MSB2	Fascin	FSCN1	4	7	7	7	5	3	6	5	3	6	5	3	6	0	1.25679	1.1002	7	0.743	3	NA	1	1.1559	3	526710000	253560000	273140000	134290000	78946000	55343000	126110000	64441000	61674000	266300000	110180000	156130000
Q16795	NADH dehydrogenase [ubiquinone] 1 alpha subcomplex subunit 9, mitochondrial	NDUFA9	1	2	2	2	1	0	1	1	0	1	1	0	1	0	0.60485	0.96316	2	NA	1	NA	0	NA	1	61494000	36754000	24741000	53997000	33267000	20729000	0	0	0	7497600	3486400	4011200
Q16822;B4DW73;H0YML5;H0YM31;A0A0A0MS74;Q16822-2;H0YNG4;H0YMA5;H0YMU6;P35558;H0YMY3;P35558-2	Phosphoenolpyruvate carboxykinase [GTP], mitochondrial	PCK2	12	29	29	29	22	22	25	22	22	25	22	22	25	0	-0.865143	0.70393	52	0.68397	15	0.59814	17	1.2189	20	8430400000	4518800000	3911600000	1913300000	1126700000	786660000	2880000000	1798800000	1081200000	3637100000	1593400000	2043800000
Q16878	Cysteine dioxygenase type 1	CDO1	1	1	1	1	1	1	1	1	1	1	1	1	1	0.0035482	-0.44275	0.7724	3	NA	1	NA	1	NA	1	102310000	51431000	50877000	26191000	14868000	11324000	27855000	14575000	13281000	48262000	21989000	26273000
Q2T9J0-2;Q2T9J0	Peroxisomal leader peptide-processing protease;Peroxisomal leader peptide-processing protease, 15 kDa form;Peroxisomal leader peptide-processing protease, 45 kDa form	TYSND1	2	2	2	2	0	2	0	0	2	0	0	2	0	0	NA	NA	0	NA	0	NA	0	NA	0	6693700	4449900	2243800	0	0	0	6693700	4449900	2243800	0	0	0
Q2TAL8	Glutamine-rich protein 1	QRICH1	1	2	2	2	0	2	1	0	2	1	0	2	1	0	2.13863	1.3171	2	NA	0	NA	1	NA	1	59806000	24835000	34971000	0	0	0	28173000	12729000	15443000	31633000	12105000	19528000
Q2TAY7;Q2TAY7-2	WD40 repeat-containing protein SMU1;WD40 repeat-containing protein SMU1, N-terminally processed	SMU1	2	21	21	21	13	14	18	13	14	18	13	14	18	0	0.788803	1	30	0.74742	9	0.84476	8	1.3592	13	5184900000	2601200000	2583800000	970040000	561030000	409010000	1614300000	922460000	691810000	2600600000	1117700000	1482900000
Q32P41	tRNA (guanine(37)-N1)-methyltransferase	TRMT5	1	1	1	1	1	0	0	1	0	0	1	0	0	0.0097421	NA	NA	1	NA	1	NA	0	NA	0	23967000	12037000	11930000	23967000	12037000	11930000	0	0	0	0	0	0
Q3SXM5-2;Q3SXM5;H3BQI7;H3BT52	Inactive hydroxysteroid dehydrogenase-like protein 1	HSDL1	4	4	4	4	0	2	3	0	2	3	0	2	3	0	-1.3896	0.6273	3	NA	0	NA	1	0.47146	2	102010000	73686000	28328000	0	0	0	35707000	19529000	16178000	66307000	54157000	12150000
Q3SXY8-2;Q3SXY8-3;Q3SXY8	ADP-ribosylation factor-like protein 13B	ARL13B	3	1	1	1	0	0	1	0	0	1	0	0	1	0.0063547	NA	NA	1	NA	0	NA	0	NA	1	2526600	807630	1719000	0	0	0	0	0	0	2526600	807630	1719000
Q3SY69;Q3SY69-3;Q3SY69-2;H0YHN9	Mitochondrial 10-formyltetrahydrofolate dehydrogenase	ALDH1L2	4	10	10	9	8	6	7	8	6	7	8	5	7	0	-0.925073	0.69472	14	0.68824	5	0.61742	4	1.3429	5	1357500000	709770000	647700000	328870000	189400000	139470000	347230000	216880000	130350000	681370000	303490000	377880000
Q3ZCM7;A0A075B736;Q5SQY0;CON__ENSEMBL:ENSBTAP00000025008;Q9H4B7;A0A075B724	Tubulin beta-8 chain	TUBB8	6	11	2	2	10	11	11	2	2	2	2	2	2	0	NA	NA	0	NA	0	NA	0	NA	0	0	0	0	0	0	0	0	0	0	0	0	0
Q3ZCQ8-3;Q3ZCQ8;Q3ZCQ8-2;M0R2F8;M0R0C3;M0R003;M0R1Y4;M0R2Q2;M0R047	Mitochondrial import inner membrane translocase subunit TIM50	TIMM50	9	8	8	8	6	7	6	6	7	6	6	7	6	0	-0.554999	0.75358	17	0.72559	6	0.60863	6	1.2137	5	2524200000	1381300000	1142900000	574040000	338550000	235490000	1045600000	632540000	413010000	904580000	410210000	494370000
Q4G0A6	Protein FAM188B	FAM188B	1	1	1	1	1	0	0	1	0	0	1	0	0	0.00071276	NA	NA	1	NA	1	NA	0	NA	0	2308300	991020	1317300	2308300	991020	1317300	0	0	0	0	0	0
Q4VC05;Q4VC05-2	B-cell CLL/lymphoma 7 protein family member A	BCL7A	2	1	1	1	0	1	1	0	1	1	0	1	1	0.00067659	0.0577425	0.86142	2	NA	0	NA	1	NA	1	8141300	4167100	3974200	0	0	0	3355100	2071800	1283200	4786300	2095300	2691000
Q52LJ0;Q52LJ0-2	Protein FAM98B	FAM98B	2	2	2	2	0	0	2	0	0	2	0	0	2	0	2.9388	1.5507	2	NA	0	NA	0	1.5507	2	86983000	28515000	58468000	0	0	0	0	0	0	86983000	28515000	58468000
Q53GQ0;E9PI21;Q53GQ0-2	Estradiol 17-beta-dehydrogenase 12	HSD17B12	3	6	6	6	1	4	6	1	4	6	1	4	6	0	-0.2412	0.80738	11	0.82986	2	0.64092	5	1.2037	4	1248600000	568270000	680300000	115580000	63345000	52238000	398340000	224330000	174010000	734640000	280590000	454050000
Q58FF8	Putative heat shock protein HSP 90-beta 2	HSP90AB2P	1	6	2	2	5	4	6	1	1	2	1	1	2	0	1.23938	1.0963	6	0.91404	2	NA	1	1.5787	3	708300000	316370000	391930000	162720000	84081000	78637000	144580000	77217000	67363000	401000000	155080000	245920000
Q5C9Z4	Nucleolar MIF4G domain-containing protein 1	NOM1	1	2	2	2	0	2	0	0	2	0	0	2	0	0	-1.58276	0.60123	2	NA	0	0.60123	2	NA	0	4464400	3051500	1412900	0	0	0	4464400	3051500	1412900	0	0	0
Q5HYI8;C9JXM3;F8WF50;F8WDC7	Rab-like protein 3	RABL3	4	5	5	5	0	5	2	0	5	2	0	5	2	0	-1.23247	0.64934	6	NA	0	0.64565	5	1.2377	2	201350000	113450000	87902000	0	0	0	115810000	72594000	43213000	85544000	40854000	44689000
Q5JR04;Q9HCE1-2;Q9HCE1	Putative helicase MOV-10	MOV10	3	2	2	2	1	1	1	1	1	1	1	1	1	0	0.335703	0.91169	3	NA	1	NA	1	NA	1	34912000	19624000	15288000	29354000	16899000	12456000	1922000	1157900	764130	3635600	1567400	2068100
Q5JRX3;Q5JRX3-2;Q5JRX3-3;A0A0A0MRX9;H0Y7L7;B1APQ0;H0Y4F7	Presequence protease, mitochondrial	PITRM1	7	36	36	36	20	31	28	20	31	28	20	31	28	0	-0.84901	0.70643	64	0.65246	13	0.60706	27	1.1887	24	6960200000	3667000000	3293100000	1315000000	747290000	567720000	2425300000	1488600000	936740000	3219900000	1431200000	1788700000
Q5JTZ9	Alanine--tRNA ligase, mitochondrial	AARS2	1	25	25	25	17	20	17	17	20	17	17	20	17	0	-1.11378	0.6665	29	0.64939	9	0.56072	9	1.0589	11	4239300000	2464300000	1775000000	966680000	624620000	342060000	1638600000	1048500000	590150000	1634000000	791180000	842820000
Q5JVF3-3;Q5JVF3-2;Q5JVF3;Q5JVF3-4	PCI domain-containing protein 2	PCID2	4	2	2	2	1	2	0	1	2	0	1	2	0	0	NA	NA	0	NA	0	NA	0	NA	0	0	0	0	0	0	0	0	0	0	0	0	0
Q5JZ02;Q96S44	TP53-regulating kinase	TP53RK	2	2	2	2	2	2	2	2	2	2	2	2	2	0	0.46294	0.93567	6	0.84415	2	0.93567	2	1.4692	2	462510000	231840000	230670000	118780000	68606000	50171000	155700000	80492000	75212000	188030000	82741000	105290000
Q5LJB0;Q5LJA5;Q5LJA9;Q9Y5K5-2;Q9Y5K5-4;Q9Y5K5-3;Q9Y5K5;H0Y4E0;H0Y6Y4	Ubiquitin carboxyl-terminal hydrolase isozyme L5	UCHL5	9	4	4	4	2	2	2	2	2	2	2	2	2	0	0.693594	0.98076	5	0.88213	2	0.87685	2	1.4203	2	224950000	101820000	123130000	60751000	33961000	26791000	62080000	31575000	30504000	102120000	36281000	65837000
Q5RGS4;Q9HB21-2;Q9HB21	Pleckstrin homology domain-containing family A member 1	PLEKHA1	3	2	2	2	1	1	0	1	1	0	1	1	0	0	0.267717	0.89913	2	NA	1	NA	1	NA	0	20554000	10688000	9865700	19283000	9906100	9376800	1271000	782180	488830	0	0	0
Q5SNT2-2;Q5SNT2;H0Y4R5	Transmembrane protein 201	TMEM201	3	2	2	2	1	0	1	1	0	1	1	0	1	0	-0.381831	0.78281	2	NA	1	NA	0	NA	1	75936000	46466000	29470000	54088000	35593000	18495000	0	0	0	21848000	10873000	10975000
Q5SRE5-2;Q5SRE5	Nucleoporin NUP188 homolog	NUP188	2	4	4	4	1	2	3	1	2	3	1	2	3	0	0.171059	0.88157	6	NA	1	0.58923	2	1.2557	3	194740000	110140000	84601000	39002000	24848000	14154000	61014000	42410000	18603000	94724000	42880000	51844000
Q5SWX8-3;Q5SWX8-4;Q5SWX8;Q5SWX8-2	Protein odr-4 homolog	ODR4	4	3	3	3	0	1	2	0	1	2	0	1	2	0	0.935091	1.0303	2	NA	0	NA	1	NA	1	285940000	110220000	175720000	0	0	0	37011000	19239000	17771000	248930000	90980000	157950000
Q5SY16	Polynucleotide 5-hydroxyl-kinase NOL9	NOL9	1	5	5	5	3	3	3	3	3	3	3	3	3	0	-0.98222	0.68605	9	0.68605	3	0.58061	4	1.2619	3	512320000	297970000	214350000	58230000	34943000	23287000	310460000	195680000	114780000	143630000	67346000	76289000
Q5T160;H0Y450	Probable arginine--tRNA ligase, mitochondrial	RARS2	2	2	2	2	1	1	0	1	1	0	1	1	0	0	-3.0197	0.43843	2	NA	1	NA	1	NA	0	153970000	87941000	66028000	70426000	37335000	33091000	83543000	50606000	32937000	0	0	0
Q5T1B0-2			1	1	1	1	0	1	1	0	1	1	0	1	1	0.0080692	2.10952	1.3093	2	NA	0	NA	1	NA	1	3089800	1275800	1814000	0	0	0	1274500	621160	653300	1815300	654650	1160700
Q5T1C6;F6XC58;E9PLJ7	Acyl-coenzyme A thioesterase THEM4	THEM4	3	2	2	2	1	1	1	1	1	1	1	1	1	0	-0.00465266	0.85046	2	NA	1	NA	1	NA	0	91321000	49457000	41864000	39878000	20396000	19482000	51443000	29061000	22382000	0	0	0
Q5T3I4;Q5T3I3;Q8NCW5-2;Q8NCW5	NAD(P)H-hydrate epimerase	APOA1BP	4	1	1	1	1	1	1	1	1	1	1	1	1	0.00061501	0.9763	1.039	3	NA	1	NA	1	NA	1	173200000	77010000	96192000	37179000	19560000	17619000	46309000	25263000	21046000	89714000	32188000	57526000
Q5T3Q7;Q9H583	HEAT repeat-containing protein 1;HEAT repeat-containing protein 1, N-terminally processed	HEATR1	2	1	1	1	0	1	0	0	1	0	0	1	0	0.00067705	NA	NA	0	NA	0	NA	0	NA	0	0	0	0	0	0	0	0	0	0	0	0	0
Q5T4S7-5;Q5T4S7-3;Q5T4S7-4;Q5T4S7;Q5T4S7-2	E3 ubiquitin-protein ligase UBR4	UBR4	5	1	1	1	0	0	1	0	0	1	0	0	1	0.0040864	NA	NA	1	NA	0	NA	0	NA	1	15810000	6183800	9626400	0	0	0	0	0	0	15810000	6183800	9626400
Q5T5X7	BEN domain-containing protein 3	BEND3	1	1	1	1	0	0	1	0	0	1	0	0	1	0.00069109	NA	NA	1	NA	0	NA	0	NA	1	38148000	18468000	19680000	0	0	0	0	0	0	38148000	18468000	19680000
Q5T6V5;Q5T6V6;Q5T6V7	UPF0553 protein C9orf64	C9orf64	3	4	4	4	3	2	1	3	2	1	3	2	1	0	-0.376079	0.7838	4	0.78964	3	0.802	3	NA	1	322670000	143490000	179190000	57582000	30795000	26787000	141560000	69388000	72167000	123540000	43302000	80236000
Q5T749	Keratinocyte proline-rich protein	KPRP	1	4	4	4	1	0	4	1	0	4	1	0	4	0	-2.41627	0.5006	2	NA	0	NA	0	0.5006	2	404260000	326820000	77441000	31972000	31972000	0	0	0	0	372280000	294840000	77441000
Q5T9A4;Q5T9A4-3	ATPase family AAA domain-containing protein 3B	ATAD3B	2	42	9	7	29	36	33	6	8	7	4	6	6	0	-0.654938	0.73721	15	0.65638	4	0.66097	6	1.3325	5	3652800000	1969900000	1682900000	903030000	536220000	366810000	1218700000	765800000	452910000	1531000000	667840000	863190000
Q5TDF0;Q9BSD7	Cancer-related nucleoside-triphosphatase	NTPCR	2	3	3	3	3	2	1	3	2	1	3	2	1	0	-0.603199	0.74564	5	0.8156	3	0.72022	2	NA	1	625720000	411870000	213860000	317640000	257140000	60504000	144680000	81380000	63304000	163400000	73349000	90047000
Q5TDH0-2;Q5TDH0;Q5TDH0-3;H0YII4;H0YI90	Protein DDI1 homolog 2	DDI2	5	4	4	4	3	2	2	3	2	2	3	2	2	0	-0.198231	0.81504	6	0.67565	3	0.81219	2	1.3636	2	261230000	130920000	130320000	76104000	44279000	31825000	96099000	50550000	45549000	89028000	36087000	52941000
Q5TEC6	Histone H3	HIST2H3PS2	1	3	1	1	3	3	2	1	1	0	1	1	0	0.0040888	-4.53593	0.31419	2	NA	1	NA	1	NA	0	52999000	38984000	14015000	24640000	15022000	9618300	28359000	23962000	4396700	0	0	0
Q5TFE4;Q5TFE4-2;Q5QPD0	5-nucleotidase domain-containing protein 1	NT5DC1	3	10	10	10	5	5	8	5	5	8	5	5	8	0	0.738113	0.98971	15	0.74189	3	0.83786	4	1.5224	8	1158200000	525410000	632760000	187370000	104980000	82390000	342970000	176950000	166020000	627830000	243480000	384350000
Q5VTR2;C9JWJ4;C9J0A5;C9JXC9	E3 ubiquitin-protein ligase BRE1A	RNF20	4	9	9	9	0	4	8	0	4	8	0	4	8	0	2.74179	1.4896	6	NA	0	0.88967	3	1.601	5	437670000	200100000	237570000	0	0	0	172040000	95206000	76837000	265620000	104890000	160730000
Q5VVQ6-2;Q5VVQ6	Ubiquitin thioesterase OTU1	YOD1	2	2	2	2	2	1	1	2	1	1	2	1	1	0	0.931284	1.0295	3	NA	1	NA	1	NA	1	196990000	99462000	97532000	39809000	23697000	16112000	71864000	41125000	30739000	85320000	34640000	50680000
Q5VY60;Q7Z4H7-2;Q7Z4H7-3;Q7Z4H7	HAUS augmin-like complex subunit 6	HAUS6	4	1	1	1	0	1	0	0	1	0	0	1	0	0.0012048	NA	NA	1	NA	0	NA	1	NA	0	2734700	1489200	1245400	0	0	0	2734700	1489200	1245400	0	0	0
Q5VZL5-4;Q5VZL5;Q5VZL5-2;Q5VZL5-3;H7C1I7;Q5SVZ7;H0YH25;Q9UJ78-1;Q9UJ78-5;Q9UJ78;Q5SVZ6	Zinc finger MYM-type protein 4	ZMYM4	11	15	15	13	6	9	10	6	9	10	5	8	8	0	0.972997	1.0383	16	0.76554	5	0.67875	6	1.2161	8	621320000	290540000	330780000	126100000	69187000	56911000	120810000	70188000	50625000	374410000	151160000	223250000
Q7L523;Q5VZM2-2;Q5VZM0;Q5VZM2	Ras-related GTP-binding protein A;Ras-related GTP-binding protein B	RRAGA;RRAGB	4	3	3	3	3	3	1	3	3	1	3	3	1	0	-0.283896	0.79984	7	0.67529	3	0.71041	3	1.5279	2	314140000	184450000	129690000	120930000	74336000	46598000	165940000	99409000	66530000	27269000	10710000	16559000
Q5W0B1	RING finger protein 219	RNF219	1	1	1	1	0	0	1	0	0	1	0	0	1	0.0012085	NA	NA	1	NA	0	NA	0	NA	1	2347800	594040	1753800	0	0	0	0	0	0	2347800	594040	1753800
Q68E01-2;Q68E01	Integrator complex subunit 3	INTS3	2	1	1	1	1	1	1	1	1	1	1	1	1	0.00069541	-0.010435	0.84938	3	NA	1	NA	1	NA	1	9075300	4659500	4415900	1424200	745000	679150	2365800	1366300	999560	5285300	2548200	2737100
Q69YN2-3;Q69YN2	CWF19-like protein 1	CWF19L1	2	1	1	1	1	1	1	1	1	1	1	1	1	0	1.37995	1.1282	4	NA	1	0.94354	2	NA	1	6668500	3008000	3660500	938340	412080	526260	2194800	1207700	987170	3535300	1388200	2147100
Q6KCM7;Q6KCM7-4;Q6KCM7-5;Q6KCM7-2;Q6KCM7-3;Q6KCM7-6;H7C4Z4	Calcium-binding mitochondrial carrier protein SCaMC-2	SLC25A25	7	4	4	4	2	0	2	2	0	2	2	0	2	0	1.04282	1.0532	5	0.77972	2	NA	0	1.227	3	25913000	12929000	12984000	20871000	10443000	10428000	0	0	0	5041900	2486000	2555900
Q6NUK1;Q6NUK1-2;H3BMI3;J3KN42	Calcium-binding mitochondrial carrier protein SCaMC-1	SLC25A24	4	7	7	7	5	5	4	5	5	4	5	5	4	0	-0.668229	0.73506	6	0.59474	4	0.64405	5	1.3238	3	331730000	195780000	135950000	79784000	50320000	29464000	193410000	119550000	73860000	58530000	25902000	32627000
Q6P1J9	Parafibromin	CDC73	1	2	2	2	0	2	0	0	2	0	0	2	0	0.00071124	-0.34328	0.78947	2	NA	0	0.78947	2	NA	0	71078000	41340000	29738000	0	0	0	71078000	41340000	29738000	0	0	0
Q6P1L8	39S ribosomal protein L14, mitochondrial	MRPL14	1	2	2	2	2	1	2	2	1	2	2	1	2	0	-0.0317	0.84542	3	NA	1	NA	1	NA	1	116920000	61400000	55519000	28016000	16535000	11481000	41234000	25543000	15690000	47669000	19322000	28348000
Q6P1M0;Q6P1M0-2	Long-chain fatty acid transport protein 4	SLC27A4	2	10	10	10	9	7	7	9	7	7	9	7	7	0	-1.21533	0.65179	18	0.56775	6	0.58491	6	1.1903	6	1559600000	856710000	702850000	470810000	277130000	193680000	481360000	294700000	186670000	607390000	284880000	322500000
Q6P2E9;Q6P2E9-2;I3L2F4	Enhancer of mRNA-decapping protein 4	EDC4	3	8	8	8	3	4	5	3	4	5	3	4	5	0	1.04748	1.0542	8	0.60915	2	1.0333	3	1.4177	3	209850000	87742000	122110000	26765000	15872000	10893000	71898000	31731000	40167000	111190000	40139000	71051000
Q96GK7;Q6P2I3;C9J5B6;C9JGM0	Fumarylacetoacetate hydrolase domain-containing protein 2A;Fumarylacetoacetate hydrolase domain-containing protein 2B	FAHD2A;FAHD2B	4	2	2	2	2	2	2	2	2	2	2	2	2	0	-0.976519	0.68691	5	0.628	3	0.65694	2	1.2788	2	612790000	299410000	313380000	117120000	68176000	48945000	231120000	138760000	92357000	264550000	92475000	172080000
Q6P2Q9;I3L0J9;I3L3Z8	Pre-mRNA-processing-splicing factor 8	PRPF8	3	17	17	17	7	13	11	7	13	11	7	13	11	0	-0.111464	0.83073	26	0.83718	6	0.72004	12	1.3764	8	1382800000	697600000	685170000	185710000	100100000	85606000	573100000	331740000	241360000	623970000	265760000	358200000
Q6P3X3	Tetratricopeptide repeat protein 27	TTC27	1	1	1	1	0	1	1	0	1	1	0	1	1	0	1.56368	1.1713	2	NA	0	NA	1	NA	1	42061000	18092000	23969000	0	0	0	12819000	6458300	6360200	29242000	11633000	17609000
Q6P4A7;Q6P4A7-2;Q6P4A7-3;B1AMV7	Sideroflexin-4	SFXN4	4	6	6	6	4	3	4	4	3	4	4	3	4	0	-1.12211	0.66528	6	0.6552	3	0.55865	2	1.0649	3	679590000	361080000	318520000	270390000	164760000	105630000	139260000	83490000	55774000	269940000	112820000	157120000
Q6P587;Q6P587-2;Q6P587-3	Acylpyruvase FAHD1, mitochondrial	FAHD1	3	6	6	6	4	3	6	4	3	6	4	3	6	0	0.190809	0.88513	9	0.71004	3	0.58714	2	1.2544	4	2083700000	1164600000	919160000	491700000	311860000	179840000	561660000	376580000	185080000	1030400000	476160000	554240000
Q6P5Z2	Serine/threonine-protein kinase N3	PKN3	1	2	2	2	1	0	1	1	0	1	1	0	1	0	1.35775	1.1231	2	NA	1	NA	0	NA	1	4159200	1923000	2236200	1179400	673990	505450	0	0	0	2979800	1249000	1730700
Q6P9B9	Integrator complex subunit 5	INTS5	1	2	2	2	1	1	2	1	1	2	1	1	2	0	-0.481919	0.76578	3	NA	1	NA	1	1.2632	2	231740000	104090000	127650000	26829000	15537000	11291000	51135000	29770000	21365000	153780000	58781000	94995000
Q6PI48	Aspartate--tRNA ligase, mitochondrial	DARS2	1	19	19	19	12	17	14	12	17	14	12	17	14	0	-1.12629	0.66467	38	0.65885	11	0.52532	14	1.0915	13	8746600000	4734800000	4011900000	2137400000	1232000000	905410000	2784000000	1754500000	1029500000	3825200000	1748300000	2076900000
Q6PML9;D6R9M6	Zinc transporter 9	SLC30A9	2	5	5	5	2	4	1	2	4	1	2	4	1	0	-2.65074	0.47546	6	NA	1	0.47546	4	NA	1	244180000	170880000	73298000	54636000	38348000	16288000	181350000	128330000	53018000	8198500	4207000	3991500
Q6R327;Q6R327-3	Rapamycin-insensitive companion of mTOR	RICTOR	2	1	1	1	0	1	1	0	1	1	0	1	1	0.0006566	2.36726	1.38	2	NA	0	NA	1	NA	1	2682800	1081000	1601800	0	0	0	706910	337990	368930	1975900	743050	1232800
Q6UXN9;C9JBU3	WD repeat-containing protein 82	WDR82	2	6	6	6	4	4	4	4	4	4	4	4	4	0	0.174504	0.88219	11	0.88219	3	0.81409	4	1.4009	4	1231700000	557610000	674110000	233380000	113880000	119500000	477870000	249230000	228640000	520470000	194500000	325970000
Q6YN16;Q6YN16-2	Hydroxysteroid dehydrogenase-like protein 2	HSDL2	2	10	10	10	6	6	10	6	6	10	6	6	10	0	-0.611689	0.74425	14	0.61679	4	0.55663	4	1.2242	6	2699700000	1404500000	1295200000	664550000	370580000	293970000	876620000	528450000	348180000	1158500000	505500000	653030000
Q6ZN17	Protein lin-28 homolog B	LIN28B	1	1	1	1	1	0	0	1	0	0	1	0	0	0.00061463	NA	NA	1	NA	1	NA	0	NA	0	16769000	7818300	8950400	16769000	7818300	8950400	0	0	0	0	0	0
Q6ZNB6;Q6ZNB6-2	NF-X1-type zinc finger protein NFXL1	NFXL1	2	5	5	5	3	4	2	3	4	2	3	4	2	0	-1.09259	0.66961	8	0.63449	3	0.36531	3	0.97811	2	449370000	247720000	201650000	119860000	74963000	44894000	155630000	93894000	61734000	173890000	78863000	95026000
Q6ZW49-2;Q6ZW49-1;Q6ZW49	PAX-interacting protein 1	PAXIP1	3	1	1	1	0	1	0	0	1	0	0	1	0	0.00064767	NA	NA	1	NA	0	NA	1	NA	0	25261000	14464000	10798000	0	0	0	25261000	14464000	10798000	0	0	0
Q6ZXV5-2;Q6ZXV5	Transmembrane and TPR repeat-containing protein 3	TMTC3	2	2	2	2	0	2	1	0	2	1	0	2	1	0	1.6041	1.181	3	NA	0	1.0152	2	NA	1	191100000	94089000	97008000	0	0	0	91740000	52497000	39243000	99356000	41592000	57765000
Q709F0;Q709F0-2;Q709F0-3;D6RDI8;F8WEV0;H0Y9C6	Acyl-CoA dehydrogenase family member 11	ACAD11	6	9	9	9	6	6	8	6	6	8	6	6	8	0	-0.375441	0.78391	17	0.67367	6	0.59295	4	1.0736	7	2355700000	1332600000	1023100000	454900000	282750000	172150000	989270000	615950000	373320000	911510000	433930000	477590000
Q71DI3	Histone H3.2	HIST2H3A	1	5	5	1	5	5	4	5	5	4	1	1	1	0	-2.55565	0.4855	13	0.50523	6	0.24349	4	1.9685	3	645750000	455530000	190230000	228430000	153870000	74555000	330150000	271330000	58820000	87177000	30324000	56853000
Q71RC2-5;Q71RC2;Q71RC2-4;Q71RC2-7;Q71RC2-6;Q6P4E2;F8W1Z5	La-related protein 4	LARP4	7	6	5	1	6	6	5	5	5	5	1	1	1	0	-0.289418	0.79887	15	0.73311	5	0.75454	5	1.2464	5	443700000	235820000	207880000	139520000	79918000	59606000	122730000	69582000	53150000	181450000	86323000	95125000
Q71U36-2;Q71U36;Q13748;Q13748-2;Q6PEY2;F8VQQ4;V9GZ17	Tubulin alpha-1A chain;Tubulin alpha-3C/D chain;Tubulin alpha-3E chain	TUBA1A;TUBA3C;TUBA3E	7	30	3	1	25	26	28	2	3	3	0	1	1	0	2.42831	1.3973	2	NA	0	NA	1	NA	1	227570000	106300000	121260000	0	0	0	87687000	46521000	41166000	139880000	59781000	80099000
Q7KZF4;H7C597	Staphylococcal nuclease domain-containing protein 1	SND1	2	30	30	30	19	23	23	19	23	23	19	23	23	0	0.0481753	0.85974	52	0.72715	15	0.72499	19	1.3108	18	4332100000	2264600000	2067500000	1120800000	671800000	449010000	996740000	569970000	426770000	2214500000	1022800000	1191800000
Q7L0Y3;C9JVB6	Mitochondrial ribonuclease P protein 1	TRMT10C	2	7	7	7	3	2	4	3	2	4	3	2	4	0	0.506844	0.94409	6	0.79948	3	0.58426	2	1.2567	3	480210000	236950000	243260000	47640000	23570000	24070000	121910000	81160000	40753000	310660000	132220000	178440000
Q7L2H7;Q7L2H7-2;E9PN86;J3KNJ2;H0YCQ8	Eukaryotic translation initiation factor 3 subunit M	EIF3M	5	3	3	3	0	2	2	0	2	2	0	2	2	0	1.56494	1.1716	3	NA	0	0.85308	2	NA	1	77224000	41619000	35605000	0	0	0	55598000	33311000	22287000	21627000	8308600	13318000
Q7L3T8	Probable proline--tRNA ligase, mitochondrial	PARS2	1	4	4	4	3	1	2	3	1	2	3	1	2	0	-0.961968	0.68911	4	0.66653	3	NA	0	NA	1	278350000	150980000	127370000	176680000	109360000	67314000	0	0	0	101670000	41616000	60054000
Q7L576;A0A0G2JR96;A0A0G2JQT1;E7EVJ5;Q96F07-2;H7C229;Q96F07;E7EW33;Q7L576-2;Q7L576-3;A0A0G2JRX2;A0A087WU52;A0A0G2JRV9;A0A087WWL1;A0A087WVE1;A0A087WTQ3;A0A087WWZ1;A0A087WZL7;H0YL50;A0A087X0D6	Cytoplasmic FMR1-interacting protein 1;Cytoplasmic FMR1-interacting protein 2	CYFIP1;CYFIP2	20	11	11	11	7	6	10	7	6	10	7	6	10	0	-0.239059	0.80776	18	0.77144	7	0.73574	5	1.3422	6	1623700000	827760000	795900000	348420000	201750000	146660000	542090000	309330000	232750000	733150000	316670000	416480000
Q7L8L6	FAST kinase domain-containing protein 5	FASTKD5	1	5	5	5	0	5	2	0	5	2	0	5	2	0	-1.05287	0.67548	6	NA	0	0.57529	4	1.4305	3	533640000	281110000	252530000	0	0	0	226350000	147650000	78693000	307300000	133450000	173840000
Q7Z2T5;Q7Z2T5-2;X6RK96	TRMT1-like protein	TRMT1L	3	18	18	18	11	13	13	11	13	13	11	13	13	0	0.277029	0.90084	21	0.71005	6	0.81886	7	1.1754	8	1412600000	712260000	700310000	292090000	173630000	118470000	458240000	250330000	207920000	662240000	288300000	373930000
Q7Z2W4;C9J6P4;Q7Z2W4-2;Q7Z2W4-3;H7C5K1;Q7Z2W4-4;Q7Z2W4-5	Zinc finger CCCH-type antiviral protein 1	ZC3HAV1	7	23	23	23	9	17	16	9	17	16	9	17	16	0	0.0579131	0.86145	25	0.77312	5	0.75328	11	1.2061	9	2811300000	1355700000	1455700000	192950000	109790000	83155000	1114800000	600890000	513870000	1503600000	644980000	858630000
Q7Z3K3-5;Q7Z3K3-7;Q7Z3K3-2;Q7Z3K3-6;Q7Z3K3;Q7Z3K3-3;H0YCT3;M0R2X2;Q7Z3K3-4;H7C238	Pogo transposable element with ZNF domain	POGZ	10	17	17	17	9	14	13	9	14	13	9	14	13	0	-0.856231	0.70531	32	0.70531	8	0.53962	12	1.0282	12	2774400000	1540900000	1233500000	468550000	283690000	184860000	908840000	586980000	321860000	1397000000	670190000	726770000
V9GYS5;V9GZ04;Q7Z4H3-3;Q7Z4H3-2;Q7Z4H3	HD domain-containing protein 2	HDDC2	5	2	2	2	2	2	1	2	2	1	2	2	1	0	0.119478	0.87234	5	0.85803	2	0.80817	2	NA	1	148050000	73635000	74414000	31787000	17737000	14050000	61579000	30886000	30692000	54683000	25011000	29672000
Q7Z4R8	UPF0669 protein C6orf120	C6orf120	1	1	1	1	0	1	1	0	1	1	0	1	1	0	-0.669033	0.73493	2	NA	0	NA	1	NA	1	236820000	124080000	112740000	0	0	0	98059000	61518000	36541000	138760000	62561000	76197000
Q7Z5K2;Q7Z5K2-2;Q7Z5K2-3;Q8WVX6	Wings apart-like protein homolog	WAPAL	4	3	3	3	1	1	2	1	1	2	1	1	2	0	0.559765	0.95434	4	NA	1	NA	1	1.4067	2	109980000	62506000	47474000	41160000	23700000	17460000	64216000	36990000	27226000	4603300	1816400	2786900
Q7Z6Z7-2;Q7Z6Z7-3;Q7Z6Z7;H0Y659	E3 ubiquitin-protein ligase HUWE1	HUWE1	4	16	16	16	6	10	12	6	10	12	6	10	12	0	0.487131	0.9403	25	0.93196	5	0.82576	10	1.3166	10	703470000	352360000	351110000	186060000	95834000	90227000	219360000	126210000	93153000	298040000	130320000	167730000
Q7Z7H8;Q7Z7H8-2	39S ribosomal protein L10, mitochondrial	MRPL10	2	1	1	1	1	1	0	1	1	0	1	1	0	0.00069881	NA	NA	0	NA	0	NA	0	NA	0	0	0	0	0	0	0	0	0	0	0	0	0
Q86T03;Q86T03-2;G3V5T5;H0YJ90	Type 1 phosphatidylinositol 4,5-bisphosphate 4-phosphatase	TMEM55B	4	5	5	5	3	5	2	3	5	2	3	5	2	0	-1.50919	0.61103	6	0.60709	2	0.46059	2	0.81336	2	891810000	535510000	356300000	171140000	112380000	58760000	402440000	253610000	148830000	318240000	169530000	148710000
Q86TJ2-3;Q86TJ2-2;Q86TJ2	Transcriptional adapter 2-beta	TADA2B	3	1	1	1	0	1	1	0	1	1	0	1	1	0.00062383	-10.5674	0.083474	2	NA	0	NA	1	NA	1	54708000	50622000	4086000	0	0	0	16679000	15660000	1018400	38029000	34962000	3067600
Q86UP2-2;Q86UP2-3;Q86UP2-4;Q86UP2	Kinectin	KTN1	4	1	1	1	1	0	0	1	0	0	1	0	0	0.0006734	NA	NA	1	NA	1	NA	0	NA	0	14238000	8472000	5766200	14238000	8472000	5766200	0	0	0	0	0	0
Q86UT6-2;Q86UT6;C9JLK8;C9JQE9;C9J0R6	NLR family member X1	NLRX1	5	2	2	2	1	2	2	1	2	2	1	2	2	0	-1.55289	0.60519	5	NA	1	0.49783	2	0.99485	2	178890000	102460000	76430000	34228000	22375000	11853000	76614000	50378000	26236000	68050000	29710000	38340000
Q86UV5-4;Q86UV5-7;Q86UV5-3;Q86UV5-2;Q86UV5;Q86UV5-8	Ubiquitin carboxyl-terminal hydrolase 48	USP48	6	1	1	1	0	1	0	0	1	0	0	1	0	0	NA	NA	1	NA	0	NA	1	NA	0	20693000	12103000	8590000	0	0	0	20693000	12103000	8590000	0	0	0
Q86V81;E9PB61	THO complex subunit 4	ALYREF	2	5	5	5	2	4	4	2	4	4	2	4	4	0	-0.174509	0.8193	10	0.594	2	0.73131	4	0.99206	4	764460000	408770000	355680000	111110000	65067000	46046000	362560000	213290000	149280000	290780000	130420000	160360000
Q86V85	Integral membrane protein GPR180	GPR180	1	1	1	1	1	1	1	1	1	1	1	1	1	0.00062305	-1.39077	0.62714	4	NA	1	0.62714	2	NA	1	9011600	4796600	4215100	1463600	845970	617650	3963400	2257400	1706100	3584600	1693300	1891400
Q86VP6-2;Q86VP6;A0A0C4DGH5;H0YH27	Cullin-associated NEDD8-dissociated protein 1	CAND1	4	6	6	6	4	5	3	4	5	3	4	5	3	0	1.04608	1.0539	3	0.85163	3	0.92445	4	NA	1	615670000	287890000	327780000	196580000	95138000	101440000	292130000	141980000	150150000	126960000	50765000	76193000
Q86W42;Q86W42-3;Q86W42-2	THO complex subunit 6 homolog	THOC6	3	10	10	10	5	9	6	5	9	6	5	9	6	0	-1.37367	0.6295	8	0.67215	3	0.58325	5	1.4149	2	1188300000	725810000	462500000	264340000	161680000	102660000	851450000	531770000	319690000	72518000	32365000	40153000
Q86WA6-2;Q86WA6;H7C0M3;Q49AI2;B4DML3	Valacyclovir hydrolase	BPHL	5	4	4	4	3	2	2	3	2	2	3	2	2	0	-2.165	0.52902	3	0.76165	3	0.78311	2	NA	1	268720000	148360000	120360000	102350000	60992000	41356000	99967000	56083000	43884000	66409000	31289000	35120000
Q86X55-1;Q86X55;Q86X55-2;K7EK20;K7EPK1;K7EQA8;K7EQB9	Histone-arginine methyltransferase CARM1	CARM1	7	4	4	4	4	3	3	4	3	3	4	3	3	0	0.838053	1.0101	9	1.0101	3	0.74725	3	1.2889	3	584470000	309550000	274920000	272960000	151940000	121020000	118240000	71765000	46474000	193270000	85848000	107430000
Q86XL3	Ankyrin repeat and LEM domain-containing protein 2	ANKLE2	1	1	1	1	0	0	1	0	0	1	0	0	1	0.00063131	NA	NA	1	NA	0	NA	0	NA	1	2035200	876470	1158700	0	0	0	0	0	0	2035200	876470	1158700
Q8IVS2	Malonyl-CoA-acyl carrier protein transacylase, mitochondrial	MCAT	1	2	2	2	1	2	0	1	2	0	1	2	0	0	-0.874785	0.70244	2	NA	1	NA	1	NA	0	124680000	73800000	50880000	47040000	27056000	19984000	77640000	46744000	30896000	0	0	0
Q8IWA0	WD repeat-containing protein 75	WDR75	1	1	1	1	0	1	1	0	1	1	0	1	1	0.00062854	1.11901	1.0697	3	NA	0	NA	1	1.1203	2	129600000	55522000	74081000	0	0	0	34830000	16354000	18476000	94773000	39168000	55605000
Q8IWR0;I3L2K5;I3L2N8;I3L323;Q8IWR0-2	Zinc finger CCCH domain-containing protein 7A	ZC3H7A	5	5	5	5	1	2	3	1	2	3	1	2	3	0	2.77883	1.5009	5	NA	1	1.1526	2	1.5297	2	202270000	83429000	118840000	40463000	24064000	16399000	60067000	33303000	26764000	101740000	26062000	75674000
Q8IX12-2;Q8IX12;F5H3E1;F5H2E6;A0A0C4DGG8;F5H1H2	Cell division cycle and apoptosis regulator protein 1	CCAR1	6	5	5	5	2	2	3	2	2	3	2	2	3	0	-0.686714	0.73208	5	0.72518	2	1.6655	2	1.4602	3	364640000	141870000	222760000	46326000	26127000	20199000	137400000	38282000	99115000	180910000	77465000	103450000
Q8IX18-4;Q8IX18-3;Q8IX18-2;Q8IX18;F5H625	Probable ATP-dependent RNA helicase DHX40	DHX40	5	3	3	3	1	2	3	1	2	3	1	2	3	0	0.761725	0.99449	4	NA	1	NA	1	1.289	2	286300000	122350000	163960000	12072000	6910800	5161700	144160000	75838000	68319000	130070000	39599000	90476000
Q8IXI1;H3BST5;I3L2C6;Q8IXI1-2;H3BMP9;H3BVI5;H3BUX4	Mitochondrial Rho GTPase 2	RHOT2	7	9	9	8	4	5	5	4	5	5	3	5	5	0	0.308481	0.90664	8	0.78637	4	0.60219	3	1.1977	4	999700000	538320000	461380000	271070000	144330000	126740000	226540000	148950000	77586000	502100000	245040000	257060000
Q8IY17-5;Q8IY17-2;Q8IY17-3;Q8IY17;Q8IY17-4;M0R2K2;M0QYF5;M0QZK5;M0R2H4;M0QYT1;M0R2C2	Neuropathy target esterase	PNPLA6	11	4	4	4	1	1	2	1	1	2	1	1	2	0	0.119084	0.87227	3	NA	1	NA	1	NA	1	87893000	47833000	40060000	5652800	4074600	1578200	38740000	24479000	14260000	43501000	19280000	24221000
Q8IY50;Q8IY50-2	Solute carrier family 35 member F3	SLC35F3	2	1	1	1	1	1	1	1	1	1	1	1	1	0.0046458	0.123914	0.87313	3	NA	1	NA	1	NA	1	53332000	25734000	27598000	17167000	9159100	8007600	15106000	8215100	6891000	21059000	8359500	12700000
Q8IYB8;B1AR60	ATP-dependent RNA helicase SUPV3L1, mitochondrial	SUPV3L1	2	19	19	19	7	14	15	7	14	15	7	14	15	0	-0.675291	0.73392	25	0.65286	6	0.66529	9	1.2696	10	3723500000	1680900000	2042700000	447970000	266900000	181070000	1377300000	704020000	673270000	1898300000	709940000	1188300000
Q8IYQ7	Threonine synthase-like 1	THNSL1	1	5	5	5	5	3	2	5	3	2	5	3	2	0	-0.827354	0.7098	4	0.6036	3	0.72953	2	NA	1	330700000	170290000	160410000	124260000	71673000	52590000	109010000	62225000	46783000	97431000	36395000	61036000
Q8N0X7	Spartin	SPG20	1	3	3	3	0	1	3	0	1	3	0	1	3	0	2.58297	1.4421	3	NA	0	NA	1	1.4421	3	144660000	61745000	82913000	0	0	0	51973000	24880000	27093000	92685000	36865000	55820000
Q8N122;I3L436;Q8N122-3	Regulatory-associated protein of mTOR	RPTOR	3	2	2	2	1	1	1	1	1	1	1	1	1	0	-1.0446	0.67671	3	NA	1	NA	1	NA	1	81439000	44585000	36854000	3842600	2845000	997550	39191000	21989000	17202000	38405000	19751000	18654000
Q8N163;Q8N163-2;H0YB24;G3V119;E5RHJ4;E5RGU7;E5RFJ3;A0A087X2B6;H0YC69;H0YC58;E5RHH8	Cell cycle and apoptosis regulator protein 2	CCAR2	11	19	19	19	15	12	16	15	12	16	15	12	16	0	-0.29278	0.79828	36	0.77781	13	0.7653	10	1.2782	13	3228800000	1666100000	1562600000	859240000	478990000	380250000	950530000	557510000	393030000	1419000000	629630000	789350000
Q8N1B4-2;Q8N1B4	Vacuolar protein sorting-associated protein 52 homolog	VPS52	2	1	1	1	0	0	1	0	0	1	0	0	1	0.0041128	NA	NA	0	NA	0	NA	0	NA	0	0	0	0	0	0	0	0	0	0	0	0	0
Q8N1F7;H3BVG0;Q8N1F7-2;H3BM93;H3BRI8;H3BV11;H3BPA9;H3BNN5;H3BP95;H3BMX0;H3BVE2;H3BV15;H3BRD9;H3BNG7	Nuclear pore complex protein Nup93	NUP93	14	31	31	31	21	23	25	21	23	25	21	23	25	0	-0.512147	0.76071	54	0.71501	14	0.6944	20	1.1685	20	5932300000	3114900000	2817400000	799330000	474500000	324830000	1960000000	1192400000	767560000	3173000000	1448000000	1725000000
Q8N1G4	Leucine-rich repeat-containing protein 47	LRRC47	1	20	20	20	15	16	17	15	16	17	15	16	17	0	0.37548	0.91912	45	0.73956	14	0.7978	14	1.2949	17	5308000000	2740900000	2567100000	1442700000	810030000	632710000	1808400000	1028900000	779440000	2056900000	901940000	1155000000
Q8N257	Histone H2B type 3-B	HIST3H2BB	1	8	1	1	8	7	7	1	1	0	1	1	0	0.0041104	-4.39055	0.32439	2	NA	1	NA	1	NA	0	4287200	3223200	1064100	1720900	1201200	519700	2566400	2022000	544390	0	0	0
Q8N3C0	Activating signal cointegrator 1 complex subunit 3	ASCC3	1	3	3	3	2	0	2	2	0	2	2	0	2	0	1.51575	1.1599	4	0.75026	2	NA	0	1.3563	2	34803000	15058000	19746000	16199000	8287100	7912300	0	0	0	18604000	6770500	11833000
Q8N442	Translation factor GUF1, mitochondrial	GUF1	1	3	3	3	2	2	2	2	2	2	2	2	2	0	-0.4444	0.77212	5	NA	1	0.58445	2	1.2061	2	241860000	132250000	109610000	3989700	2282400	1707300	120280000	74881000	45399000	117590000	55085000	62504000
Q8N490-2;Q8N490	Probable hydrolase PNKD	PNKD	2	2	2	2	2	2	1	2	2	1	2	2	1	0	-1.05678	0.6749	5	0.70812	2	0.60583	2	NA	1	90009000	51715000	38294000	37673000	21563000	16111000	49127000	28747000	20381000	3208400	1406100	1802400
Q8N4Q0;Q8N4Q0-2	Zinc-binding alcohol dehydrogenase domain-containing protein 2	ZADH2	2	5	5	5	4	3	3	4	3	3	4	3	3	0	-1.71079	0.58455	6	0.57324	3	0.57084	4	1.0612	3	824600000	463090000	361510000	139350000	88387000	50968000	321400000	197280000	124120000	363840000	177420000	186420000
Q8N4V1;Q8N4V1-2	Membrane magnesium transporter 1	MMGT1	2	1	1	1	0	1	1	0	1	1	0	1	1	0	-0.62185	0.74259	2	NA	0	NA	1	NA	1	173930000	96522000	77408000	0	0	0	70050000	46282000	23767000	103880000	50240000	53641000
V9GY48;Q8N5A5-4;Q8N5A5-3;Q8N5A5-2;Q8N5A5	Zinc finger CCCH-type with G patch domain-containing protein	ZGPAT	5	3	3	3	1	2	3	1	2	3	1	2	3	0	1.60659	1.1816	5	NA	1	1.0761	2	1.6064	2	80528000	31296000	49232000	17516000	8443500	9072300	29587000	12391000	17196000	33425000	10462000	22963000
Q8N5C6	S1 RNA-binding domain-containing protein 1	SRBD1	1	2	2	2	0	1	1	0	1	1	0	1	1	0	1.59912	1.1798	2	NA	0	NA	1	NA	1	97057000	50568000	46489000	0	0	0	51332000	33818000	17514000	45725000	16751000	28974000
Q8N5F7	NF-kappa-B-activating protein	NKAP	1	1	1	1	0	1	0	0	1	0	0	1	0	0	NA	NA	1	NA	0	NA	1	NA	0	41393000	27790000	13602000	0	0	0	41393000	27790000	13602000	0	0	0
Q8N6R0-2;Q8N6R0-1;Q8N6R0-3;Q8N6R0	Methyltransferase-like protein 13	METTL13	4	1	1	1	0	1	1	0	1	1	0	1	1	0.000668	0.463359	0.93575	2	NA	0	NA	1	NA	1	60861000	32583000	28279000	0	0	0	29036000	17891000	11146000	31825000	14692000	17133000
Q8N7H5-3;Q8N7H5-2;Q8N7H5	RNA polymerase II-associated factor 1 homolog	PAF1	3	1	1	1	0	1	0	0	1	0	0	1	0	0.00066225	NA	NA	1	NA	0	NA	1	NA	0	27435000	16414000	11020000	0	0	0	27435000	16414000	11020000	0	0	0
Q8N8A6	ATP-dependent RNA helicase DDX51	DDX51	1	1	1	1	1	0	1	1	0	1	1	0	1	0.0012151	1.42621	1.1389	2	NA	1	NA	0	NA	1	157260000	57528000	99733000	40350000	18239000	22111000	0	0	0	116910000	39289000	77623000
Q8NAT1	Protein O-linked-mannose beta-1,4-N-acetylglucosaminyltransferase 2	POMGNT2	1	1	1	1	0	0	1	0	0	1	0	0	1	0.0012092	NA	NA	1	NA	0	NA	0	NA	1	11022000	5210900	5811200	0	0	0	0	0	0	11022000	5210900	5811200
Q8NBM4-4;Q8NBM4-3;Q8NBM4-2;Q8NBM4;X6R5E5;A0A087WXT1	Ubiquitin-associated domain-containing protein 2	UBAC2	6	5	5	5	2	3	5	2	3	5	2	3	5	0	0.247837	0.89549	4	0.51059	2	0.57423	3	0.91403	3	860090000	480130000	379960000	134750000	87402000	47350000	263760000	162160000	101600000	461580000	230570000	231010000
Q8NBU5;Q8NBU5-2	ATPase family AAA domain-containing protein 1	ATAD1	2	5	5	5	2	2	4	2	2	4	2	2	4	0	0.319711	0.90872	9	0.56376	3	0.7389	2	1.1418	4	159890000	84328000	75567000	41109000	25742000	15367000	18153000	11343000	6810400	100630000	47243000	53390000
Q8NC51-4;Q8NC51-3;Q8NC51-2;Q8NC51	Plasminogen activator inhibitor 1 RNA-binding protein	SERBP1	4	2	2	2	1	1	2	1	1	2	1	1	2	0	1.8093	1.2315	4	NA	1	NA	1	1.504	2	7586500	3362000	4224500	1028800	540010	488760	1523600	777350	746200	5034200	2044700	2989600
Q8NCN5;A8MT40;H3BQG3;H3BUH3;H3BV59;B7ZAR9;Q8NCN5-2	Pyruvate dehydrogenase phosphatase regulatory subunit, mitochondrial	PDPR	7	11	11	11	5	6	8	5	6	8	5	6	8	0	-0.899794	0.69859	9	0.75736	3	0.61662	4	1.0515	3	661370000	360490000	300880000	60200000	33317000	26883000	243680000	152070000	91606000	357490000	175100000	182390000
Q8ND04-3;Q8ND04;Q8ND04-2	Protein SMG8	SMG8	3	1	1	1	0	1	1	0	1	1	0	1	1	0	1.31567	1.1135	2	NA	0	NA	1	NA	1	12539000	5642800	6896500	0	0	0	4530200	2305700	2224500	8009000	3337000	4672000
Q8NF37;A0A0G2JQ62;A0A0G2JRI7	Lysophosphatidylcholine acyltransferase 1	LPCAT1	3	6	6	6	3	4	6	3	4	6	3	4	6	0	0.723732	0.98681	12	0.94903	3	0.61165	4	1.0971	5	971470000	517620000	453850000	209130000	122210000	86922000	244930000	139760000	105170000	517410000	255650000	261760000
Q8NFH4;F8VTY2	Nucleoporin Nup37	NUP37	2	5	5	5	2	1	4	2	1	4	2	1	4	0	-0.0755629	0.83731	5	0.85012	2	NA	1	1.2257	4	333980000	153980000	180000000	74817000	38977000	35840000	1862900	1141100	721880	257300000	113860000	143440000
Q8NFQ8	Torsin-1A-interacting protein 2	TOR1AIP2	1	5	5	5	2	5	4	2	5	4	2	5	4	0	-0.144008	0.82481	7	NA	1	0.56493	3	1.112	3	24848000	13357000	11491000	1037400	512870	524500	10848000	7174800	3673000	12963000	5669100	7293500
Q8NFW8;Q8NFW8-2;F5GYM0;F5H296	N-acylneuraminate cytidylyltransferase	CMAS	4	8	8	8	6	8	7	6	8	7	6	8	7	0	-0.107358	0.83148	12	0.71573	4	0.68912	4	1.3922	4	506110000	268540000	237570000	179720000	101190000	78527000	195850000	110530000	85324000	130550000	56829000	73716000
Q8NHH9-3;Q8NHH9-5;Q8NHH9;B5MCN0;Q8NHH9-4;Q8NHH9-2;C9JQQ5;H7C3A2	Atlastin-2	ATL2	8	5	5	5	3	2	4	3	2	4	3	2	4	0	1.21114	1.09	7	0.74814	2	0.77246	2	1.368	3	481130000	253100000	228030000	125830000	67622000	58207000	215010000	122990000	92021000	140280000	62484000	77801000
Q8NI27;A0A0C4DG98;H0Y815;Q8NI27-2;F2Z2V2;H7C477;H0Y7U4	THO complex subunit 2	THOC2	7	15	15	15	6	13	9	6	13	9	6	13	9	0	-0.344721	0.78922	19	0.77171	5	0.68421	8	1.3988	6	1179900000	613460000	566460000	214140000	126420000	87718000	435000000	262560000	172450000	530780000	224490000	306290000
Q8NI60-3;Q8NI60;Q8NI60-4;Q8NI60-2	Chaperone activity of bc1 complex-like, mitochondrial	ADCK3	4	8	8	8	4	5	5	4	5	5	4	5	5	0	-1.28314	0.64215	10	0.61875	3	0.62301	4	1.2029	3	1161800000	655500000	506260000	283200000	183670000	99528000	412580000	250070000	162510000	465980000	221760000	244220000
Q8TAT6;Q8TAT6-2;A0A0D9SFI9;I3L4U9	Nuclear protein localization protein 4 homolog	NPLOC4	4	3	3	3	2	2	2	2	2	2	2	2	2	0	0	0.85133	5	0.96001	2	0.73313	2	1.2029	2	103200000	49600000	53604000	64350000	31079000	33271000	12201000	6550900	5650400	26654000	11971000	14683000
Q8TAV0-5;Q8TAV0-2;Q8TAV0;Q8TAV0-4;Q8TAV0-3;E9PQL1;B1AJQ5	Protein FAM76A	FAM76A	7	3	3	3	1	3	2	1	3	2	1	3	2	0	0.0172968	0.85434	3	NA	0	0.76425	2	NA	1	7907400	4039800	3867600	0	0	0	4405200	2498500	1906700	3502200	1541200	1960900
Q8TB36-2;Q8TB36	Ganglioside-induced differentiation-associated protein 1	GDAP1	2	1	1	1	1	1	1	1	1	1	1	1	1	0.00071531	1.01857	1.048	3	NA	1	NA	1	NA	1	124030000	61216000	62811000	26467000	15732000	10735000	39028000	23177000	15851000	58532000	22307000	36225000
Q8TB61-3;Q8TB61-2;Q8TB61;Q8TB61-5;Q8TB61-4	Adenosine 3-phospho 5-phosphosulfate transporter 1	SLC35B2	5	2	2	2	0	0	2	0	0	2	0	0	2	0.00070225	4.81971	2.2762	2	NA	0	NA	0	2.2762	2	275420000	71216000	204200000	0	0	0	0	0	0	275420000	71216000	204200000
Q8TC12-2;Q8TC12;H0YJ46;H0YJ10;H0YIZ8;G3V2G6;G3V234;Q8TC12-3	Retinol dehydrogenase 11	RDH11	8	7	7	7	7	6	5	7	6	5	7	6	5	0	-0.700534	0.72986	12	0.74413	5	0.6102	5	1.329	3	556070000	303720000	252350000	136830000	80189000	56644000	186360000	114410000	71957000	232880000	109130000	123750000
Q8TCJ2	Dolichyl-diphosphooligosaccharide--protein glycosyltransferase subunit STT3B	STT3B	1	1	1	1	1	1	0	1	1	0	1	1	0	0.0017921	-1.58443	0.60101	2	NA	1	NA	1	NA	0	78398000	50406000	27993000	39710000	24947000	14763000	38688000	25458000	13230000	0	0	0
Q8TD19	Serine/threonine-protein kinase Nek9	NEK9	1	6	6	6	4	5	5	4	5	5	4	5	5	0	0.747166	0.99154	13	0.92776	4	0.95485	4	1.5306	5	752060000	356060000	396000000	174280000	89062000	85218000	250300000	130480000	119820000	327470000	136510000	190960000
Q8TD30;H3BU54;Q8TD30-2	Alanine aminotransferase 2	GPT2	3	3	3	3	2	1	2	2	1	2	2	1	2	0	0.351427	0.91462	5	0.75935	2	NA	1	1.1656	2	326770000	171580000	155200000	81955000	46985000	34971000	60304000	41238000	19066000	184510000	83354000	101160000
Q8TDB4	Protein MGARP	MGARP	1	2	2	2	0	1	1	0	1	1	0	1	1	0	NA	NA	1	NA	0	NA	0	NA	1	1742600	743890	998690	0	0	0	0	0	0	1742600	743890	998690
Q8TDX7;F8WAG2	Serine/threonine-protein kinase Nek7	NEK7	2	2	2	2	0	2	1	0	2	1	0	2	1	0	2.09528	1.3055	3	NA	0	0.73535	2	NA	1	122420000	57256000	65160000	0	0	0	75874000	40311000	35562000	46543000	16945000	29598000
Q8TEQ6	Gem-associated protein 5	GEMIN5	1	7	7	7	2	1	6	2	1	6	2	1	6	0	-0.557958	0.75309	3	0.81717	2	NA	1	1.2971	3	163590000	80379000	83209000	36386000	23457000	12929000	561510	306160	255350	126640000	56615000	70024000
Q8TEY7-3;Q8TEY7-2;Q8TEY7	Ubiquitin carboxyl-terminal hydrolase 33	USP33	3	1	1	1	0	1	1	0	1	1	0	1	1	0.00070423	-0.108343	0.8313	2	NA	0	NA	1	NA	1	98326000	50954000	47372000	0	0	0	39113000	24024000	15089000	59212000	26930000	32283000
Q8WU90	Zinc finger CCCH domain-containing protein 15	ZC3H15	1	1	1	1	0	0	1	0	0	1	0	0	1	0.0017943	NA	NA	1	NA	0	NA	0	NA	1	705150	266430	438720	0	0	0	0	0	0	705150	266430	438720
Q8WUA2	Peptidyl-prolyl cis-trans isomerase-like 4	PPIL4	1	1	1	1	0	1	0	0	1	0	0	1	0	0.00062696	NA	NA	1	NA	0	NA	1	NA	0	4512000	2035700	2476400	0	0	0	4512000	2035700	2476400	0	0	0
Q8WUM0	Nuclear pore complex protein Nup133	NUP133	1	12	12	12	3	7	7	3	7	7	3	7	7	0	-0.302538	0.79657	15	0.75488	3	0.65134	6	1.4908	6	1307200000	648990000	658250000	295950000	162580000	133370000	385590000	220830000	164770000	625700000	265580000	360120000
Q8WUM4;Q8WUM4-2;Q8WUM4-3;F8WEQ7;F8WBR8;C9IZF9;F8WDK9	Programmed cell death 6-interacting protein	PDCD6IP	7	15	15	15	9	12	12	9	12	12	9	12	12	0	0.934139	1.0301	25	0.81962	8	1.0195	9	1.4943	8	1966000000	903910000	1062000000	356440000	194050000	162390000	630710000	312330000	318380000	978800000	397530000	581270000
Q8WVD3;J3QLQ3;Q8WVD3-2;J3KRU4;J3KSI2;J3QKM8	E3 ubiquitin-protein ligase RNF138	RNF138	6	3	3	3	2	2	2	2	2	2	2	2	2	0	1.11075	1.0679	6	0.88208	2	1.032	2	1.3734	2	219610000	106370000	113240000	57482000	32777000	24705000	69608000	34323000	35285000	92519000	39269000	53250000
Q8WVM0	Dimethyladenosine transferase 1, mitochondrial	TFB1M	1	2	2	2	2	1	1	2	1	1	2	1	1	0	-1.70138	0.58576	4	0.58576	2	NA	1	NA	1	190480000	108960000	81515000	76861000	49086000	27776000	47068000	30968000	16099000	66549000	28909000	37640000
Q8WVM8;Q8WVM8-2;Q8WVM8-3;H0YJY1;J3KNG4;G3V2M8;G3V4I1;G3V5E2;G3V363;H0YJS6;G3V5F3	Sec1 family domain-containing protein 1	SCFD1	11	15	15	15	10	14	10	10	14	10	10	14	10	0	-0.462647	0.76903	35	0.72868	12	0.67206	14	1.3804	9	3375100000	1868900000	1506300000	494230000	282720000	211510000	1310900000	837540000	473360000	1570000000	748590000	821420000
Q8WVX9;E9PNW8;E9PPB8	Fatty acyl-CoA reductase 1	FAR1	3	6	6	6	5	4	5	5	4	5	5	4	5	0	-0.635597	0.74035	9	0.7263	3	0.63586	4	1.2615	4	1212500000	663020000	549430000	326270000	191270000	135000000	390250000	248230000	142020000	495930000	223520000	272410000
Q8WWC4	Uncharacterized protein C2orf47, mitochondrial	C2orf47	1	3	3	3	2	2	3	2	2	3	2	2	3	0	-0.404324	0.77895	7	0.68551	2	0.67221	2	1.2024	3	472200000	225660000	246540000	46570000	29313000	17257000	80218000	53020000	27197000	345410000	143330000	202080000
Q8WWH5	Probable tRNA pseudouridine synthase 1	TRUB1	1	2	2	2	1	2	1	1	2	1	1	2	1	0	-1.07916	0.67159	3	NA	1	0.47231	2	NA	1	25737000	13364000	12372000	4917800	2916900	2000900	8438900	5186900	3252000	12380000	5260400	7119600
Q8WWY3;E7EVX8;Q8WWY3-4;Q8WWY3-2;Q8WWY3-3;E7EU94;E7ESX0;E7EN72	U4/U6 small nuclear ribonucleoprotein Prp31	PRPF31	8	10	10	10	9	8	7	9	8	7	9	8	7	0	-0.0724662	0.83788	22	0.79319	8	0.71039	8	1.3356	6	1727500000	880770000	846680000	439820000	239680000	200130000	648060000	372890000	275170000	639580000	268200000	371380000
Q8WXD5	Gem-associated protein 6	GEMIN6	1	1	1	1	0	1	0	0	1	0	0	1	0	0.00068166	NA	NA	0	NA	0	NA	0	NA	0	0	0	0	0	0	0	0	0	0	0	0	0
Q92499;F1T0B3;A0A087X2G1;Q92499-3;Q92499-2	ATP-dependent RNA helicase DDX1	DDX1	5	8	8	8	3	4	6	3	4	6	3	4	6	0	2.33841	1.3719	9	0.89492	3	0.91229	5	1.408	5	756850000	352090000	404760000	186470000	100920000	85551000	192840000	103170000	89674000	377540000	148000000	229540000
Q92522	Histone H1x	H1FX	1	2	2	2	1	2	0	1	2	0	1	2	0	0	-2.73273	0.46697	3	NA	1	0.14494	2	NA	0	388310000	368690000	19615000	742850	475020	267830	387560000	368210000	19347000	0	0	0
Q92538-3;Q92538-2;Q92538	Golgi-specific brefeldin A-resistance guanine nucleotide exchange factor 1	GBF1	3	2	2	2	0	0	2	0	0	2	0	0	2	0	1.83629	1.2383	2	NA	0	NA	0	1.2383	2	82283000	34157000	48126000	0	0	0	0	0	0	82283000	34157000	48126000
Q92552;Q92552-2;G5EA06;E5RJ73;D6RH20;D6RJC7	28S ribosomal protein S27, mitochondrial	MRPS27	6	4	4	4	2	3	3	2	3	3	2	3	3	0	-0.799934	0.71409	7	0.78142	2	0.68376	3	1.417	2	400890000	202340000	198560000	95384000	55898000	39487000	138230000	79488000	58741000	167280000	66950000	100330000
Q92572;F5H459	AP-3 complex subunit sigma-1	AP3S1	2	2	2	2	1	0	1	1	0	1	1	0	1	0	1.35382	1.1222	2	NA	1	NA	0	NA	1	102410000	49257000	53148000	494310	277340	216970	0	0	0	101910000	48980000	52931000
Q92610	Zinc finger protein 592	ZNF592	1	1	1	1	0	0	1	0	0	1	0	0	1	0.0035629	NA	NA	1	NA	0	NA	0	NA	1	2509400	833700	1675700	0	0	0	0	0	0	2509400	833700	1675700
Q92615;X6RCG6;B5MCU2;A0A087X183;V9GYI5	La-related protein 4B	LARP4B	5	12	12	9	8	11	5	8	11	5	6	8	4	0	-0.426519	0.77516	19	0.77479	7	0.76959	9	1.1924	3	1207500000	610520000	596970000	117250000	66782000	50472000	559410000	304630000	254770000	530840000	239110000	291730000
Q92616	Translational activator GCN1	GCN1L1	1	2	2	2	0	1	1	0	1	1	0	1	1	0.00070972	0.00454559	0.85212	2	NA	0	NA	1	NA	1	85837000	44119000	41718000	0	0	0	36052000	20146000	15906000	49785000	23972000	25812000
Q92621;U3KPX2	Nuclear pore complex protein Nup205	NUP205	2	15	15	15	8	11	13	8	11	13	8	11	13	0	0.576426	0.95759	26	0.76971	5	0.66313	9	1.305	12	2738300000	1391000000	1347300000	307970000	179450000	128520000	882580000	533530000	349050000	1547700000	678010000	869720000
Q92665	28S ribosomal protein S31, mitochondrial	MRPS31	1	4	4	4	4	4	4	4	4	4	4	4	4	0	-0.751886	0.72167	14	0.71903	4	0.63414	5	1.2334	5	1014400000	527470000	486980000	241410000	141880000	99526000	312480000	183890000	128590000	460560000	201700000	258860000
Q92667-2;Q92667	A-kinase anchor protein 1, mitochondrial	AKAP1	2	1	1	1	1	1	1	1	1	1	1	1	1	0	3.10319	1.6036	3	NA	1	NA	1	1.6002	2	75201000	33526000	41675000	7426900	4045800	3381100	16291000	9905400	6385200	51483000	19575000	31908000
Q92769-3;Q92769	Histone deacetylase 2	HDAC2	2	5	1	1	3	4	5	1	1	1	1	1	1	0	1.04608	1.0539	3	NA	1	NA	1	NA	1	176510000	81672000	94834000	35405000	17218000	18187000	55904000	27136000	28768000	85198000	37318000	47880000
Q92878;Q92878-2;Q92878-3;E7ESD9;E7EN38;H7C0V2;E9PM98;H7C0P8;C9JNH8	DNA repair protein RAD50	RAD50	9	39	39	39	25	28	30	25	28	30	25	28	30	0	-0.326997	0.7923	73	0.73151	24	0.70193	25	1.3552	24	3414300000	1731400000	1682900000	723270000	397980000	325290000	1103800000	661290000	442490000	1587300000	672170000	915120000
Q92900-2;Q92900	Regulator of nonsense transcripts 1	UPF1	2	3	3	3	3	0	1	3	0	1	3	0	1	0	-0.3866	0.78199	3	0.73342	2	NA	0	NA	1	31911000	19013000	12898000	28147000	17346000	10801000	0	0	0	3764200	1666900	2097300
Q92908-2;Q92908	Transcription factor GATA-6	GATA6	2	1	1	1	0	0	1	0	0	1	0	0	1	0.00071073	NA	NA	1	NA	0	NA	0	NA	1	63375000	33277000	30098000	0	0	0	0	0	0	63375000	33277000	30098000
V9GYM8;Q92974-3;Q92974-2;Q92974;V9GYF0;Q5VY93	Rho guanine nucleotide exchange factor 2	ARHGEF2	6	5	5	5	2	4	3	2	4	3	2	4	3	0	-0.968709	0.68809	6	0.68809	2	0.59517	3	1.1557	3	190020000	97659000	92362000	31776000	18258000	13519000	44857000	28243000	16613000	113390000	51159000	62230000
Q93008-1;Q93008	Probable ubiquitin carboxyl-terminal hydrolase FAF-X	USP9X	2	3	3	3	1	1	1	1	1	1	1	1	1	0	1.13912	1.0741	3	NA	1	NA	1	NA	1	71396000	35483000	35913000	620720	264900	355820	2999600	1407200	1592400	67775000	33811000	33965000
Q93034;H0YCA0;E9PP19	Cullin-5	CUL5	3	27	27	27	18	21	25	18	21	25	18	21	25	0	2.20772	1.3358	52	1.089	12	1.2426	19	1.7776	21	6255600000	2440400000	3815200000	1195000000	544720000	650260000	2152200000	925140000	1227100000	2908400000	970580000	1937900000
Q969M3;Q969M3-3	Protein YIPF5	YIPF5	2	1	1	1	1	1	1	1	1	1	1	1	1	0.00066313	-0.892049	0.69978	3	NA	1	NA	1	NA	1	13184000	6671300	6513100	3858700	2167100	1691600	3320600	2059200	1261400	6005100	2445000	3560100
Q969S9-3;Q969S9;Q969S9-4;Q969S9-2;Q969S9-5;D6RAL1;D6RF75	Ribosome-releasing factor 2, mitochondrial	GFM2	7	12	12	12	7	8	6	7	8	6	7	8	6	0	-0.885292	0.70082	17	0.63685	5	0.54953	5	1.1862	7	1006500000	543300000	463220000	133000000	77429000	55571000	370070000	230230000	139840000	503460000	235650000	267810000
Q969U7-2;Q969U7;K7ENR6;V9GZ55	Proteasome assembly chaperone 2	PSMG2	4	3	3	3	2	2	3	2	2	3	2	2	3	0	1.3293	1.1166	6	0.82182	2	NA	1	1.4283	3	65538000	27297000	38240000	3380100	1880800	1499300	2429800	1424000	1005700	59728000	23993000	35735000
Q969X6-2;Q969X6-3;Q969X6;H3BPD7;H3BSH7;I3L4T9;J3KSE6;J3KTR0;J3KSI1;A0A0J9YXV4;A0A0J9YWK2;A0A0J9YWM9	Cirhin	CIRH1A	12	5	5	5	2	2	5	2	2	5	2	2	5	0	0.614863	0.96513	6	0.63273	2	0.6978	2	1.4956	3	437040000	217860000	219180000	72783000	45861000	26922000	119130000	67162000	51972000	245120000	104830000	140280000
Q96A33;Q96A33-2;A0A087WYW6;J3QR89	Coiled-coil domain-containing protein 47	CCDC47	4	14	14	14	9	9	10	9	9	10	9	9	10	0	-0.614013	0.74387	24	0.68641	7	0.6067	8	1.1854	9	1489500000	734000000	755520000	225600000	134180000	91420000	434990000	256550000	178430000	828940000	343270000	485670000
Q96AG4	Leucine-rich repeat-containing protein 59	LRRC59	1	1	1	1	0	1	0	0	1	0	0	1	0	0.00064267	NA	NA	1	NA	0	NA	1	NA	0	30369000	18914000	11455000	0	0	0	30369000	18914000	11455000	0	0	0
Q96B26	Exosome complex component RRP43	EXOSC8	1	2	2	2	1	1	1	1	1	1	1	1	1	0	1.9187	1.2593	2	NA	0	NA	1	NA	1	167320000	75708000	91611000	0	0	0	64344000	36321000	28023000	102980000	39387000	63588000
Q96BM9	ADP-ribosylation factor-like protein 8A	ARL8A	1	3	1	1	0	1	3	0	1	1	0	1	1	0.0012136	0.0351043	0.85745	2	NA	0	NA	1	NA	1	110890000	59040000	51852000	0	0	0	40955000	26962000	13993000	69938000	32078000	37860000
Q96BW9-3;Q96BW9;A0A0G2JQ92;Q96BW9-2;H7C1A2;G3V0F3;B4E101	Phosphatidate cytidylyltransferase, mitochondrial	TAMM41	7	5	5	5	4	5	3	4	5	3	4	5	3	0	-1.08017	0.67144	14	0.67781	5	0.56227	5	1.3095	4	1192200000	649920000	542320000	296340000	175530000	120800000	433230000	282250000	150980000	462680000	192140000	270540000
Q96C36;A0A087WTV6;A0A087WZR9;J3KR12;A0A087WX69;A0A087WZF0	Pyrroline-5-carboxylate reductase 2	PYCR2	6	18	18	17	13	13	17	13	13	17	12	12	16	0	-0.922126	0.69517	42	0.68521	12	0.55287	13	1.1615	17	6181000000	3441300000	2739700000	1467200000	876940000	590310000	1693900000	1096400000	597530000	3019800000	1467900000	1551800000
Q96CB9-4;Q96CB9;Q96CB9-3;M0R1K5;Q96CB9-2	5-methylcytosine rRNA methyltransferase NSUN4	NSUN4	5	6	6	6	5	5	6	5	5	6	5	5	6	0	-0.96045	0.68934	9	0.61061	4	0.6137	3	1.2313	4	323090000	167690000	155400000	98334000	57129000	41205000	72601000	44870000	27731000	152150000	65694000	86461000
Q96CS3;D6RBG6	FAS-associated factor 2	FAF2	2	23	23	23	16	21	19	16	21	19	16	21	19	0	-1.01764	0.68073	54	0.63071	17	0.58365	20	1.1827	17	8521300000	4690400000	3830900000	1964600000	1172200000	792430000	2800100000	1755600000	1044400000	3756600000	1762500000	1994000000
Q96CW5-2;Q96CW5	Gamma-tubulin complex component 3	TUBGCP3	2	1	1	1	0	0	1	0	0	1	0	0	1	0.0041201	NA	NA	1	NA	0	NA	0	NA	1	11997000	5631400	6365400	0	0	0	0	0	0	11997000	5631400	6365400
Q96D46;C9JA08;C9J0B9;C9IZW9;C9K0C2;C9IY70	60S ribosomal export protein NMD3	NMD3	6	12	12	12	6	8	9	6	8	9	6	8	9	0	1.32842	1.1164	10	0.99471	2	1.049	4	1.5697	4	598660000	314540000	284120000	66464000	30002000	36462000	179500000	91856000	87648000	352690000	192690000	160010000
Q96D71-3;Q96D71;H0YE89;H0YE73;H0YCR2;E9PMG1;H0YDT0;Q96D71-2;Q96D71-4	RalBP1-associated Eps domain-containing protein 1	REPS1	9	2	2	2	0	2	0	0	2	0	0	2	0	0	-1.67783	0.5888	2	NA	0	0.5888	2	NA	0	57887000	36807000	21080000	0	0	0	57887000	36807000	21080000	0	0	0
Q96DA2	Ras-related protein Rab-39B	RAB39B	1	2	2	2	2	2	2	2	2	2	2	2	2	0	-1.23471	0.64902	6	0.63866	2	0.54028	2	1.16	2	68357000	35804000	32553000	15802000	8958500	6843700	20200000	12580000	7619900	32355000	14266000	18089000
Q96DG6	Carboxymethylenebutenolidase homolog	CMBL	1	2	2	2	2	1	1	2	1	1	2	1	1	0	-0.527546	0.75814	4	0.68254	2	NA	1	NA	1	21817000	13785000	8032000	17388000	11759000	5629700	1604700	885040	719690	2824100	1141500	1682600
Q96DH6;B4DHE8;Q96DH6-2;J3QKT5;J3KTC1;B4DM51;Q96DH6-3;H0YHB7	RNA-binding protein Musashi homolog 2	MSI2;IGSF9B	8	6	6	5	2	4	3	2	4	3	2	4	2	0	0.22903	0.89206	4	1.1435	2	1.4048	4	1.6181	2	364540000	159270000	205270000	139210000	56702000	82504000	221410000	100780000	120620000	3925800	1783800	2142000
Q96DI7;Q9NSS8;Q96DI7-2	U5 small nuclear ribonucleoprotein 40 kDa protein	SNRNP40;DKFZp434D199	3	3	3	3	0	2	1	0	2	1	0	2	1	0	-1.2226	0.65075	3	NA	0	0.598	2	NA	1	60238000	39299000	20939000	0	0	0	59893000	39138000	20755000	345430	161090	184340
Q96DT7-4;Q96DT7-3;Q96DT7;Q96DT7-2	Zinc finger and BTB domain-containing protein 10	ZBTB10	4	2	2	2	0	2	1	0	2	1	0	2	1	0	0.895451	1.022	3	NA	0	0.92191	2	NA	1	43606000	20473000	23134000	0	0	0	41084000	19224000	21861000	2521800	1248600	1273200
Q96DV4-2;Q96DV4	39S ribosomal protein L38, mitochondrial	MRPL38	2	1	1	1	0	0	1	0	0	1	0	0	1	0.0063474	NA	NA	1	NA	0	NA	0	NA	1	19958000	7846700	12111000	0	0	0	0	0	0	19958000	7846700	12111000
Q96EE3;Q96EE3-1;K7ELV2;K7ENI5;K7EP88;K7EPZ5	Nucleoporin SEH1	SEH1L	6	14	14	14	8	10	12	8	10	12	8	10	12	0	-0.710271	0.7283	16	0.72428	3	0.60322	6	1.2817	7	2585600000	1234000000	1351600000	505390000	267880000	237510000	601860000	371300000	230560000	1478300000	594810000	883520000
Q96EK5;A0A0D9SFK7	KIF1-binding protein	KIAA1279	2	2	2	2	1	0	2	1	0	2	1	0	2	0	NA	NA	1	NA	0	NA	0	NA	1	75566000	30339000	45227000	0	0	0	0	0	0	75566000	30339000	45227000
Q96EL2	28S ribosomal protein S24, mitochondrial	MRPS24	1	2	2	2	0	2	0	0	2	0	0	2	0	0	-2.81265	0.45884	2	NA	0	0.45884	2	NA	0	3947800	2572700	1375100	0	0	0	3947800	2572700	1375100	0	0	0
Q96EY1-2;Q96EY1;Q96EY1-3;I3L1T6	DnaJ homolog subfamily A member 3, mitochondrial	DNAJA3	4	10	10	10	8	7	7	8	7	7	8	7	7	0	-0.9472	0.69135	28	0.6468	9	0.58074	9	1.1639	10	3499300000	1906200000	1593200000	889330000	538580000	350750000	997010000	617500000	379510000	1613000000	750080000	862920000
Q96EY7;B8ZZQ4;Q96EY7-2;F8WE76	Pentatricopeptide repeat domain-containing protein 3, mitochondrial	PTCD3	4	6	6	6	4	4	4	4	4	4	4	4	4	0	-0.646736	0.73854	6	0.66209	3	0.68189	3	1.2646	3	747160000	380660000	366490000	167610000	94530000	73077000	250300000	146970000	103320000	329260000	139160000	190090000
Q96F86;H3BQ37;H3BPW9;H3BTF8;H3BNJ7;H3BTD6;H3BMB8;H3BTH0;H3BQP5;H3BU87	Enhancer of mRNA-decapping protein 3	EDC3	10	3	3	3	0	2	1	0	2	1	0	2	1	0	0.569871	0.95631	2	NA	0	NA	1	NA	1	67127000	46854000	20273000	0	0	0	66448000	46502000	19946000	678170	351370	326800
Q96G46;Q96G46-2;K7EPA4;K7EJX8;Q96G46-3	tRNA-dihydrouridine(47) synthase [NAD(P)(+)]-like	DUS3L	5	9	9	9	7	3	5	7	3	5	7	3	5	0	-0.320167	0.79349	11	0.73283	6	0.79349	3	1.0363	4	519590000	265220000	254360000	135710000	77042000	58664000	120300000	64064000	56238000	263580000	124120000	139460000
Q96GD0	Pyridoxal phosphate phosphatase	PDXP	1	6	6	6	3	5	4	3	5	4	3	5	4	0	-0.0512265	0.8418	8	0.75378	3	0.86359	3	1.2714	4	660850000	333030000	327820000	128320000	77714000	50610000	190360000	105940000	84426000	342170000	149380000	192780000
Q96GJ1-3;Q96GJ1-2;Q96GJ1	tRNA (uracil(54)-C(5))-methyltransferase homolog	TRMT2B	3	1	1	1	1	0	0	1	0	0	1	0	0	0.0006689	NA	NA	1	NA	1	NA	0	NA	0	64204000	41249000	22955000	64204000	41249000	22955000	0	0	0	0	0	0
Q96GM8;Q96GM8-2	Target of EGR1 protein 1	TOE1	2	4	4	4	2	3	2	2	3	2	2	3	2	0	-0.866242	0.70376	6	0.65013	2	0.68588	3	1.3692	2	376200000	198330000	177860000	82045000	47802000	34243000	172150000	97215000	74930000	122010000	53314000	68692000
Q96GW9	Methionine--tRNA ligase, mitochondrial	MARS2	1	4	4	4	2	1	3	2	1	3	2	1	3	0	-0.0604796	0.84009	6	0.71047	2	NA	1	1.1687	3	231590000	125510000	106080000	98964000	58288000	40676000	34639000	22014000	12625000	97992000	45212000	52780000
Q96GX2	Putative ataxin-7-like protein 3B	ATXN7L3B	1	1	1	1	1	1	1	1	1	1	1	1	1	0	NA	NA	0	NA	0	NA	0	NA	0	0	0	0	0	0	0	0	0	0	0	0	0
Q96H79;Q96H79-2	Zinc finger CCCH-type antiviral protein 1-like	ZC3HAV1L	2	8	8	8	4	6	5	4	6	5	4	6	5	0	0.367209	0.91757	13	0.91757	3	0.84989	5	1.417	5	555190000	270440000	284750000	93703000	47879000	45824000	190280000	98772000	91510000	271210000	123790000	147410000
Q96HC4-4;Q96HC4;Q96HC4-6;H0Y8Y3;A0A0A0MSP3;Q96HC4-7;H0YBI4;Q96HC4-3;Q96HC4-2	PDZ and LIM domain protein 5	PDLIM5	9	3	3	3	1	1	1	1	1	1	1	1	1	0	2.82659	1.5156	2	NA	1	NA	1	NA	0	38445000	19943000	18503000	4149100	1212800	2936300	34296000	18730000	15566000	0	0	0
Q96HS1;Q96HS1-2;F5GXG4	Serine/threonine-protein phosphatase PGAM5, mitochondrial	PGAM5	3	21	21	21	18	18	17	18	18	17	18	18	17	0	-0.618971	0.74306	53	0.69771	18	0.65992	18	1.3088	17	3411000000	1887500000	1523400000	896730000	537490000	359240000	1154400000	700660000	453750000	1359800000	649390000	710450000
Q96I24;Q96I24-2	Far upstream element-binding protein 3	FUBP3	2	11	11	10	4	8	8	4	8	8	4	8	7	0	-0.861589	0.70448	14	0.69673	3	0.606	6	1.113	5	1379900000	743560000	636330000	134670000	74955000	59718000	643610000	393500000	250110000	601610000	275110000	326500000
Q96I51;Q96I51-3;Q96I51-2;A0A087WT38	Williams-Beuren syndrome chromosomal region 16 protein	WBSCR16	4	8	8	8	8	4	5	8	4	5	8	4	5	0	-0.421825	0.77596	7	0.77596	3	0.66118	2	1.0526	3	580420000	381540000	198880000	225350000	154220000	71130000	72623000	45348000	27275000	282450000	181980000	100470000
Q96I59;E9PRK2;H0YEL9;Q96I59-2;H0YE96	Probable asparagine--tRNA ligase, mitochondrial	NARS2	5	10	10	10	4	8	5	4	8	5	4	8	5	0	-1.53226	0.60794	14	0.6549	4	0.58428	6	1.1116	4	1167100000	607560000	559540000	139670000	82345000	57324000	456750000	280940000	175810000	570670000	244280000	326400000
Q96I99;E9PDQ8;Q96I99-2;H0Y852	Succinyl-CoA ligase [GDP-forming] subunit beta, mitochondrial	SUCLG2	4	5	5	5	2	3	4	2	3	4	2	3	4	0	0.323323	0.90939	4	2.7225	2	0.76327	3	1.1597	3	528240000	217090000	311150000	153500000	29514000	123990000	146260000	84056000	62201000	228480000	103520000	124960000
Q96IX5	Up-regulated during skeletal muscle growth protein 5	USMG5	1	1	1	1	0	0	1	0	0	1	0	0	1	0.00066845	NA	NA	1	NA	0	NA	0	NA	1	12475000	6282200	6193000	0	0	0	0	0	0	12475000	6282200	6193000
Q96J01-2;Q96J01;D6RGZ2;H7C0C5;D6REC9	THO complex subunit 3	THOC3	5	7	7	7	6	5	5	6	5	5	6	5	5	0	0.00477564	0.85216	11	0.84323	5	0.74273	3	1.445	3	988860000	522500000	466350000	262920000	148020000	114900000	320160000	193520000	126640000	405780000	180970000	224810000
Q96JM3;S4R3K0	Chromosome alignment-maintaining phosphoprotein 1	CHAMP1	2	14	14	14	9	9	12	9	9	12	9	9	12	0	0.0588802	0.86162	23	0.70384	8	0.58557	5	1.2573	10	2423100000	1233400000	1189700000	566680000	317190000	249490000	893700000	515950000	377750000	962750000	400260000	562490000
Q96JM7-2;Q96JM7	Lethal(3)malignant brain tumor-like protein 3	L3MBTL3	2	1	1	1	0	0	1	0	0	1	0	0	1	0	NA	NA	1	NA	0	NA	0	NA	1	38962000	18825000	20137000	0	0	0	0	0	0	38962000	18825000	20137000
Q96K37;H7C1I0;Q96K37-2	Solute carrier family 35 member E1	SLC35E1	3	2	2	2	0	0	2	0	0	2	0	0	2	0	1.57163	1.1732	3	NA	0	NA	0	1.1732	3	20796000	9202900	11593000	0	0	0	0	0	0	20796000	9202900	11593000
Q96KR1;H0Y8W1	Zinc finger RNA-binding protein	ZFR	2	27	27	27	16	20	18	16	20	18	16	20	18	0	-0.589792	0.74784	38	0.69119	10	0.67777	16	1.2318	12	1841200000	973090000	868070000	344260000	201320000	142940000	667620000	404560000	263060000	829270000	367210000	462060000
Q96L92-3;Q96L92;A0A0C4DFU6;Q96L92-2;H7C603	Sorting nexin-27	SNX27	5	11	11	11	6	8	9	6	8	9	6	8	9	0	-0.0681778	0.83867	22	0.81993	6	0.70791	9	1.347	7	1268500000	634990000	633520000	173550000	94836000	78716000	453000000	268540000	184460000	641960000	271620000	370340000
Q96LA8-2;Q96LA8	Protein arginine N-methyltransferase 6	PRMT6	2	1	1	1	1	1	0	1	1	0	1	1	0	0.0040912	-4.26889	0.33318	2	NA	1	NA	1	NA	0	165210000	119400000	45808000	63244000	45948000	17296000	101970000	73457000	28512000	0	0	0
Q96NB2;R4GMR9;R4GN74;R4GNC2;R4GN63;R4GMW0;A0A0C4DGR6	Sideroflexin-2	SFXN2	7	2	2	2	0	1	2	0	1	2	0	1	2	0	2.45664	1.4054	3	NA	0	NA	1	1.3411	2	222560000	103060000	119490000	0	0	0	52896000	34336000	18560000	169660000	68728000	100930000
Q96P11-5;Q96P11;Q96P11-2;Q96P11-4;Q63ZY6-4;Q63ZY6-5;Q63ZY6;Q3KNT7-2;Q3KNT7-3;Q3KNT7	Probable 28S rRNA (cytosine-C(5))-methyltransferase;Putative methyltransferase NSUN5C	NSUN5;NSUN5P2	10	4	4	4	1	2	1	1	2	1	1	2	1	0	-0.837816	0.70817	3	NA	0	0.58383	2	NA	1	154300000	75505000	78799000	0	0	0	3702400	2185700	1516600	150600000	73319000	77283000
Q96P70	Importin-9	IPO9	1	1	1	1	1	1	1	1	1	1	1	1	1	0.00070274	1.22281	1.0926	3	NA	1	1.1723	2	1.3936	2	210150000	102000000	108150000	40126000	21645000	18481000	51980000	27043000	24937000	118040000	53308000	64734000
Q96PK6;Q96PK6-2;A0A0A6YYI9;F8WDX3;A0A0A0MSL8;B8ZZ74;Q96PK6-3;Q96PK6-4	RNA-binding protein 14	RBM14	8	19	19	14	17	16	18	17	16	18	13	13	14	0	-0.977513	0.68676	49	0.65331	16	0.49552	17	1.1245	16	2776500000	1595500000	1181100000	596180000	370950000	225230000	914110000	606040000	308080000	1266200000	618480000	647770000
Q96PK6-5	RNA-binding protein 14	RBM14	1	8	3	0	6	5	7	2	2	3	0	0	0	0	-0.110259	0.83095	6	0.61373	2	0.55326	2	1.1503	3	391710000	222270000	169440000	58554000	38854000	19700000	109730000	69902000	39828000	223420000	113510000	109910000
Q96QK1;I3L4S0;I3L4P4	Vacuolar protein sorting-associated protein 35	VPS35	3	17	17	17	10	14	13	10	14	13	10	14	13	0	0.751218	0.99236	24	0.79137	6	0.79848	9	1.4508	9	2229200000	1132100000	1097100000	562080000	315310000	246760000	926270000	498410000	427860000	740870000	318340000	422530000
Q96RP9;C9IZ01;F8WAU4;C9JA25	Elongation factor G, mitochondrial	GFM1	4	18	18	1	11	13	12	11	13	12	1	1	1	0	-1.02059	0.68029	31	0.65286	9	0.62238	11	1.2161	11	3919800000	2182200000	1737600000	856430000	545110000	311330000	1373800000	875080000	498690000	1689600000	761980000	927610000
Q96RT1-7;Q96RT1-6;Q96RT1-4;Q96RT1-5;Q96RT1-3;Q96RT1-9;Q96RT1-2;Q96RT1;Q96RT1-8	Protein LAP2	ERBB2IP	9	1	1	1	1	1	1	1	1	1	1	1	1	0.00066622	0.237099	0.89353	3	NA	1	NA	1	NA	1	6644900	3539900	3105000	1001200	494830	506370	2448100	1509000	939070	3195700	1536100	1659500
Q96S55-3;Q96S55-2;Q96S55;Q96S55-4	ATPase WRNIP1	WRNIP1	4	2	2	2	0	2	0	0	2	0	0	2	0	0	-2.04505	0.54315	2	NA	0	0.54315	2	NA	0	38818000	23319000	15499000	0	0	0	38818000	23319000	15499000	0	0	0
Q96SK2-3;Q96SK2-2;Q96SK2;C9J5K4;C9JYX1;Q96SK2-4	Transmembrane protein 209	TMEM209	6	2	2	2	2	2	2	2	2	2	2	2	2	0	-0.381598	0.78285	5	0.69873	2	0.55855	2	1.043	2	451730000	246390000	205340000	97905000	57761000	40144000	107600000	66869000	40727000	246230000	121760000	124470000
Q96T76-9;Q96T76;Q96T76-8;Q96T76-5;H7C1W5;Q5T454;H0Y746;Q96T76-7;F8WCH8;B0QZ77;H7C0A9	MMS19 nucleotide excision repair protein homolog	MMS19	11	10	10	10	6	8	9	6	8	9	6	8	9	0	0.724328	0.98693	14	0.78908	4	0.88233	5	1.3809	5	988410000	438480000	549920000	111290000	61704000	49582000	241150000	132180000	108960000	635970000	244600000	391380000
Q96TA2-3;Q96TA2-2;Q96TA2;Q96I63;R4GNA5;Q5T8D2;Q5T8D1	ATP-dependent zinc metalloprotease YME1L1	YME1L1	7	10	10	10	7	10	8	7	10	8	7	10	8	0	-0.601551	0.74591	24	0.77405	7	0.62088	10	1.2986	7	3216300000	1644100000	1572100000	787420000	429260000	358160000	1112700000	643330000	469340000	1316200000	571560000	744630000
Q96TC7;H0YMB1;Q96TC7-2;H0YNE5;H0YLG5	Regulator of microtubule dynamics protein 3	RMDN3	5	5	5	5	4	5	4	4	5	4	4	5	4	0	-0.941741	0.69218	12	0.69073	6	0.63656	6	1.2141	4	976850000	544380000	432470000	188470000	114720000	73752000	354910000	228100000	126810000	433470000	201560000	231910000
X6RFN3;Q99496-2;Q99496	E3 ubiquitin-protein ligase RING2	RNF2	3	1	1	1	1	0	0	1	0	0	1	0	0	0.0012195	NA	NA	1	NA	1	NA	0	NA	0	15569000	9742500	5826400	15569000	9742500	5826400	0	0	0	0	0	0
Q99567;J3KMX1;I3L4K7;I3L2W3	Nuclear pore complex protein Nup88	NUP88	4	7	7	7	2	4	4	2	4	4	2	4	4	0	-0.745207	0.72273	6	0.53	2	0.71956	3	1.3771	4	437580000	232410000	205170000	31276000	22799000	8477500	182890000	105750000	77146000	223410000	103860000	119550000
Q99613-2;Q99613;B5ME19;H3BPE4;H3BTY8;H3BPE3	Eukaryotic translation initiation factor 3 subunit C;Eukaryotic translation initiation factor 3 subunit C-like protein	EIF3C;EIF3CL	6	14	14	14	10	9	11	10	9	11	10	9	11	0	0.275016	0.90047	21	0.83748	7	0.842	6	1.3891	8	887110000	423040000	464080000	252020000	141650000	110370000	165160000	84427000	80733000	469930000	196960000	272970000
Q99640-4;Q99640-3;Q99640	Membrane-associated tyrosine- and threonine-specific cdc2-inhibitory kinase	PKMYT1	3	1	1	1	1	1	1	1	1	1	1	1	1	0.00065574	NA	NA	0	NA	0	NA	0	NA	0	0	0	0	0	0	0	0	0	0	0	0	0
Q99661-2;Q99661;Q5JR89;Q5JR91;Q8N4N8	Kinesin-like protein KIF2C	KIF2C	5	4	4	4	2	0	2	2	0	2	2	0	2	0	-0.185631	0.8173	2	NA	1	NA	0	NA	1	119040000	53960000	65083000	23471000	16200000	7271000	0	0	0	95572000	37760000	57812000
Q99729-3;D6R9P3;D6RD18;D6RBZ0;A0A087WZV1;Q99729-4;Q99729-2;Q99729	Heterogeneous nuclear ribonucleoprotein A/B	HNRNPAB	8	3	3	3	2	2	3	2	2	3	2	2	3	0	-0.220226	0.81111	7	0.75821	2	0.62803	2	1.0169	3	449800000	229570000	220230000	94738000	51438000	43300000	150030000	92765000	57262000	205030000	85368000	119670000
Q99797	Mitochondrial intermediate peptidase	MIPEP	1	2	2	2	1	0	1	1	0	1	1	0	1	0.00069493	1.11351	1.0685	2	NA	1	NA	0	NA	1	29765000	18231000	11534000	28308000	17692000	10616000	0	0	0	1457000	539600	917380
Q99832;Q99832-3;Q99832-4;Q99832-2;F8WAM2;F8WBP8;A0A0D9SG95	T-complex protein 1 subunit eta	CCT7	7	32	32	32	30	28	29	30	28	29	30	28	29	0	0.773833	0.99695	85	0.88365	27	0.87564	27	1.565	31	12809000000	5987300000	6821400000	3545300000	1906100000	1639200000	2912200000	1486300000	1425900000	6351200000	2595000000	3756200000
Q9BQ67;M0QX71	Glutamate-rich WD repeat-containing protein 1	GRWD1	2	5	5	5	2	4	3	2	4	3	2	4	3	0	-0.0548498	0.84113	5	NA	1	0.79422	2	1.2507	2	517050000	248710000	268340000	60268000	34147000	26121000	203580000	112370000	91208000	253200000	102190000	151010000
[truncated: 235 more rows]

## Sheet: ARIH2_conventional_SILAC_AP
Protein.IDs	Protein.names	Gene.names	Number.of.proteins	Peptides	Razor...unique.peptides	Unique.peptides	Peptides.arih2.1	Peptides.arih2.2	Peptides.arih2.3	Razor...unique.peptides.arih2.1	Razor...unique.peptides.arih2.2	Razor...unique.peptides.arih2.3	Unique.peptides.arih2.1	Unique.peptides.arih2.2	Unique.peptides.arih2.3	Q.value	z-score Ratio M/L	Ratio.M.L	Ratio.M.L.count	z-score Ratio H/L	Ratio.H.L	Ratio.H.L.count	z-score Ratio H/M	Ratio.H.M	Ratio.H.M.count	Ratio.M.L.arih2.1	Ratio.M.L.count.arih2.1	Ratio.H.L.arih2.1	Ratio.H.L.count.arih2.1	Ratio.H.M.arih2.1	Ratio.H.M.count.arih2.1	Ratio.M.L.arih2.2	Ratio.M.L.count.arih2.2	Ratio.H.L.arih2.2	Ratio.H.L.count.arih2.2	Ratio.H.M.arih2.2	Ratio.H.M.count.arih2.2	Ratio.M.L.arih2.3	Ratio.M.L.count.arih2.3	Ratio.H.L.arih2.3	Ratio.H.L.count.arih2.3	Ratio.H.M.arih2.3	Ratio.H.M.count.arih2.3	Intensity	Intensity.L	Intensity.M	Intensity.H	Intensity.arih2.1	Intensity.L.arih2.1
[truncated: 1,429 more rows]
[truncated: 10 more columns]

[truncated: 10 more sheets: MEX3B_adapted_AP, MEX3B_conventional_SILAC_AP, MKRN1_adapted_AP, MKRN1_conventional_SILAC_AP, MKRN2_adapted_AP, MKRN2_conventional_SILAC_AP, PRPF19_adapted_AP, PRPF19_conventional_SILAC_AP, RNF17_adapted_AP, RNF17_conventional_SILAC_AP]
