# Supplementary material for: Interaction profiling of RNA-binding ubiquitin ligases reveals a link between posttranscriptional regulation and the ubiquitin system
Source: Sci Rep. 2017 Nov 29;7:16582. doi: 10.1038/s41598-017-16695-6 (PMC5707401; doi:10.1038/s41598-017-16695-6)
Supplement: Supplementary file 3 — Supplementary Table 2 [file 41598_2017_16695_MOESM3_ESM.xlsx]

## Sheet: ARIH2
Supplementary Table 2. Summary of adapted AP interactome analyses for the six RBULs.
Gene names, protein names, annotated Biological Process (BP) GO terms, SILAC H/L ratios (z-score), Wang’s Index (WI) comparing all BP GO terms of prey
and bait, and interactions with WI ≥ 0.414 for each RBUL (ARIH2, MEX3B, MKRN1, MKRN2, PRPF19, and RNF17) are given. It is indicated if the respective
interaction was considered as "TRUE" or "FALSE" considering the WI. In case of unavailability of a GO term for a prey, the WI was set to -1.
Interaction partners with a z-score ≥ 2 in the adapted AP are highlighted in blue. The respective RBUL is highlighted in green.
Gene name	Protein name	Annotated BP GOs	SILAC H/L Ratios (z-score)	WI of all GO terms (prey) vs all GO terms (bait)	Interaction is TRUE/FALSE based on WI ≥ 0.414
ARIH2	ariadne RBR E3 ubiquitin protein ligase 2	GO:0000209,GO:0002376,GO:0002520,GO:0006464,GO:0006508,GO:0006511,GO:0006605,GO:0006626,GO:0006810,GO:0006839,GO:0006886,GO:0006996,GO:0007005,GO:0007275,GO:0008104,GO:0008150,GO:0008152,GO:0008283,GO:0009056,GO:0009057,GO:0009893,GO:0009894,GO:0009896,GO:0009987,GO:0010498,GO:0010604,GO:0010638,GO:0010821,GO:0010822,GO:0015031,GO:0015833,GO:0016043,GO:0016049,GO:0016567,GO:0019222,GO:0019538,GO:…	12.1897	1	TRUE
LMNB2	lamin B2	GO:0008150	4.10593	0.251	FALSE			RBUL
ZC3H7A	zinc finger CCCH-type containing 7A		3.62729	-1	FALSE			Protein interaction partners with z-score ≥ 2σ
RNF20	ring finger protein 20	GO:0000209,GO:0006139,GO:0006325,GO:0006351,GO:0006355,GO:0006378,GO:0006396,GO:0006397,GO:0006464,GO:0006508,GO:0006511,GO:0006513,GO:0006725,GO:0006807,GO:0006928,GO:0006996,GO:0008150,GO:0008152,GO:0009056,GO:0009057,GO:0009058,GO:0009059,GO:0009889,GO:0009891,GO:0009892,GO:0009893,GO:0009987,GO:0010390,GO:0010467,GO:0010468,GO:0010556,GO:0010557,GO:0010604,GO:0010605,GO:0010628,GO:0010629,GO:…	3.57969	0.545	TRUE
PRPSAP2	phosphoribosyl pyrophosphate synthetase associated protein 2	GO:0006139,GO:0006725,GO:0006807,GO:0008150,GO:0008152,GO:0009987,GO:0034641,GO:0044237,GO:0044238,GO:0046483,GO:0071704,GO:1901360	3.49069	0.339	FALSE
PPM1G	protein phosphatase, Mg2+/Mn2+ dependent 1G	GO:0006464,GO:0006470,GO:0006793,GO:0006796,GO:0008150,GO:0008152,GO:0009987,GO:0016311,GO:0019538,GO:0035970,GO:0036211,GO:0043170,GO:0043412,GO:0044237,GO:0044238,GO:0044260,GO:0044267,GO:0071704	3.35281	0.382	FALSE
DDX1	DEAD-box helicase 1	GO:0000245,GO:0000375,GO:0000377,GO:0000394,GO:0000398,GO:0006139,GO:0006259,GO:0006281,GO:0006302,GO:0006388,GO:0006396,GO:0006397,GO:0006399,GO:0006412,GO:0006413,GO:0006417,GO:0006446,GO:0006518,GO:0006725,GO:0006807,GO:0006950,GO:0006974,GO:0006996,GO:0007275,GO:0008033,GO:0008104,GO:0008150,GO:0008152,GO:0008380,GO:0009058,GO:0009059,GO:0009889,GO:0009987,GO:0010467,GO:0010468,GO:0010501,GO:…	3.06124	0.376	FALSE
GSTO1	glutathione S-transferase omega 1	GO:0003008,GO:0003009,GO:0003012,GO:0003013,GO:0003015,GO:0005975,GO:0005996,GO:0006082,GO:0006766,GO:0006767,GO:0006790,GO:0006805,GO:0006807,GO:0006810,GO:0006811,GO:0006812,GO:0006816,GO:0006873,GO:0006874,GO:0006875,GO:0006936,GO:0006937,GO:0006941,GO:0006942,GO:0007154,GO:0007165,GO:0007204,GO:0008015,GO:0008016,GO:0008150,GO:0008152,GO:0009056,GO:0009058,GO:0009410,GO:0009966,GO:0009967,GO:…	2.98642	0.206	FALSE
PAPSS1	3'-phosphoadenosine 5'-phosphosulfate synthase 1	GO:0000103,GO:0001501,GO:0006082,GO:0006139,GO:0006163,GO:0006164,GO:0006725,GO:0006753,GO:0006790,GO:0006793,GO:0006796,GO:0006807,GO:0007275,GO:0008150,GO:0008152,GO:0009058,GO:0009117,GO:0009150,GO:0009152,GO:0009165,GO:0009259,GO:0009260,GO:0009987,GO:0018130,GO:0019438,GO:0019637,GO:0019693,GO:0032501,GO:0032502,GO:0033865,GO:0033866,GO:0033875,GO:0034030,GO:0034032,GO:0034033,GO:0034035,GO:…	2.90176	0.329	FALSE
CUL5	cullin 5	GO:0000082,GO:0000278,GO:0006464,GO:0006508,GO:0006511,GO:0006915,GO:0006950,GO:0006974,GO:0007049,GO:0007050,GO:0007154,GO:0007165,GO:0007166,GO:0007167,GO:0007169,GO:0008150,GO:0008152,GO:0008219,GO:0008283,GO:0008285,GO:0009056,GO:0009057,GO:0009987,GO:0012501,GO:0016567,GO:0019538,GO:0019941,GO:0022402,GO:0023052,GO:0030163,GO:0032446,GO:0033554,GO:0035556,GO:0036211,GO:0038127,GO:0038128,GO:…	2.89327	0.43	TRUE
CHERP	calcium homeostasis endoplasmic reticulum protein	GO:0000375,GO:0000377,GO:0000398,GO:0006139,GO:0006396,GO:0006397,GO:0006605,GO:0006606,GO:0006725,GO:0006807,GO:0006810,GO:0006811,GO:0006812,GO:0006816,GO:0006873,GO:0006874,GO:0006875,GO:0006886,GO:0006913,GO:0007204,GO:0007275,GO:0007399,GO:0008104,GO:0008150,GO:0008152,GO:0008283,GO:0008285,GO:0008380,GO:0009987,GO:0010467,GO:0015031,GO:0015833,GO:0016070,GO:0016071,GO:0017038,GO:0019725,GO:…	2.86065	0.363	FALSE
Nbla03646	Nbla03646		2.86018	-1	FALSE
MID1	midline 1	GO:0000165,GO:0000226,GO:0001932,GO:0001934,GO:0002376,GO:0006464,GO:0006468,GO:0006793,GO:0006796,GO:0006950,GO:0006952,GO:0006955,GO:0006996,GO:0007010,GO:0007017,GO:0007154,GO:0007165,GO:0007166,GO:0007275,GO:0007389,GO:0008104,GO:0008150,GO:0008152,GO:0009893,GO:0009966,GO:0009967,GO:0009987,GO:0010033,GO:0010562,GO:0010604,GO:0010646,GO:0010647,GO:0016043,GO:0016310,GO:0019220,GO:0019221,GO:…	2.70178	0.319	FALSE
GNE	glucosamine (UDP-N-acetyl)-2-epimerase/N-acetylmannosamine kinase	GO:0006040,GO:0006054,GO:0006082,GO:0007155,GO:0008150,GO:0008152,GO:0009987,GO:0019752,GO:0022610,GO:0043436,GO:0044237,GO:0044281,GO:0044699,GO:0044710,GO:0044763,GO:0071704,GO:1901135	2.68816	0.165	FALSE
POLR3A	RNA polymerase III subunit A	GO:0000422,GO:0001816,GO:0001817,GO:0001819,GO:0002376,GO:0006139,GO:0006351,GO:0006605,GO:0006626,GO:0006725,GO:0006807,GO:0006810,GO:0006839,GO:0006886,GO:0006914,GO:0006950,GO:0006952,GO:0006955,GO:0006996,GO:0007005,GO:0008104,GO:0008150,GO:0008152,GO:0009056,GO:0009058,GO:0009059,GO:0009894,GO:0009987,GO:0010467,GO:0010506,GO:0010638,GO:0010821,GO:0010822,GO:0015031,GO:0015833,GO:0016043,GO:…	2.65347	0.321	FALSE
APPL1	adaptor protein, phosphotyrosine interacting with PH domain and leucine zipper 1	GO:0006810,GO:0006915,GO:0007009,GO:0007154,GO:0007165,GO:0007166,GO:0007167,GO:0007169,GO:0008104,GO:0008150,GO:0008219,GO:0008283,GO:0008286,GO:0008643,GO:0008645,GO:0009719,GO:0009725,GO:0009987,GO:0010033,GO:0010243,GO:0010256,GO:0010827,GO:0012501,GO:0015749,GO:0015758,GO:0016043,GO:0023052,GO:0032868,GO:0032869,GO:0032870,GO:0032879,GO:0032880,GO:0033036,GO:0034613,GO:0038034,GO:0042221,GO:…	2.63483	0.224	FALSE
GTF2H2	general transcription factor IIH subunit 2	GO:0000717,GO:0002029,GO:0002031,GO:0006139,GO:0006259,GO:0006281,GO:0006283,GO:0006289,GO:0006293,GO:0006294,GO:0006295,GO:0006296,GO:0006351,GO:0006352,GO:0006353,GO:0006354,GO:0006355,GO:0006357,GO:0006360,GO:0006361,GO:0006362,GO:0006363,GO:0006366,GO:0006367,GO:0006368,GO:0006370,GO:0006396,GO:0006397,GO:0006461,GO:0006725,GO:0006807,GO:0006810,GO:0006897,GO:0006898,GO:0006950,GO:0006974,GO:…	2.60035	0.219	FALSE
PRKCI	protein kinase C iota	GO:0006139,GO:0006351,GO:0006355,GO:0006464,GO:0006468,GO:0006605,GO:0006612,GO:0006725,GO:0006793,GO:0006796,GO:0006807,GO:0006810,GO:0006886,GO:0006915,GO:0006996,GO:0007009,GO:0007010,GO:0007043,GO:0007154,GO:0007163,GO:0007165,GO:0007275,GO:0007399,GO:0008104,GO:0008150,GO:0008152,GO:0008219,GO:0008283,GO:0008284,GO:0008643,GO:0008645,GO:0009058,GO:0009059,GO:0009719,GO:0009725,GO:0009889,GO:…	2.57659	0.323	FALSE
PYGB	glycogen phosphorylase B	GO:0000272,GO:0001775,GO:0002252,GO:0002263,GO:0002274,GO:0002275,GO:0002283,GO:0002366,GO:0002376,GO:0002443,GO:0002444,GO:0002446,GO:0005975,GO:0005976,GO:0005977,GO:0005980,GO:0006073,GO:0006091,GO:0006112,GO:0006810,GO:0006887,GO:0006955,GO:0008150,GO:0008152,GO:0009056,GO:0009057,GO:0009251,GO:0009987,GO:0015980,GO:0016052,GO:0016192,GO:0032940,GO:0036230,GO:0042119,GO:0043170,GO:0043299,GO:…	2.44634	0.173	FALSE
DOCK7	dedicator of cytokinesis 7	GO:0000226,GO:0000902,GO:0000904,GO:0001932,GO:0001934,GO:0006464,GO:0006468,GO:0006793,GO:0006796,GO:0006928,GO:0006996,GO:0007010,GO:0007017,GO:0007163,GO:0007275,GO:0007399,GO:0007405,GO:0007409,GO:0007417,GO:0007420,GO:0008150,GO:0008152,GO:0008283,GO:0008356,GO:0009653,GO:0009893,GO:0009987,GO:0010562,GO:0010604,GO:0014812,GO:0014909,GO:0014910,GO:0014911,GO:0016043,GO:0016310,GO:0016477,GO:…	2.4433	0.336	FALSE
ASNS	asparagine synthetase (glutamine-hydrolyzing)	GO:0000278,GO:0006082,GO:0006520,GO:0006528,GO:0006529,GO:0006807,GO:0006915,GO:0006950,GO:0006984,GO:0006986,GO:0007049,GO:0007154,GO:0007165,GO:0007346,GO:0008150,GO:0008152,GO:0008219,GO:0008652,GO:0009058,GO:0009066,GO:0009067,GO:0009267,GO:0009605,GO:0009987,GO:0009991,GO:0010033,GO:0010941,GO:0012501,GO:0016053,GO:0019752,GO:0023052,GO:0030968,GO:0031667,GO:0031668,GO:0031669,GO:0032787,GO:…	2.41437	0.179	FALSE
ALDH2	aldehyde dehydrogenase 2 family (mitochondrial)	GO:0005975,GO:0006066,GO:0006067,GO:0006069,GO:0008150,GO:0008152,GO:0034308,GO:0044238,GO:0044281,GO:0044699,GO:0044710,GO:0055114,GO:0071704,GO:1901615	2.41284	0.235	FALSE
TUBB4A	tubulin beta 4A class IVa	GO:0000086,GO:0000226,GO:0000278,GO:0006461,GO:0006996,GO:0007010,GO:0007017,GO:0007049,GO:0008150,GO:0009987,GO:0010639,GO:0016043,GO:0022402,GO:0022406,GO:0022607,GO:0030030,GO:0030031,GO:0031109,GO:0031110,GO:0031111,GO:0031113,GO:0031115,GO:0031333,GO:0032271,GO:0032272,GO:0032886,GO:0033043,GO:0034622,GO:0043254,GO:0043623,GO:0043933,GO:0044085,GO:0044087,GO:0044699,GO:0044763,GO:0044770,GO:…	2.3185	0.104	FALSE
CAPN1	calpain 1	GO:0001775,GO:0002252,GO:0002263,GO:0002274,GO:0002275,GO:0002283,GO:0002366,GO:0002376,GO:0002443,GO:0002444,GO:0002446,GO:0006508,GO:0006810,GO:0006887,GO:0006914,GO:0006955,GO:0007275,GO:0008150,GO:0008152,GO:0008219,GO:0008283,GO:0008284,GO:0008544,GO:0009056,GO:0009888,GO:0009894,GO:0009913,GO:0009987,GO:0010506,GO:0012501,GO:0016043,GO:0016192,GO:0016236,GO:0016241,GO:0019222,GO:0019538,GO:…	2.31643	0.352	FALSE
CAPN2	calpain 2	GO:0001101,GO:0006508,GO:0006996,GO:0007010,GO:0008150,GO:0008152,GO:0009056,GO:0009057,GO:0009719,GO:0009987,GO:0010033,GO:0010243,GO:0016043,GO:0019538,GO:0022411,GO:0022617,GO:0030163,GO:0030198,GO:0033043,GO:0042221,GO:0043062,GO:0043170,GO:0043200,GO:0044237,GO:0044238,GO:0044248,GO:0044257,GO:0044260,GO:0044265,GO:0044267,GO:0044699,GO:0044763,GO:0050789,GO:0050794,GO:0050896,GO:0051128,GO:…	2.29625	0.367	FALSE
VCP	valosin containing protein	GO:0000731,GO:0001775,GO:0002082,GO:0002252,GO:0002263,GO:0002274,GO:0002275,GO:0002283,GO:0002366,GO:0002376,GO:0002443,GO:0002444,GO:0002446,GO:0006091,GO:0006119,GO:0006139,GO:0006140,GO:0006163,GO:0006164,GO:0006259,GO:0006281,GO:0006301,GO:0006302,GO:0006457,GO:0006461,GO:0006464,GO:0006479,GO:0006486,GO:0006487,GO:0006508,GO:0006511,GO:0006515,GO:0006725,GO:0006732,GO:0006733,GO:0006734,GO:…	2.27235	0.414	TRUE
TRMT1	tRNA methyltransferase 1	GO:0001510,GO:0002940,GO:0006139,GO:0006396,GO:0006399,GO:0006400,GO:0006725,GO:0006807,GO:0008033,GO:0008150,GO:0008152,GO:0009451,GO:0009987,GO:0010467,GO:0016070,GO:0030488,GO:0032259,GO:0034470,GO:0034641,GO:0034660,GO:0043170,GO:0043412,GO:0043414,GO:0044237,GO:0044238,GO:0044260,GO:0046483,GO:0071704,GO:0090304,GO:1901360	2.24262	0.2	FALSE
RPS27A	ribosomal protein S27a	GO:0000075,GO:0000077,GO:0000082,GO:0000086,GO:0000122,GO:0000165,GO:0000184,GO:0000187,GO:0000209,GO:0000271,GO:0000278,GO:0000715,GO:0000717,GO:0000731,GO:0000956,GO:0001666,GO:0001736,GO:0001738,GO:0001816,GO:0001817,GO:0001818,GO:0001932,GO:0001934,GO:0001959,GO:0002009,GO:0002218,GO:0002220,GO:0002221,GO:0002223,GO:0002224,GO:0002253,GO:0002376,GO:0002429,GO:0002682,GO:0002684,GO:0002753,GO:…	2.17851	0.326	FALSE
PGM1	phosphoglucomutase 1	GO:0000271,GO:0000272,GO:0001775,GO:0002252,GO:0002263,GO:0002274,GO:0002275,GO:0002283,GO:0002366,GO:0002376,GO:0002443,GO:0002444,GO:0002446,GO:0005975,GO:0005976,GO:0005977,GO:0005978,GO:0005980,GO:0005996,GO:0006006,GO:0006012,GO:0006073,GO:0006082,GO:0006090,GO:0006091,GO:0006094,GO:0006096,GO:0006112,GO:0006139,GO:0006163,GO:0006165,GO:0006725,GO:0006732,GO:0006733,GO:0006753,GO:0006757,GO:…	2.17323	0.174	FALSE
RFC5	replication factor C subunit 5	GO:0000722,GO:0000723,GO:0000731,GO:0006139,GO:0006259,GO:0006260,GO:0006261,GO:0006275,GO:0006281,GO:0006283,GO:0006289,GO:0006296,GO:0006297,GO:0006301,GO:0006310,GO:0006312,GO:0006725,GO:0006807,GO:0006950,GO:0006974,GO:0006996,GO:0007154,GO:0007165,GO:0008150,GO:0008152,GO:0009058,GO:0009059,GO:0009889,GO:0009891,GO:0009893,GO:0009966,GO:0009987,GO:0010556,GO:0010557,GO:0010604,GO:0010646,GO:…	2.13664	0.228	FALSE
ABCE1	ATP binding cassette subfamily E member 1	GO:0000054,GO:0006139,GO:0006403,GO:0006405,GO:0006412,GO:0006413,GO:0006415,GO:0006518,GO:0006611,GO:0006725,GO:0006807,GO:0006810,GO:0006886,GO:0006913,GO:0008104,GO:0008150,GO:0008152,GO:0009058,GO:0009059,GO:0009892,GO:0009987,GO:0010467,GO:0010605,GO:0015031,GO:0015833,GO:0015931,GO:0016043,GO:0016070,GO:0019219,GO:0019222,GO:0019538,GO:0022411,GO:0022613,GO:0031323,GO:0031324,GO:0032069,GO:…	2.13505	0.297	FALSE
TCEB1	TCEB1		2.12653	-1	FALSE
SRP54	signal recognition particle 54	GO:0006461,GO:0006605,GO:0006612,GO:0006613,GO:0006614,GO:0006616,GO:0006617,GO:0006810,GO:0006886,GO:0008104,GO:0008150,GO:0009987,GO:0015031,GO:0015833,GO:0016043,GO:0022607,GO:0033036,GO:0033365,GO:0034613,GO:0034622,GO:0042221,GO:0042493,GO:0042886,GO:0043623,GO:0043933,GO:0044085,GO:0045047,GO:0045184,GO:0046907,GO:0050896,GO:0051179,GO:0051234,GO:0051641,GO:0051649,GO:0055085,GO:0065002,GO:…	2.12067	0.201	FALSE
ZGPAT	zinc finger CCCH-type and G-patch domain containing	GO:0000122,GO:0001932,GO:0001933,GO:0006139,GO:0006351,GO:0006355,GO:0006357,GO:0006366,GO:0006464,GO:0006468,GO:0006469,GO:0006725,GO:0006793,GO:0006796,GO:0006807,GO:0007154,GO:0007165,GO:0007166,GO:0007167,GO:0007169,GO:0007173,GO:0007175,GO:0007176,GO:0008150,GO:0008152,GO:0009058,GO:0009059,GO:0009889,GO:0009890,GO:0009892,GO:0009966,GO:0009968,GO:0009987,GO:0010467,GO:0010468,GO:0010469,GO:…	2.12067	0.123	FALSE
EIF1AX	eukaryotic translation initiation factor 1A, X-linked	GO:0006412,GO:0006413,GO:0006518,GO:0006807,GO:0008150,GO:0008152,GO:0009058,GO:0009059,GO:0009987,GO:0010467,GO:0019538,GO:0034641,GO:0034645,GO:0043043,GO:0043170,GO:0043603,GO:0043604,GO:0044237,GO:0044238,GO:0044249,GO:0044260,GO:0044267,GO:0044271,GO:0071704,GO:1901564,GO:1901566,GO:1901576	2.11267	0.409	FALSE
ACTR2	ARP2 actin related protein 2 homolog	GO:0001775,GO:0002252,GO:0002253,GO:0002263,GO:0002274,GO:0002275,GO:0002283,GO:0002366,GO:0002376,GO:0002429,GO:0002431,GO:0002433,GO:0002443,GO:0002444,GO:0002446,GO:0002682,GO:0002684,GO:0002757,GO:0002764,GO:0002768,GO:0006461,GO:0006810,GO:0006887,GO:0006897,GO:0006909,GO:0006928,GO:0006955,GO:0006996,GO:0007010,GO:0007015,GO:0007154,GO:0007165,GO:0007166,GO:0007167,GO:0007169,GO:0008064,GO:…	2.07466	0.214	FALSE
BCKDK	branched chain ketoacid dehydrogenase kinase	GO:0006082,GO:0006520,GO:0006793,GO:0006796,GO:0006807,GO:0008150,GO:0008152,GO:0009056,GO:0009063,GO:0009081,GO:0009083,GO:0009987,GO:0016054,GO:0016310,GO:0019752,GO:0043436,GO:0044237,GO:0044238,GO:0044248,GO:0044281,GO:0044282,GO:0044699,GO:0044710,GO:0044712,GO:0044763,GO:0046395,GO:0071704,GO:1901564,GO:1901565,GO:1901575	2.05584	0.191	FALSE
GANAB	glucosidase II alpha subunit	GO:0006457,GO:0008150,GO:0009987	2.05422	0.225	FALSE
RPL34	ribosomal protein L34	GO:0000184,GO:0000956,GO:0006139,GO:0006364,GO:0006396,GO:0006401,GO:0006402,GO:0006412,GO:0006413,GO:0006518,GO:0006605,GO:0006612,GO:0006613,GO:0006614,GO:0006725,GO:0006807,GO:0006810,GO:0006886,GO:0008104,GO:0008150,GO:0008152,GO:0009056,GO:0009057,GO:0009058,GO:0009059,GO:0009892,GO:0009987,GO:0010467,GO:0010468,GO:0010605,GO:0010629,GO:0015031,GO:0015833,GO:0016032,GO:0016070,GO:0016071,GO:…	2.05368	0.288	FALSE
HK2	hexokinase 2	GO:0000422,GO:0001678,GO:0005975,GO:0005996,GO:0006006,GO:0006007,GO:0006082,GO:0006090,GO:0006091,GO:0006096,GO:0006139,GO:0006163,GO:0006165,GO:0006725,GO:0006732,GO:0006733,GO:0006734,GO:0006735,GO:0006753,GO:0006757,GO:0006793,GO:0006796,GO:0006807,GO:0006810,GO:0006914,GO:0006915,GO:0006950,GO:0006996,GO:0007005,GO:0008104,GO:0008150,GO:0008152,GO:0008219,GO:0008637,GO:0008643,GO:0008645,GO:…	2.04452	0.17	FALSE
UROD	uroporphyrinogen decarboxylase	GO:0006725,GO:0006778,GO:0006779,GO:0006783,GO:0006807,GO:0008150,GO:0008152,GO:0009058,GO:0009987,GO:0018130,GO:0019438,GO:0033013,GO:0033014,GO:0034641,GO:0042168,GO:0042440,GO:0044237,GO:0044249,GO:0044271,GO:0044699,GO:0044710,GO:0044711,GO:0044763,GO:0046148,GO:0046483,GO:0051186,GO:0051188,GO:0071704,GO:1901360,GO:1901362,GO:1901564,GO:1901566,GO:1901576	2.04236	0.162	FALSE
ASCC3	activating signal cointegrator 1 complex subunit 3	GO:0006139,GO:0006259,GO:0006281,GO:0006304,GO:0006307,GO:0006725,GO:0006807,GO:0006950,GO:0006974,GO:0006996,GO:0008150,GO:0008152,GO:0008283,GO:0009987,GO:0016043,GO:0032392,GO:0032508,GO:0033554,GO:0034641,GO:0035510,GO:0043170,GO:0043412,GO:0044237,GO:0044238,GO:0044260,GO:0044699,GO:0046483,GO:0050896,GO:0051276,GO:0051716,GO:0071103,GO:0071704,GO:0071840,GO:0090304,GO:1901360	2.00392	0.263	FALSE
DHX15	DEAH-box helicase 15	GO:0000375,GO:0000377,GO:0000398,GO:0006139,GO:0006396,GO:0006397,GO:0006725,GO:0006807,GO:0008150,GO:0008152,GO:0008380,GO:0009987,GO:0010467,GO:0016070,GO:0016071,GO:0034641,GO:0043170,GO:0044237,GO:0044238,GO:0044260,GO:0046483,GO:0071704,GO:0090304,GO:1901360	2.00121	0.21	FALSE
PKN1	protein kinase N1	GO:0000165,GO:0000187,GO:0001667,GO:0001932,GO:0001934,GO:0006139,GO:0006325,GO:0006351,GO:0006355,GO:0006357,GO:0006366,GO:0006464,GO:0006468,GO:0006725,GO:0006793,GO:0006796,GO:0006807,GO:0006928,GO:0006950,GO:0006996,GO:0007154,GO:0007165,GO:0007254,GO:0007257,GO:0008150,GO:0008152,GO:0009058,GO:0009059,GO:0009889,GO:0009893,GO:0009966,GO:0009967,GO:0009987,GO:0010467,GO:0010468,GO:0010556,GO:…	1.96962	0.378	FALSE
MAT2A	methionine adenosyltransferase 2A	GO:0006461,GO:0006556,GO:0006732,GO:0006790,GO:0008150,GO:0008152,GO:0009058,GO:0009108,GO:0009987,GO:0016043,GO:0022607,GO:0032259,GO:0034214,GO:0043933,GO:0044085,GO:0044237,GO:0044249,GO:0044272,GO:0046500,GO:0051186,GO:0051188,GO:0051259,GO:0051291,GO:0065003,GO:0070271,GO:0071704,GO:0071822,GO:0071840,GO:1901576	1.95869	0.142	FALSE
SEC31A	SEC31 homolog A, COPII coat complex component	GO:0002376,GO:0002474,GO:0002478,GO:0002495,GO:0002504,GO:0006461,GO:0006810,GO:0006888,GO:0006900,GO:0006901,GO:0006903,GO:0006950,GO:0006986,GO:0006996,GO:0007154,GO:0007165,GO:0008150,GO:0009987,GO:0010033,GO:0010035,GO:0010038,GO:0016043,GO:0016050,GO:0016192,GO:0019882,GO:0019884,GO:0019886,GO:0022607,GO:0023052,GO:0030968,GO:0033554,GO:0034620,GO:0034976,GO:0035966,GO:0035967,GO:0036498,GO:…	1.95705	0.132	FALSE
TRIM25	tripartite motif containing 25	GO:0000731,GO:0001816,GO:0001817,GO:0001818,GO:0002376,GO:0006139,GO:0006259,GO:0006281,GO:0006301,GO:0006351,GO:0006355,GO:0006464,GO:0006508,GO:0006511,GO:0006513,GO:0006725,GO:0006807,GO:0006950,GO:0006952,GO:0006955,GO:0006974,GO:0007154,GO:0007165,GO:0007166,GO:0007249,GO:0008150,GO:0008152,GO:0009056,GO:0009057,GO:0009058,GO:0009059,GO:0009889,GO:0009966,GO:0009967,GO:0009987,GO:0010033,GO:…	1.93732	0.425	TRUE
RPL37	ribosomal protein L37	GO:0000184,GO:0000956,GO:0006139,GO:0006364,GO:0006396,GO:0006401,GO:0006402,GO:0006412,GO:0006413,GO:0006518,GO:0006605,GO:0006612,GO:0006613,GO:0006614,GO:0006725,GO:0006807,GO:0006810,GO:0006886,GO:0008104,GO:0008150,GO:0008152,GO:0009056,GO:0009057,GO:0009058,GO:0009059,GO:0009892,GO:0009987,GO:0010467,GO:0010468,GO:0010605,GO:0010629,GO:0015031,GO:0015833,GO:0016032,GO:0016070,GO:0016071,GO:…	1.91863	0.297	FALSE
TUBB2A	tubulin beta 2A class IIa		1.91423	-1	FALSE
ACADSB	acyl-CoA dehydrogenase, short/branched chain	GO:0006082,GO:0006520,GO:0006807,GO:0008150,GO:0008152,GO:0009056,GO:0009063,GO:0009081,GO:0009083,GO:0009987,GO:0016054,GO:0019752,GO:0043436,GO:0044237,GO:0044238,GO:0044248,GO:0044281,GO:0044282,GO:0044699,GO:0044710,GO:0044712,GO:0044763,GO:0046395,GO:0071704,GO:1901564,GO:1901565,GO:1901575	1.8238	0.232	FALSE
KPNA2	karyopherin subunit alpha 2	GO:0000018,GO:0006139,GO:0006259,GO:0006310,GO:0006605,GO:0006606,GO:0006607,GO:0006725,GO:0006807,GO:0006810,GO:0006886,GO:0006913,GO:0008104,GO:0008150,GO:0008152,GO:0009987,GO:0015031,GO:0015833,GO:0016032,GO:0017038,GO:0019048,GO:0019054,GO:0019058,GO:0019219,GO:0019222,GO:0031323,GO:0033036,GO:0033365,GO:0034504,GO:0034613,GO:0034641,GO:0035821,GO:0042886,GO:0043170,GO:0044003,GO:0044068,GO:…	1.81821	0.281	FALSE
MYCBP2	MYC binding protein 2, E3 ubiquitin protein ligase		1.80253	-1	FALSE
ATP6V1H	ATPase H+ transporting V1 subunit H	GO:0000041,GO:0002252,GO:0002376,GO:0002682,GO:0002697,GO:0002831,GO:0006810,GO:0006811,GO:0006812,GO:0006818,GO:0006826,GO:0006873,GO:0006885,GO:0006897,GO:0006914,GO:0006950,GO:0006952,GO:0006996,GO:0007035,GO:0007154,GO:0007165,GO:0007166,GO:0007167,GO:0007169,GO:0008104,GO:0008150,GO:0008152,GO:0008286,GO:0009056,GO:0009605,GO:0009607,GO:0009615,GO:0009719,GO:0009725,GO:0009894,GO:0009987,GO:…	1.79299	0.162	FALSE
WDHD1	WD repeat and HMG-box DNA binding protein 1		1.78287	-1	FALSE
HPRT1	hypoxanthine phosphoribosyltransferase 1	GO:0006139,GO:0006144,GO:0006152,GO:0006163,GO:0006164,GO:0006166,GO:0006178,GO:0006195,GO:0006461,GO:0006584,GO:0006725,GO:0006753,GO:0006793,GO:0006796,GO:0006807,GO:0008150,GO:0008152,GO:0009056,GO:0009058,GO:0009112,GO:0009113,GO:0009116,GO:0009117,GO:0009119,GO:0009123,GO:0009125,GO:0009126,GO:0009128,GO:0009150,GO:0009154,GO:0009158,GO:0009161,GO:0009163,GO:0009164,GO:0009165,GO:0009166,GO:…	1.77894	0.155	FALSE
PSMG2	proteasome assembly chaperone 2	GO:0006461,GO:0008150,GO:0009987,GO:0016043,GO:0022607,GO:0034622,GO:0043248,GO:0043623,GO:0043933,GO:0044085,GO:0065003,GO:0070271,GO:0071822,GO:0071840	1.76429	0.098	FALSE
NMD3	NMD3 ribosome export adaptor	GO:0000054,GO:0000055,GO:0006139,GO:0006403,GO:0006405,GO:0006611,GO:0006725,GO:0006807,GO:0006810,GO:0006886,GO:0006913,GO:0008104,GO:0008150,GO:0008152,GO:0009058,GO:0009059,GO:0009889,GO:0009891,GO:0009893,GO:0009987,GO:0010556,GO:0010557,GO:0010604,GO:0015031,GO:0015833,GO:0015931,GO:0016070,GO:0018130,GO:0019219,GO:0019222,GO:0019438,GO:0022613,GO:0031323,GO:0031325,GO:0031326,GO:0031328,GO:…	1.76316	0.189	FALSE
PPP2R1A	protein phosphatase 2 scaffold subunit Aalpha	GO:0000086,GO:0000165,GO:0000184,GO:0000188,GO:0000278,GO:0000956,GO:0001558,GO:0001932,GO:0001933,GO:0006139,GO:0006259,GO:0006260,GO:0006275,GO:0006351,GO:0006355,GO:0006396,GO:0006401,GO:0006402,GO:0006461,GO:0006464,GO:0006468,GO:0006469,GO:0006470,GO:0006629,GO:0006643,GO:0006665,GO:0006672,GO:0006725,GO:0006793,GO:0006796,GO:0006807,GO:0006915,GO:0006996,GO:0006997,GO:0006998,GO:0007049,GO:…	1.7513	0.315	FALSE
SFPQ	splicing factor proline and glutamine rich	GO:0000122,GO:0000375,GO:0000377,GO:0000380,GO:0000398,GO:0000724,GO:0000725,GO:0006139,GO:0006259,GO:0006281,GO:0006302,GO:0006310,GO:0006325,GO:0006351,GO:0006355,GO:0006357,GO:0006366,GO:0006396,GO:0006397,GO:0006464,GO:0006476,GO:0006725,GO:0006807,GO:0006915,GO:0006950,GO:0006974,GO:0006979,GO:0006996,GO:0007154,GO:0007165,GO:0007623,GO:0008150,GO:0008152,GO:0008219,GO:0008380,GO:0008631,GO:…	1.71218	0.24	FALSE
EIF2AK2	eukaryotic translation initiation factor 2 alpha kinase 2	GO:0000165,GO:0000186,GO:0001816,GO:0001817,GO:0001819,GO:0001932,GO:0001934,GO:0002244,GO:0002252,GO:0002376,GO:0002520,GO:0002682,GO:0002683,GO:0002697,GO:0002698,GO:0002831,GO:0002832,GO:0006139,GO:0006351,GO:0006355,GO:0006412,GO:0006417,GO:0006461,GO:0006464,GO:0006468,GO:0006518,GO:0006725,GO:0006793,GO:0006796,GO:0006807,GO:0006950,GO:0006952,GO:0007154,GO:0007165,GO:0007275,GO:0008150,GO:…	1.70876	0.347	FALSE
PTGES3	prostaglandin E synthase 3	GO:0000723,GO:0001516,GO:0001676,GO:0006082,GO:0006139,GO:0006259,GO:0006278,GO:0006457,GO:0006461,GO:0006629,GO:0006631,GO:0006633,GO:0006636,GO:0006690,GO:0006692,GO:0006693,GO:0006725,GO:0006793,GO:0006796,GO:0006805,GO:0006807,GO:0006950,GO:0006996,GO:0007004,GO:0007154,GO:0007165,GO:0008150,GO:0008152,GO:0008610,GO:0009058,GO:0009059,GO:0009266,GO:0009408,GO:0009410,GO:0009628,GO:0009889,GO:…	1.70705	0.191	FALSE
CTNNBL1	catenin beta like 1	GO:0000375,GO:0000377,GO:0000398,GO:0002200,GO:0002376,GO:0002377,GO:0002440,GO:0002520,GO:0006139,GO:0006396,GO:0006397,GO:0006725,GO:0006807,GO:0006915,GO:0007275,GO:0008150,GO:0008152,GO:0008219,GO:0008380,GO:0009987,GO:0010467,GO:0010941,GO:0010942,GO:0012501,GO:0016070,GO:0016071,GO:0016445,GO:0032501,GO:0032502,GO:0034641,GO:0042981,GO:0043065,GO:0043067,GO:0043068,GO:0043170,GO:0044237,GO:…	1.69281	0.289	FALSE
FSCN1	fascin actin-bundling protein 1	GO:0006461,GO:0006928,GO:0006996,GO:0007010,GO:0007015,GO:0007043,GO:0007163,GO:0008150,GO:0008283,GO:0009653,GO:0009987,GO:0010591,GO:0010592,GO:0010638,GO:0010715,GO:0016043,GO:0016477,GO:0022411,GO:0022607,GO:0022617,GO:0030010,GO:0030029,GO:0030030,GO:0030031,GO:0030032,GO:0030033,GO:0030035,GO:0030036,GO:0030198,GO:0031334,GO:0031344,GO:0031346,GO:0032502,GO:0032528,GO:0032530,GO:0032534,GO:…	1.67109	0.234	FALSE
ASH2L	ASH2 like histone lysine methyltransferase complex subunit	GO:0002376,GO:0002520,GO:0006139,GO:0006325,GO:0006351,GO:0006355,GO:0006366,GO:0006461,GO:0006464,GO:0006479,GO:0006725,GO:0006807,GO:0006950,GO:0006974,GO:0006996,GO:0007275,GO:0008150,GO:0008152,GO:0008213,GO:0008283,GO:0008284,GO:0009058,GO:0009059,GO:0009889,GO:0009987,GO:0010467,GO:0010468,GO:0010556,GO:0016043,GO:0016070,GO:0016569,GO:0016570,GO:0016571,GO:0018022,GO:0018130,GO:0018193,GO:…	1.65045	0.336	FALSE
HSP90AB2P	heat shock protein 90 alpha family class B member 2, pseudogene	GO:0008150	1.64872	-1	FALSE
EML4	echinoderm microtubule associated protein like 4	GO:0000278,GO:0000280,GO:0006996,GO:0007017,GO:0007049,GO:0007067,GO:0008150,GO:0009987,GO:0016043,GO:0022402,GO:0044699,GO:0044763,GO:0048285,GO:0071840,GO:1903047	1.6401	0.198	FALSE
EPB41L2	erythrocyte membrane protein band 4.1 like 2	GO:0006996,GO:0007010,GO:0008150,GO:0009987,GO:0016043,GO:0030029,GO:0030036,GO:0031032,GO:0044699,GO:0044763,GO:0071840,GO:1902589	1.63146	0.254	FALSE
PHGDH	phosphoglycerate dehydrogenase	GO:0006082,GO:0006520,GO:0006563,GO:0006564,GO:0006807,GO:0007275,GO:0007399,GO:0007417,GO:0007420,GO:0008150,GO:0008152,GO:0008652,GO:0009058,GO:0009069,GO:0009070,GO:0009987,GO:0016053,GO:0019752,GO:0032501,GO:0032502,GO:0043436,GO:0044237,GO:0044238,GO:0044249,GO:0044281,GO:0044283,GO:0044699,GO:0044707,GO:0044710,GO:0044711,GO:0044763,GO:0044767,GO:0046394,GO:0048513,GO:0048731,GO:0048856,GO:…	1.62858	0.265	FALSE
DSTN	destrin, actin depolymerizing factor	GO:0006996,GO:0007010,GO:0007015,GO:0008150,GO:0008154,GO:0009987,GO:0016043,GO:0022411,GO:0030029,GO:0030036,GO:0030042,GO:0032984,GO:0043241,GO:0043624,GO:0043933,GO:0044699,GO:0044763,GO:0051261,GO:0071822,GO:0071840,GO:0097435,GO:1902589	1.62627	0.109	FALSE
DARS	aspartyl-tRNA synthetase	GO:0006082,GO:0006139,GO:0006399,GO:0006412,GO:0006418,GO:0006461,GO:0006518,GO:0006520,GO:0006725,GO:0006807,GO:0008150,GO:0008152,GO:0009058,GO:0009059,GO:0009987,GO:0010467,GO:0016043,GO:0016070,GO:0019538,GO:0019752,GO:0022607,GO:0034641,GO:0034645,GO:0034660,GO:0043038,GO:0043039,GO:0043043,GO:0043170,GO:0043436,GO:0043603,GO:0043604,GO:0043933,GO:0044085,GO:0044237,GO:0044238,GO:0044249,GO:…	1.61589	0.225	FALSE
ATL2	atlastin GTPase 2	GO:0006461,GO:0006996,GO:0007029,GO:0007030,GO:0008150,GO:0009987,GO:0010256,GO:0016043,GO:0022607,GO:0043933,GO:0044085,GO:0051259,GO:0051260,GO:0065003,GO:0070271,GO:0071822,GO:0071840	1.61242	0.11	FALSE
MAPRE2	microtubule associated protein RP/EB family member 2	GO:0007154,GO:0007165,GO:0008150,GO:0008283,GO:0009987,GO:0023052,GO:0044699,GO:0044700,GO:0050789,GO:0050794,GO:0050896,GO:0051716,GO:0065007	1.6049	0.203	FALSE
TUBB6	tubulin beta 6 class V		1.60085	-1	FALSE
GAK	cyclin G associated kinase	GO:0006457,GO:0006458,GO:0006810,GO:0006892,GO:0006896,GO:0006897,GO:0006898,GO:0006996,GO:0007009,GO:0007029,GO:0007030,GO:0007034,GO:0007041,GO:0007275,GO:0007399,GO:0008104,GO:0008150,GO:0009987,GO:0010256,GO:0010721,GO:0010975,GO:0010977,GO:0016043,GO:0016191,GO:0016192,GO:0016482,GO:0022008,GO:0022411,GO:0022607,GO:0030030,GO:0030154,GO:0030182,GO:0031175,GO:0031344,GO:0031345,GO:0032501,GO:…	1.59216	0.169	FALSE
CHD8	chromodomain helicase DNA binding protein 8	GO:0000122,GO:0006139,GO:0006325,GO:0006338,GO:0006351,GO:0006355,GO:0006357,GO:0006359,GO:0006366,GO:0006383,GO:0006725,GO:0006807,GO:0006996,GO:0007154,GO:0007165,GO:0007166,GO:0007267,GO:0007275,GO:0007399,GO:0007417,GO:0007420,GO:0008150,GO:0008152,GO:0009058,GO:0009059,GO:0009889,GO:0009890,GO:0009891,GO:0009892,GO:0009893,GO:0009966,GO:0009968,GO:0009987,GO:0010467,GO:0010468,GO:0010556,GO:…	1.54912	0.269	FALSE
NEDD8	neural precursor cell expressed, developmentally down-regulated 8	GO:0006464,GO:0006508,GO:0006511,GO:0007154,GO:0007165,GO:0007166,GO:0007167,GO:0007178,GO:0007179,GO:0008150,GO:0008152,GO:0009056,GO:0009057,GO:0009653,GO:0009719,GO:0009987,GO:0010033,GO:0016579,GO:0019538,GO:0019941,GO:0023052,GO:0030163,GO:0032446,GO:0032502,GO:0036211,GO:0042221,GO:0043170,GO:0043412,GO:0043632,GO:0044237,GO:0044238,GO:0044248,GO:0044257,GO:0044260,GO:0044265,GO:0044267,GO:…	1.51928	0.563	TRUE
NUB1	negative regulator of ubiquitin like proteins 1	GO:0002376,GO:0006464,GO:0006508,GO:0006511,GO:0006950,GO:0006952,GO:0006955,GO:0008150,GO:0008152,GO:0009056,GO:0009057,GO:0009893,GO:0009894,GO:0009896,GO:0009987,GO:0010033,GO:0010498,GO:0010604,GO:0016567,GO:0019222,GO:0019538,GO:0019941,GO:0030162,GO:0030163,GO:0031323,GO:0031325,GO:0031329,GO:0031331,GO:0032268,GO:0032270,GO:0032434,GO:0032436,GO:0032446,GO:0034097,GO:0034341,GO:0034612,GO:…	1.51752	0.585	TRUE
PTDSS1	phosphatidylserine synthase 1	GO:0006575,GO:0006629,GO:0006644,GO:0006650,GO:0006658,GO:0006659,GO:0006793,GO:0006796,GO:0006807,GO:0008150,GO:0008152,GO:0008610,GO:0008654,GO:0009058,GO:0009987,GO:0019637,GO:0042398,GO:0044237,GO:0044238,GO:0044249,GO:0044255,GO:0044699,GO:0044710,GO:0044711,GO:0044763,GO:0045017,GO:0046474,GO:0046486,GO:0071704,GO:0090407,GO:1901564,GO:1901566,GO:1901576	1.51106	0.138	FALSE
SMC4	structural maintenance of chromosomes 4	GO:0000070,GO:0000278,GO:0000280,GO:0000819,GO:0006323,GO:0006996,GO:0007049,GO:0007059,GO:0007067,GO:0007076,GO:0008150,GO:0009987,GO:0016043,GO:0022402,GO:0030261,GO:0044699,GO:0044763,GO:0048285,GO:0051276,GO:0071103,GO:0071840,GO:0098813,GO:1902589,GO:1903047	1.5093	0.09	FALSE
DIAPH1	diaphanous related formin 1	GO:0000902,GO:0001775,GO:0002252,GO:0002263,GO:0002274,GO:0002275,GO:0002283,GO:0002366,GO:0002376,GO:0002443,GO:0002444,GO:0002446,GO:0006810,GO:0006811,GO:0006812,GO:0006816,GO:0006873,GO:0006874,GO:0006875,GO:0006887,GO:0006928,GO:0006955,GO:0006996,GO:0007010,GO:0007017,GO:0007204,GO:0008104,GO:0008150,GO:0008360,GO:0009653,GO:0009719,GO:0009987,GO:0010033,GO:0010243,GO:0010522,GO:0010959,GO:…	1.49754	0.191	FALSE
RNF138	ring finger protein 138	GO:0000209,GO:0000724,GO:0000725,GO:0000726,GO:0000729,GO:0006139,GO:0006259,GO:0006281,GO:0006302,GO:0006310,GO:0006464,GO:0006508,GO:0006511,GO:0006725,GO:0006807,GO:0006950,GO:0006974,GO:0008150,GO:0008152,GO:0009056,GO:0009057,GO:0009893,GO:0009894,GO:0009896,GO:0009987,GO:0010498,GO:0010604,GO:0010792,GO:0016567,GO:0019222,GO:0019538,GO:0019941,GO:0030162,GO:0030163,GO:0031323,GO:0031325,GO:…	1.4834	0.633	TRUE
HTATSF1	HIV-1 Tat specific factor 1	GO:0000375,GO:0000377,GO:0000398,GO:0006139,GO:0006351,GO:0006354,GO:0006355,GO:0006357,GO:0006366,GO:0006396,GO:0006397,GO:0006725,GO:0006807,GO:0008150,GO:0008152,GO:0008380,GO:0009058,GO:0009059,GO:0009889,GO:0009987,GO:0010467,GO:0010468,GO:0010556,GO:0016032,GO:0016070,GO:0016071,GO:0018130,GO:0019058,GO:0019079,GO:0019219,GO:0019222,GO:0019438,GO:0031323,GO:0031326,GO:0032774,GO:0032784,GO:…	1.46687	0.176	FALSE
RAD21	RAD21 cohesin complex component	GO:0000003,GO:0000280,GO:0000819,GO:0006139,GO:0006259,GO:0006281,GO:0006302,GO:0006310,GO:0006351,GO:0006355,GO:0006357,GO:0006366,GO:0006725,GO:0006807,GO:0006950,GO:0006974,GO:0006996,GO:0007049,GO:0007059,GO:0007062,GO:0007063,GO:0007126,GO:0007127,GO:0007131,GO:0008104,GO:0008150,GO:0008152,GO:0009058,GO:0009059,GO:0009889,GO:0009987,GO:0010467,GO:0010468,GO:0010556,GO:0010564,GO:0010638,GO:…	1.46154	0.256	FALSE
ACBD3	acyl-CoA binding domain containing 3		1.45858	-1	FALSE
SBDS	SBDS, ribosome assembly guanine nucleotide exchange factor	GO:0000226,GO:0000278,GO:0000280,GO:0001501,GO:0001503,GO:0002376,GO:0002520,GO:0006139,GO:0006364,GO:0006396,GO:0006725,GO:0006807,GO:0006928,GO:0006935,GO:0006996,GO:0007010,GO:0007017,GO:0007049,GO:0007051,GO:0007052,GO:0007067,GO:0007275,GO:0008150,GO:0008152,GO:0008283,GO:0009605,GO:0009888,GO:0009987,GO:0010467,GO:0016043,GO:0016070,GO:0016072,GO:0016477,GO:0022402,GO:0022607,GO:0022613,GO:…	1.42712	0.309	FALSE
CDC37	cell division cycle 37	GO:0000079,GO:0001932,GO:0001959,GO:0002376,GO:0002682,GO:0006457,GO:0006464,GO:0006468,GO:0006605,GO:0006793,GO:0006796,GO:0006810,GO:0006886,GO:0006950,GO:0006952,GO:0006955,GO:0007049,GO:0007154,GO:0007165,GO:0007166,GO:0007167,GO:0007169,GO:0008104,GO:0008150,GO:0008152,GO:0009966,GO:0009987,GO:0010033,GO:0010646,GO:0015031,GO:0015833,GO:0016310,GO:0019220,GO:0019221,GO:0019222,GO:0019538,GO:…	1.40924	0.236	FALSE
EDC4	enhancer of mRNA decapping 4	GO:0000288,GO:0000291,GO:0000956,GO:0006139,GO:0006401,GO:0006402,GO:0006725,GO:0006807,GO:0008150,GO:0008152,GO:0009056,GO:0009057,GO:0009892,GO:0009987,GO:0010467,GO:0010468,GO:0010605,GO:0010629,GO:0016070,GO:0016071,GO:0019222,GO:0019439,GO:0031086,GO:0031087,GO:0034641,GO:0034655,GO:0043170,GO:0043928,GO:0044237,GO:0044238,GO:0044248,GO:0044260,GO:0044265,GO:0044270,GO:0046483,GO:0046700,GO:…	1.40207	0.22	FALSE
CAND1	cullin associated and neddylation dissociated 1	GO:0001775,GO:0002252,GO:0002263,GO:0002274,GO:0002275,GO:0002283,GO:0002366,GO:0002376,GO:0002443,GO:0002444,GO:0002446,GO:0006461,GO:0006464,GO:0006810,GO:0006887,GO:0006955,GO:0008150,GO:0008152,GO:0009987,GO:0010265,GO:0016043,GO:0016192,GO:0016567,GO:0019538,GO:0022607,GO:0030154,GO:0032446,GO:0032502,GO:0032940,GO:0034622,GO:0036211,GO:0036230,GO:0042119,GO:0043086,GO:0043170,GO:0043299,GO:…	1.40028	0.544	TRUE
RPL36A	ribosomal protein L36a	GO:0000184,GO:0000956,GO:0002181,GO:0006139,GO:0006364,GO:0006396,GO:0006401,GO:0006402,GO:0006412,GO:0006413,GO:0006518,GO:0006605,GO:0006612,GO:0006613,GO:0006614,GO:0006725,GO:0006807,GO:0006810,GO:0006886,GO:0008104,GO:0008150,GO:0008152,GO:0009056,GO:0009057,GO:0009058,GO:0009059,GO:0009892,GO:0009987,GO:0010467,GO:0010468,GO:0010605,GO:0010629,GO:0015031,GO:0015833,GO:0016032,GO:0016070,GO:…	1.39669	0.3	FALSE
SLC25A25	solute carrier family 25 member 25	GO:0006810,GO:0006839,GO:0008150,GO:0051179,GO:0051234	1.3961	0.289	FALSE
POLR3B	RNA polymerase III subunit B	GO:0001816,GO:0001817,GO:0001819,GO:0002376,GO:0002682,GO:0002684,GO:0006950,GO:0006952,GO:0006955,GO:0008150,GO:0031347,GO:0031349,GO:0032479,GO:0032481,GO:0032501,GO:0032606,GO:0032608,GO:0032648,GO:0032728,GO:0044699,GO:0044707,GO:0045087,GO:0045088,GO:0045089,GO:0048518,GO:0048583,GO:0048584,GO:0050776,GO:0050778,GO:0050789,GO:0050896,GO:0051239,GO:0051240,GO:0065007,GO:0080134	1.39131	0.122	FALSE
CLUH	clustered mitochondria homolog	GO:0006996,GO:0007005,GO:0008150,GO:0009987,GO:0016043,GO:0048311,GO:0048312,GO:0051179,GO:0051640,GO:0051641,GO:0051646,GO:0071840	1.38233	0.14	FALSE
PPM1F	protein phosphatase, Mg2+/Mn2+ dependent 1F	GO:0001667,GO:0001932,GO:0001933,GO:0001952,GO:0001954,GO:0006139,GO:0006351,GO:0006355,GO:0006464,GO:0006468,GO:0006469,GO:0006470,GO:0006508,GO:0006725,GO:0006793,GO:0006796,GO:0006807,GO:0006915,GO:0006928,GO:0006935,GO:0006996,GO:0007010,GO:0007015,GO:0007044,GO:0007045,GO:0007154,GO:0007155,GO:0007160,GO:0007165,GO:0008150,GO:0008152,GO:0008219,GO:0009058,GO:0009059,GO:0009605,GO:0009889,GO:…	1.36913	0.296	FALSE
CCT2	chaperonin containing TCP1 subunit 2	GO:0000723,GO:0001775,GO:0002252,GO:0002263,GO:0002274,GO:0002275,GO:0002283,GO:0002366,GO:0002376,GO:0002443,GO:0002444,GO:0002446,GO:0006139,GO:0006259,GO:0006278,GO:0006403,GO:0006457,GO:0006458,GO:0006461,GO:0006725,GO:0006807,GO:0006810,GO:0006887,GO:0006955,GO:0006996,GO:0007004,GO:0008104,GO:0008150,GO:0008152,GO:0009058,GO:0009059,GO:0009889,GO:0009891,GO:0009893,GO:0009987,GO:0010556,GO:…	1.36853	0.203	FALSE
MYBBP1A	MYB binding protein 1a	GO:0001503,GO:0001649,GO:0006139,GO:0006351,GO:0006355,GO:0006725,GO:0006807,GO:0006810,GO:0006913,GO:0006915,GO:0006950,GO:0007049,GO:0007050,GO:0007154,GO:0007165,GO:0007623,GO:0008150,GO:0008152,GO:0008219,GO:0009058,GO:0009059,GO:0009267,GO:0009605,GO:0009889,GO:0009890,GO:0009892,GO:0009893,GO:0009987,GO:0009991,GO:0010467,GO:0010468,GO:0010556,GO:0010558,GO:0010564,GO:0010604,GO:0010605,GO:…	1.36732	0.254	FALSE
CALU	calumenin	GO:0008150	1.36252	0.251	FALSE
AKAP8L	A-kinase anchoring protein 8 like	GO:0000070,GO:0000278,GO:0000280,GO:0000819,GO:0001932,GO:0006139,GO:0006323,GO:0006325,GO:0006351,GO:0006355,GO:0006357,GO:0006366,GO:0006396,GO:0006397,GO:0006403,GO:0006405,GO:0006406,GO:0006464,GO:0006468,GO:0006476,GO:0006611,GO:0006725,GO:0006793,GO:0006796,GO:0006807,GO:0006810,GO:0006886,GO:0006913,GO:0006996,GO:0006997,GO:0006998,GO:0007049,GO:0007059,GO:0007067,GO:0007076,GO:0008104,GO:…	1.35168	0.27	FALSE
NAA15	N(alpha)-acetyltransferase 15, NatA auxiliary subunit	GO:0006139,GO:0006351,GO:0006355,GO:0006464,GO:0006473,GO:0006474,GO:0006725,GO:0006807,GO:0006915,GO:0008150,GO:0008152,GO:0008219,GO:0009058,GO:0009059,GO:0009889,GO:0009891,GO:0009893,GO:0009987,GO:0010467,GO:0010468,GO:0010556,GO:0010557,GO:0010604,GO:0010628,GO:0010941,GO:0012501,GO:0016070,GO:0017196,GO:0018130,GO:0018193,GO:0018206,GO:0019219,GO:0019222,GO:0019438,GO:0019538,GO:0031323,GO:…	1.34566	0.339	FALSE
ITPA	inosine triphosphatase	GO:0006139,GO:0006725,GO:0006753,GO:0006793,GO:0006796,GO:0006807,GO:0008150,GO:0008152,GO:0009056,GO:0009141,GO:0009143,GO:0009987,GO:0019439,GO:0019637,GO:0034641,GO:0034655,GO:0044237,GO:0044238,GO:0044248,GO:0044270,GO:0044281,GO:0044699,GO:0044710,GO:0044712,GO:0044763,GO:0046434,GO:0046483,GO:0046700,GO:0055086,GO:0071704,GO:1901292,GO:1901360,GO:1901361,GO:1901575	1.34083	0.2	FALSE
RTCA	RNA 3'-terminal phosphate cyclase		1.33661	-1	FALSE
SRP72	signal recognition particle 72	GO:0006605,GO:0006612,GO:0006613,GO:0006614,GO:0006616,GO:0006810,GO:0006886,GO:0008104,GO:0008150,GO:0015031,GO:0015833,GO:0033036,GO:0033365,GO:0034613,GO:0042221,GO:0042493,GO:0042886,GO:0045047,GO:0045184,GO:0046907,GO:0050896,GO:0051179,GO:0051234,GO:0051641,GO:0051649,GO:0055085,GO:0065002,GO:0070727,GO:0070972,GO:0071702,GO:0071705,GO:0071806,GO:0072594,GO:0072599,GO:0072657,GO:0090150	1.30878	0.164	FALSE
ZMYM4	zinc finger MYM-type containing 4	GO:0000902,GO:0006996,GO:0007010,GO:0007275,GO:0008150,GO:0009653,GO:0009987,GO:0016043,GO:0022603,GO:0022604,GO:0032501,GO:0032502,GO:0032989,GO:0044699,GO:0044707,GO:0044763,GO:0044767,GO:0048856,GO:0048869,GO:0050789,GO:0050793,GO:0050794,GO:0051128,GO:0065007,GO:0071840	1.30635	0.335	FALSE
MAD2L1	mitotic arrest deficient 2 like 1	GO:0000070,GO:0000075,GO:0000278,GO:0000280,GO:0000819,GO:0006464,GO:0006508,GO:0006511,GO:0006915,GO:0006996,GO:0007049,GO:0007059,GO:0007062,GO:0007067,GO:0007088,GO:0007091,GO:0007093,GO:0007094,GO:0007346,GO:0008150,GO:0008152,GO:0008219,GO:0009056,GO:0009057,GO:0009892,GO:0009893,GO:0009894,GO:0009895,GO:0009896,GO:0009987,GO:0010498,GO:0010564,GO:0010604,GO:0010605,GO:0010639,GO:0010941,GO:…	1.30332	0.46	TRUE
RPL13A	ribosomal protein L13a	GO:0000184,GO:0000956,GO:0001731,GO:0002181,GO:0002183,GO:0002376,GO:0006139,GO:0006364,GO:0006396,GO:0006401,GO:0006402,GO:0006412,GO:0006413,GO:0006417,GO:0006446,GO:0006518,GO:0006605,GO:0006612,GO:0006613,GO:0006614,GO:0006725,GO:0006807,GO:0006810,GO:0006886,GO:0006950,GO:0006952,GO:0006955,GO:0008104,GO:0008150,GO:0008152,GO:0009056,GO:0009057,GO:0009058,GO:0009059,GO:0009889,GO:0009890,GO:…	1.30089	0.28	FALSE
DYNC1LI1	dynein cytoplasmic 1 light intermediate chain 1	GO:0000070,GO:0000075,GO:0000226,GO:0000278,GO:0000280,GO:0000819,GO:0001775,GO:0002252,GO:0002263,GO:0002274,GO:0002275,GO:0002283,GO:0002366,GO:0002376,GO:0002443,GO:0002444,GO:0002446,GO:0002478,GO:0002495,GO:0002504,GO:0006810,GO:0006887,GO:0006888,GO:0006928,GO:0006955,GO:0006996,GO:0007010,GO:0007017,GO:0007018,GO:0007049,GO:0007059,GO:0007067,GO:0007088,GO:0007091,GO:0007093,GO:0007094,GO:…	1.29907	0.226	FALSE
RPL9	ribosomal protein L9	GO:0000184,GO:0000956,GO:0002181,GO:0006139,GO:0006364,GO:0006396,GO:0006401,GO:0006402,GO:0006412,GO:0006413,GO:0006518,GO:0006605,GO:0006612,GO:0006613,GO:0006614,GO:0006725,GO:0006807,GO:0006810,GO:0006886,GO:0008104,GO:0008150,GO:0008152,GO:0009056,GO:0009057,GO:0009058,GO:0009059,GO:0009892,GO:0009987,GO:0010467,GO:0010468,GO:0010605,GO:0010629,GO:0015031,GO:0015833,GO:0016032,GO:0016070,GO:…	1.29177	0.3	FALSE
RANGAP1	Ran GTPase activating protein 1	GO:0000819,GO:0006464,GO:0006611,GO:0006810,GO:0006886,GO:0006913,GO:0006996,GO:0007049,GO:0007059,GO:0007062,GO:0008104,GO:0008150,GO:0008152,GO:0009987,GO:0015031,GO:0015833,GO:0016043,GO:0016925,GO:0018193,GO:0018205,GO:0019538,GO:0022402,GO:0032386,GO:0032387,GO:0032446,GO:0032879,GO:0032880,GO:0033036,GO:0033157,GO:0034613,GO:0036211,GO:0042886,GO:0043170,GO:0043412,GO:0044237,GO:0044238,GO:…	1.27473	0.457	TRUE
PDCD6IP	programmed cell death 6 interacting protein	GO:0000226,GO:0000910,GO:0000912,GO:0000915,GO:0000920,GO:0006508,GO:0006810,GO:0006887,GO:0006900,GO:0006996,GO:0007010,GO:0007017,GO:0007032,GO:0007043,GO:0007049,GO:0007098,GO:0007163,GO:0008150,GO:0008152,GO:0009056,GO:0009057,GO:0009987,GO:0010256,GO:0010564,GO:0010638,GO:0010824,GO:0016032,GO:0016043,GO:0016050,GO:0016192,GO:0017157,GO:0019058,GO:0019068,GO:0019538,GO:0022402,GO:0022607,GO:…	1.25641	0.291	FALSE
RPA1	replication protein A1	GO:0000082,GO:0000278,GO:0000722,GO:0000723,GO:0000724,GO:0000725,GO:0000731,GO:0006139,GO:0006259,GO:0006260,GO:0006261,GO:0006281,GO:0006283,GO:0006284,GO:0006289,GO:0006293,GO:0006294,GO:0006295,GO:0006296,GO:0006297,GO:0006298,GO:0006301,GO:0006302,GO:0006310,GO:0006312,GO:0006461,GO:0006725,GO:0006807,GO:0006950,GO:0006974,GO:0006996,GO:0007049,GO:0007154,GO:0007165,GO:0008104,GO:0008150,GO:…	1.25457	0.244	FALSE
EEF1A1P5	eukaryotic translation elongation factor 1 alpha 1 pseudogene 5	GO:0008150	1.2509	-1	FALSE
HSP90AA1	heat shock protein 90 alpha family class A member 1	GO:0000086,GO:0000278,GO:0000723,GO:0001775,GO:0002252,GO:0002253,GO:0002263,GO:0002274,GO:0002275,GO:0002283,GO:0002366,GO:0002376,GO:0002429,GO:0002431,GO:0002433,GO:0002443,GO:0002444,GO:0002446,GO:0002682,GO:0002684,GO:0002757,GO:0002764,GO:0002768,GO:0006139,GO:0006259,GO:0006278,GO:0006457,GO:0006461,GO:0006464,GO:0006518,GO:0006605,GO:0006626,GO:0006725,GO:0006807,GO:0006809,GO:0006810,GO:…	1.24968	0.251	FALSE
TXNDC17	thioredoxin domain containing 17	GO:0007154,GO:0007165,GO:0007166,GO:0008150,GO:0009987,GO:0010033,GO:0019221,GO:0023052,GO:0033209,GO:0034097,GO:0034612,GO:0042221,GO:0044699,GO:0044700,GO:0050789,GO:0050794,GO:0050896,GO:0051716,GO:0065007,GO:0070887,GO:0071310,GO:0071345,GO:0071356	1.24478	0.176	FALSE
FHL1	four and a half LIM domains 1	GO:0000082,GO:0000086,GO:0000278,GO:0001558,GO:0003254,GO:0006810,GO:0006811,GO:0006812,GO:0006813,GO:0007049,GO:0007275,GO:0007346,GO:0007517,GO:0008150,GO:0009653,GO:0009887,GO:0009987,GO:0010389,GO:0010564,GO:0010948,GO:0010959,GO:0010972,GO:0015672,GO:0016043,GO:0016049,GO:0022402,GO:0022898,GO:0030001,GO:0030308,GO:0032409,GO:0032412,GO:0032501,GO:0032502,GO:0032844,GO:0032879,GO:0034220,GO:…	1.24049	0.277	FALSE
EIF5A	eukaryotic translation initiation factor 5A	GO:0006403,GO:0006405,GO:0006406,GO:0006412,GO:0006414,GO:0006417,GO:0006448,GO:0006464,GO:0006518,GO:0006611,GO:0006807,GO:0006810,GO:0006886,GO:0006913,GO:0006915,GO:0008104,GO:0008150,GO:0008152,GO:0008219,GO:0008283,GO:0008284,GO:0008612,GO:0009058,GO:0009059,GO:0009889,GO:0009891,GO:0009893,GO:0009987,GO:0010467,GO:0010468,GO:0010556,GO:0010557,GO:0010604,GO:0010608,GO:0010628,GO:0012501,GO:…	1.23436	0.347	FALSE
PSMC6	proteasome 26S subunit, ATPase 6	GO:0000086,GO:0000165,GO:0000209,GO:0000278,GO:0001666,GO:0001736,GO:0001738,GO:0002009,GO:0002218,GO:0002220,GO:0002223,GO:0002253,GO:0002376,GO:0002429,GO:0002474,GO:0002478,GO:0002479,GO:0002682,GO:0002684,GO:0002757,GO:0002758,GO:0002764,GO:0002768,GO:0006082,GO:0006139,GO:0006351,GO:0006352,GO:0006355,GO:0006357,GO:0006366,GO:0006367,GO:0006461,GO:0006464,GO:0006468,GO:0006508,GO:0006511,GO:…	1.21961	0.445	TRUE
SEPT9	septin 9	GO:0006461,GO:0006996,GO:0008150,GO:0009987,GO:0010638,GO:0016043,GO:0022607,GO:0030030,GO:0030031,GO:0031344,GO:0031346,GO:0033043,GO:0043933,GO:0044085,GO:0044087,GO:0044089,GO:0044699,GO:0044763,GO:0044782,GO:0045724,GO:0048518,GO:0048522,GO:0050789,GO:0050794,GO:0051128,GO:0051130,GO:0051259,GO:0051291,GO:0060271,GO:0060491,GO:0065003,GO:0065007,GO:0070271,GO:0070925,GO:0071822,GO:0071840,GO:…	1.18508	0.116	FALSE
AAMP	angio associated migratory cell protein	GO:0001525,GO:0001568,GO:0001667,GO:0001944,GO:0006928,GO:0007275,GO:0008150,GO:0009653,GO:0009987,GO:0010594,GO:0010595,GO:0010631,GO:0010632,GO:0010634,GO:0014812,GO:0014909,GO:0016477,GO:0022613,GO:0030334,GO:0030335,GO:0032501,GO:0032502,GO:0032879,GO:0040011,GO:0040012,GO:0040017,GO:0042254,GO:0042273,GO:0043542,GO:0044085,GO:0044699,GO:0044707,GO:0044763,GO:0044767,GO:0048514,GO:0048518,GO:…	1.17641	0.231	FALSE
RECQL	RecQ like helicase	GO:0000724,GO:0000725,GO:0000733,GO:0006139,GO:0006259,GO:0006281,GO:0006302,GO:0006310,GO:0006725,GO:0006807,GO:0006950,GO:0006974,GO:0006996,GO:0008150,GO:0008152,GO:0009987,GO:0016043,GO:0032392,GO:0033554,GO:0034641,GO:0043170,GO:0044237,GO:0044238,GO:0044260,GO:0046483,GO:0050896,GO:0051276,GO:0051716,GO:0071103,GO:0071704,GO:0071840,GO:0090304,GO:1901360	1.17641	0.251	FALSE
UBE2M	ubiquitin conjugating enzyme E2 M	GO:0006464,GO:0007154,GO:0007165,GO:0007166,GO:0007167,GO:0007178,GO:0007179,GO:0008150,GO:0008152,GO:0009719,GO:0009987,GO:0010033,GO:0019538,GO:0023052,GO:0032446,GO:0035556,GO:0036211,GO:0038061,GO:0042221,GO:0043170,GO:0043412,GO:0044237,GO:0044238,GO:0044260,GO:0044267,GO:0044699,GO:0044700,GO:0045116,GO:0050789,GO:0050794,GO:0050896,GO:0051716,GO:0065007,GO:0070647,GO:0070848,GO:0070887,GO:…	1.17641	0.476	TRUE
PGP	phosphoglycolate phosphatase	GO:0005975,GO:0005996,GO:0006006,GO:0006066,GO:0006071,GO:0006094,GO:0006109,GO:0006111,GO:0006114,GO:0006464,GO:0006470,GO:0006629,GO:0006644,GO:0006650,GO:0006793,GO:0006796,GO:0008150,GO:0008152,GO:0009058,GO:0009889,GO:0009890,GO:0009892,GO:0009987,GO:0010675,GO:0010677,GO:0010906,GO:0016051,GO:0016311,GO:0019222,GO:0019318,GO:0019319,GO:0019400,GO:0019401,GO:0019538,GO:0019637,GO:0019751,GO:…	1.1696	0.319	FALSE
SRP68	signal recognition particle 68	GO:0006605,GO:0006612,GO:0006613,GO:0006614,GO:0006810,GO:0006886,GO:0008104,GO:0008150,GO:0015031,GO:0015833,GO:0033036,GO:0033365,GO:0034613,GO:0042221,GO:0042493,GO:0042886,GO:0045047,GO:0045184,GO:0046907,GO:0050896,GO:0051179,GO:0051234,GO:0051641,GO:0051649,GO:0070727,GO:0070972,GO:0071702,GO:0071705,GO:0072594,GO:0072599,GO:0072657,GO:0090150	1.15967	0.172	FALSE
CCT8	chaperonin containing TCP1 subunit 8	GO:0000723,GO:0001775,GO:0002252,GO:0002263,GO:0002274,GO:0002275,GO:0002283,GO:0002366,GO:0002376,GO:0002443,GO:0002444,GO:0002446,GO:0006139,GO:0006259,GO:0006278,GO:0006403,GO:0006457,GO:0006458,GO:0006725,GO:0006807,GO:0006810,GO:0006887,GO:0006955,GO:0006996,GO:0007004,GO:0008104,GO:0008150,GO:0008152,GO:0009058,GO:0009059,GO:0009889,GO:0009891,GO:0009893,GO:0009987,GO:0010556,GO:0010557,GO:…	1.15905	0.212	FALSE
KIF5B	kinesin family member 5B	GO:0000902,GO:0000904,GO:0006810,GO:0006811,GO:0006812,GO:0006813,GO:0006928,GO:0006935,GO:0006996,GO:0007009,GO:0007017,GO:0007018,GO:0007275,GO:0007399,GO:0007409,GO:0007411,GO:0008104,GO:0008150,GO:0009605,GO:0009653,GO:0009987,GO:0010256,GO:0010959,GO:0010970,GO:0015672,GO:0016043,GO:0022008,GO:0022411,GO:0030001,GO:0030030,GO:0030154,GO:0030182,GO:0030705,GO:0031175,GO:0032501,GO:0032502,GO:…	1.15532	0.229	FALSE
CCT6A	chaperonin containing TCP1 subunit 6A	GO:0000723,GO:0006139,GO:0006259,GO:0006278,GO:0006403,GO:0006457,GO:0006458,GO:0006725,GO:0006807,GO:0006996,GO:0007004,GO:0008104,GO:0008150,GO:0008152,GO:0009058,GO:0009059,GO:0009889,GO:0009891,GO:0009893,GO:0009987,GO:0010556,GO:0010557,GO:0010604,GO:0010638,GO:0010833,GO:0016043,GO:0018130,GO:0019219,GO:0019222,GO:0019438,GO:0031323,GO:0031325,GO:0031326,GO:0031328,GO:0031647,GO:0032200,GO:…	1.15408	0.216	FALSE
CPS1	carbamoyl-phosphate synthase 1	GO:0000050,GO:0000052,GO:0000096,GO:0002237,GO:0003008,GO:0003013,GO:0003018,GO:0006082,GO:0006520,GO:0006629,GO:0006638,GO:0006639,GO:0006641,GO:0006790,GO:0006793,GO:0006796,GO:0006807,GO:0008015,GO:0008150,GO:0008152,GO:0008652,GO:0009056,GO:0009058,GO:0009605,GO:0009607,GO:0009617,GO:0009987,GO:0010033,GO:0010035,GO:0016042,GO:0016053,GO:0019240,GO:0019433,GO:0019627,GO:0019637,GO:0019752,GO:…	1.1379	0.179	FALSE
CCT5	chaperonin containing TCP1 subunit 5	GO:0000723,GO:0006139,GO:0006259,GO:0006278,GO:0006403,GO:0006457,GO:0006458,GO:0006725,GO:0006807,GO:0006996,GO:0007004,GO:0008104,GO:0008150,GO:0008152,GO:0009058,GO:0009059,GO:0009605,GO:0009607,GO:0009615,GO:0009889,GO:0009891,GO:0009893,GO:0009987,GO:0010556,GO:0010557,GO:0010604,GO:0010638,GO:0010833,GO:0016032,GO:0016043,GO:0018130,GO:0019219,GO:0019222,GO:0019438,GO:0031323,GO:0031325,GO:…	1.13354	0.21	FALSE
CARM1	coactivator associated arginine methyltransferase 1	GO:0000075,GO:0000077,GO:0000082,GO:0000278,GO:0006139,GO:0006325,GO:0006351,GO:0006355,GO:0006464,GO:0006479,GO:0006629,GO:0006725,GO:0006807,GO:0006950,GO:0006974,GO:0006977,GO:0006996,GO:0007049,GO:0007050,GO:0007093,GO:0007154,GO:0007165,GO:0007346,GO:0008150,GO:0008152,GO:0008213,GO:0009058,GO:0009059,GO:0009719,GO:0009725,GO:0009755,GO:0009889,GO:0009966,GO:0009987,GO:0010033,GO:0010467,GO:…	1.13291	0.309	FALSE
PRDX2	peroxiredoxin 2	GO:0000302,GO:0000303,GO:0000305,GO:0006801,GO:0006915,GO:0006950,GO:0006979,GO:0008150,GO:0008152,GO:0008219,GO:0009056,GO:0009636,GO:0009987,GO:0010035,GO:0010941,GO:0012501,GO:0019430,GO:0033554,GO:0034599,GO:0034614,GO:0042221,GO:0042743,GO:0042744,GO:0042981,GO:0043066,GO:0043067,GO:0043069,GO:0044237,GO:0044248,GO:0044699,GO:0044763,GO:0048519,GO:0048523,GO:0050789,GO:0050794,GO:0050896,GO:…	1.12605	0.184	FALSE
LARS	leucyl-tRNA synthetase	GO:0001101,GO:0006082,GO:0006139,GO:0006399,GO:0006412,GO:0006418,GO:0006429,GO:0006438,GO:0006518,GO:0006520,GO:0006605,GO:0006622,GO:0006623,GO:0006725,GO:0006807,GO:0006810,GO:0006886,GO:0006914,GO:0006950,GO:0007034,GO:0007041,GO:0007154,GO:0007165,GO:0008104,GO:0008150,GO:0008152,GO:0008361,GO:0009056,GO:0009058,GO:0009059,GO:0009267,GO:0009605,GO:0009719,GO:0009892,GO:0009894,GO:0009895,GO:…	1.1148	0.226	FALSE
HSPB1	heat shock protein family B (small) member 1	GO:0001525,GO:0001568,GO:0001667,GO:0001775,GO:0001816,GO:0001817,GO:0001819,GO:0001894,GO:0001895,GO:0001932,GO:0001933,GO:0001944,GO:0006412,GO:0006413,GO:0006417,GO:0006446,GO:0006457,GO:0006464,GO:0006468,GO:0006469,GO:0006518,GO:0006793,GO:0006796,GO:0006807,GO:0006810,GO:0006886,GO:0006914,GO:0006915,GO:0006928,GO:0006935,GO:0006950,GO:0006979,GO:0006986,GO:0007017,GO:0007018,GO:0007154,GO:…	1.10667	0.254	FALSE
PSMC4	proteasome 26S subunit, ATPase 4	GO:0000086,GO:0000165,GO:0000209,GO:0000278,GO:0001666,GO:0001736,GO:0001738,GO:0002009,GO:0002218,GO:0002220,GO:0002223,GO:0002253,GO:0002376,GO:0002429,GO:0002474,GO:0002478,GO:0002479,GO:0002682,GO:0002684,GO:0002757,GO:0002758,GO:0002764,GO:0002768,GO:0006082,GO:0006139,GO:0006351,GO:0006352,GO:0006355,GO:0006357,GO:0006366,GO:0006367,GO:0006461,GO:0006464,GO:0006468,GO:0006508,GO:0006511,GO:…	1.10604	0.434	TRUE
DIS3	DIS3 homolog, exosome endoribonuclease and 3'-5' exoribonuclease	GO:0000288,GO:0000291,GO:0000956,GO:0006139,GO:0006364,GO:0006396,GO:0006401,GO:0006402,GO:0006725,GO:0006807,GO:0008150,GO:0008152,GO:0009056,GO:0009057,GO:0009892,GO:0009987,GO:0010467,GO:0010468,GO:0010605,GO:0010608,GO:0010629,GO:0016070,GO:0016071,GO:0016072,GO:0016075,GO:0019222,GO:0019439,GO:0022613,GO:0034470,GO:0034641,GO:0034655,GO:0034660,GO:0034661,GO:0042254,GO:0043170,GO:0043487,GO:…	1.09476	0.199	FALSE
PELO	pelota homolog (Drosophila)	GO:0000956,GO:0006139,GO:0006401,GO:0006402,GO:0006412,GO:0006518,GO:0006725,GO:0006807,GO:0006996,GO:0008150,GO:0008152,GO:0009056,GO:0009057,GO:0009058,GO:0009059,GO:0009892,GO:0009987,GO:0010467,GO:0010468,GO:0010605,GO:0010629,GO:0016043,GO:0016070,GO:0016071,GO:0016072,GO:0016075,GO:0019222,GO:0019439,GO:0019538,GO:0022411,GO:0032790,GO:0032984,GO:0032988,GO:0034641,GO:0034645,GO:0034655,GO:…	1.09351	0.258	FALSE
RTCB	RNA 2',3'-cyclic phosphate and 5'-OH ligase	GO:0000394,GO:0006139,GO:0006388,GO:0006396,GO:0006399,GO:0006725,GO:0006807,GO:0008033,GO:0008150,GO:0008152,GO:0008380,GO:0009987,GO:0010467,GO:0016070,GO:0034470,GO:0034641,GO:0034660,GO:0043170,GO:0044237,GO:0044238,GO:0044260,GO:0046483,GO:0071704,GO:0090304,GO:1901360	1.08786	0.233	FALSE
EIF3F	eukaryotic translation initiation factor 3 subunit F	GO:0002181,GO:0002183,GO:0002190,GO:0002192,GO:0006412,GO:0006413,GO:0006464,GO:0006508,GO:0006518,GO:0006807,GO:0008150,GO:0008152,GO:0009058,GO:0009059,GO:0009987,GO:0010467,GO:0016032,GO:0016579,GO:0019058,GO:0019080,GO:0019081,GO:0019538,GO:0034641,GO:0034645,GO:0036211,GO:0043043,GO:0043170,GO:0043412,GO:0043603,GO:0043604,GO:0044033,GO:0044237,GO:0044238,GO:0044249,GO:0044260,GO:0044267,GO:…	1.07843	0.385	FALSE
DCAF7	DDB1 and CUL4 associated factor 7	GO:0006464,GO:0008150,GO:0008152,GO:0009987,GO:0016567,GO:0019538,GO:0032446,GO:0036211,GO:0043170,GO:0043412,GO:0044237,GO:0044238,GO:0044260,GO:0044267,GO:0070647,GO:0071704	1.0778	1	TRUE
CIAO1	cytosolic iron-sulfur assembly component 1	GO:0006139,GO:0006351,GO:0006355,GO:0006357,GO:0006366,GO:0006725,GO:0006790,GO:0006807,GO:0008150,GO:0008152,GO:0008283,GO:0008284,GO:0009058,GO:0009059,GO:0009889,GO:0009987,GO:0010467,GO:0010468,GO:0010556,GO:0016043,GO:0016070,GO:0016226,GO:0018130,GO:0019219,GO:0019222,GO:0019438,GO:0022607,GO:0031163,GO:0031323,GO:0031326,GO:0032774,GO:0034641,GO:0034645,GO:0034654,GO:0042127,GO:0043170,GO:…	1.07339	0.185	FALSE
SMU1	DNA replication regulator and spliceosomal factor		1.06962	-1	FALSE
CDC20	cell division cycle 20	GO:0000278,GO:0000819,GO:0006464,GO:0006508,GO:0006511,GO:0006996,GO:0007049,GO:0007059,GO:0007062,GO:0007154,GO:0007267,GO:0007268,GO:0007275,GO:0007346,GO:0007399,GO:0008150,GO:0008152,GO:0009056,GO:0009057,GO:0009892,GO:0009893,GO:0009894,GO:0009896,GO:0009987,GO:0010498,GO:0010564,GO:0010604,GO:0010605,GO:0010646,GO:0016043,GO:0016567,GO:0016579,GO:0019222,GO:0019538,GO:0019941,GO:0021700,GO:…	1.06167	0.52	TRUE
CCT7	chaperonin containing TCP1 subunit 7	GO:0000723,GO:0006139,GO:0006259,GO:0006278,GO:0006403,GO:0006457,GO:0006458,GO:0006725,GO:0006807,GO:0006996,GO:0007004,GO:0008104,GO:0008150,GO:0008152,GO:0009058,GO:0009059,GO:0009889,GO:0009891,GO:0009893,GO:0009987,GO:0010556,GO:0010557,GO:0010604,GO:0010638,GO:0010833,GO:0016043,GO:0018130,GO:0019219,GO:0019222,GO:0019438,GO:0031323,GO:0031325,GO:0031326,GO:0031328,GO:0031647,GO:0032200,GO:…	1.05038	0.216	FALSE
GYS1	glycogen synthase 1	GO:0000271,GO:0005975,GO:0005976,GO:0005977,GO:0005978,GO:0006073,GO:0006091,GO:0006112,GO:0008150,GO:0008152,GO:0009058,GO:0009059,GO:0009250,GO:0009987,GO:0015980,GO:0016051,GO:0033692,GO:0034637,GO:0034645,GO:0043170,GO:0044042,GO:0044237,GO:0044238,GO:0044249,GO:0044260,GO:0044262,GO:0044264,GO:0044699,GO:0044710,GO:0044711,GO:0044723,GO:0044763,GO:0055114,GO:0071704,GO:1901576	1.04133	0.209	FALSE
SLC25A20	solute carrier family 25 member 20	GO:0006810,GO:0006811,GO:0006812,GO:0006820,GO:0006839,GO:0006853,GO:0006869,GO:0008150,GO:0010876,GO:0015696,GO:0015697,GO:0015711,GO:0015718,GO:0015838,GO:0015849,GO:0015879,GO:0015908,GO:0015909,GO:0032365,GO:0033036,GO:0034220,GO:0044699,GO:0044765,GO:0046907,GO:0046942,GO:0051179,GO:0051234,GO:0051641,GO:0051649,GO:0055085,GO:0071702,GO:0071705,GO:0098656,GO:1902001,GO:1902578,GO:1902580,GO:…	1.03988	0.119	FALSE
ARCN1	archain 1	GO:0006810,GO:0006886,GO:0006888,GO:0006890,GO:0008104,GO:0008150,GO:0015031,GO:0015833,GO:0016192,GO:0033036,GO:0034613,GO:0042886,GO:0045184,GO:0046907,GO:0048193,GO:0051179,GO:0051234,GO:0051641,GO:0051649,GO:0070727,GO:0071702,GO:0071705	1.03937	0.131	FALSE
MRPS26	mitochondrial ribosomal protein S26	GO:0006412,GO:0006414,GO:0006415,GO:0006518,GO:0006807,GO:0006950,GO:0006974,GO:0008150,GO:0008152,GO:0009058,GO:0009059,GO:0009987,GO:0010467,GO:0016043,GO:0019538,GO:0022411,GO:0032543,GO:0032984,GO:0033554,GO:0034641,GO:0034645,GO:0042769,GO:0043043,GO:0043170,GO:0043241,GO:0043603,GO:0043604,GO:0043624,GO:0043933,GO:0044237,GO:0044238,GO:0044249,GO:0044260,GO:0044267,GO:0044271,GO:0044699,GO:…	1.03836	0.192	FALSE
COPE	coatomer protein complex subunit epsilon	GO:0006810,GO:0006888,GO:0006890,GO:0006891,GO:0008150,GO:0016192,GO:0046907,GO:0048193,GO:0051179,GO:0051234,GO:0051641,GO:0051649	1.03697	0.114	FALSE
ANKFY1	ankyrin repeat and FYVE domain containing 1	GO:0006810,GO:0006892,GO:0006896,GO:0006897,GO:0006906,GO:0006907,GO:0006996,GO:0007034,GO:0007041,GO:0008150,GO:0009987,GO:0016043,GO:0016050,GO:0016192,GO:0016197,GO:0016482,GO:0030100,GO:0032439,GO:0032879,GO:0034058,GO:0042147,GO:0044699,GO:0044763,GO:0044801,GO:0044802,GO:0045807,GO:0046907,GO:0048193,GO:0048284,GO:0048518,GO:0048522,GO:0048548,GO:0048549,GO:0050789,GO:0050794,GO:0051049,GO:…	1.03462	0.148	FALSE
AIMP1	aminoacyl tRNA synthetase complex interacting multifunctional protein 1	GO:0001935,GO:0001936,GO:0001937,GO:0002376,GO:0006082,GO:0006139,GO:0006399,GO:0006412,GO:0006418,GO:0006518,GO:0006520,GO:0006725,GO:0006807,GO:0006928,GO:0006935,GO:0006950,GO:0006952,GO:0006954,GO:0007154,GO:0007165,GO:0007267,GO:0008150,GO:0008152,GO:0008283,GO:0008285,GO:0009058,GO:0009059,GO:0009605,GO:0009611,GO:0009987,GO:0010467,GO:0016070,GO:0016477,GO:0019538,GO:0019752,GO:0023052,GO:…	1.02505	0.209	FALSE
DDX19A	DEAD-box helicase 19A	GO:0006139,GO:0006396,GO:0006725,GO:0006807,GO:0008150,GO:0008152,GO:0008380,GO:0009987,GO:0010467,GO:0010468,GO:0010501,GO:0016070,GO:0019222,GO:0034641,GO:0043170,GO:0044237,GO:0044238,GO:0044260,GO:0046483,GO:0050789,GO:0060255,GO:0065007,GO:0071704,GO:0090304,GO:1901360	1.02359	0.266	FALSE
VPS35	VPS35, retromer complex component	GO:0000266,GO:0006810,GO:0006839,GO:0006914,GO:0006915,GO:0006996,GO:0007005,GO:0007009,GO:0007034,GO:0007041,GO:0007154,GO:0007165,GO:0007166,GO:0007186,GO:0007212,GO:0007267,GO:0008104,GO:0008150,GO:0008152,GO:0008219,GO:0008277,GO:0008637,GO:0009056,GO:0009057,GO:0009653,GO:0009893,GO:0009894,GO:0009896,GO:0009966,GO:0009967,GO:0009987,GO:0010256,GO:0010467,GO:0010468,GO:0010506,GO:0010604,GO:…	1.02131	0.295	FALSE
NEK9	NIMA related kinase 9	GO:0000278,GO:0006996,GO:0006997,GO:0006998,GO:0007049,GO:0007077,GO:0008150,GO:0009987,GO:0010256,GO:0016043,GO:0022402,GO:0022411,GO:0030397,GO:0044699,GO:0044763,GO:0044802,GO:0051081,GO:0061024,GO:0071840,GO:1903047	1.0161	0.186	FALSE
DNAJA2	DnaJ heat shock protein family (Hsp40) member A2	GO:0006457,GO:0008150,GO:0008283,GO:0008284,GO:0009987,GO:0042026,GO:0042127,GO:0044699,GO:0048518,GO:0048522,GO:0050789,GO:0050794,GO:0065007	1.01591	0.181	FALSE
TARS	threonyl-tRNA synthetase	GO:0006082,GO:0006139,GO:0006399,GO:0006412,GO:0006418,GO:0006435,GO:0006518,GO:0006520,GO:0006725,GO:0006807,GO:0008150,GO:0008152,GO:0009058,GO:0009059,GO:0009987,GO:0010467,GO:0016070,GO:0019538,GO:0019752,GO:0034641,GO:0034645,GO:0034660,GO:0043038,GO:0043039,GO:0043043,GO:0043170,GO:0043436,GO:0043603,GO:0043604,GO:0044237,GO:0044238,GO:0044249,GO:0044260,GO:0044267,GO:0044271,GO:0044281,GO:…	1.01115	0.233	FALSE
NT5DC1	5'-nucleotidase domain containing 1		1.00447	-1	FALSE
GMPS	guanine monophosphate synthase	GO:0006139,GO:0006144,GO:0006163,GO:0006164,GO:0006177,GO:0006725,GO:0006753,GO:0006793,GO:0006796,GO:0006807,GO:0008150,GO:0008152,GO:0009058,GO:0009112,GO:0009113,GO:0009116,GO:0009117,GO:0009119,GO:0009123,GO:0009124,GO:0009126,GO:0009127,GO:0009150,GO:0009152,GO:0009156,GO:0009161,GO:0009163,GO:0009165,GO:0009167,GO:0009168,GO:0009259,GO:0009260,GO:0009987,GO:0018130,GO:0019438,GO:0019637,GO:…	0.997335	0.105	FALSE
GSPT1	G1 to S phase transition 1	GO:0000082,GO:0000184,GO:0000278,GO:0000956,GO:0002181,GO:0002184,GO:0006139,GO:0006401,GO:0006402,GO:0006412,GO:0006415,GO:0006464,GO:0006479,GO:0006518,GO:0006725,GO:0006807,GO:0007049,GO:0008150,GO:0008152,GO:0008213,GO:0009056,GO:0009057,GO:0009058,GO:0009059,GO:0009892,GO:0009987,GO:0010467,GO:0010468,GO:0010605,GO:0010629,GO:0016043,GO:0016070,GO:0016071,GO:0019222,GO:0019439,GO:0019538,GO:…	0.995615	0.356	FALSE
ATIC	5-aminoimidazole-4-carboxamide ribonucleotide formyltransferase/IMP cyclohydrolase	GO:0006139,GO:0006725,GO:0006753,GO:0006793,GO:0006796,GO:0006807,GO:0008150,GO:0008152,GO:0009058,GO:0009123,GO:0009124,GO:0009126,GO:0009127,GO:0009156,GO:0009161,GO:0009167,GO:0009168,GO:0009987,GO:0018130,GO:0019438,GO:0019637,GO:0034641,GO:0034654,GO:0044237,GO:0044238,GO:0044249,GO:0044271,GO:0044281,GO:0044699,GO:0044710,GO:0044711,GO:0044763,GO:0046483,GO:0055086,GO:0071704,GO:0090407,GO:…	0.991152	0.209	FALSE
PYGL	glycogen phosphorylase L	GO:0000272,GO:0001775,GO:0002252,GO:0002263,GO:0002274,GO:0002275,GO:0002283,GO:0002366,GO:0002376,GO:0002443,GO:0002444,GO:0002446,GO:0005975,GO:0005976,GO:0005977,GO:0005980,GO:0006073,GO:0006091,GO:0006112,GO:0006810,GO:0006887,GO:0006955,GO:0008150,GO:0008152,GO:0009056,GO:0009057,GO:0009251,GO:0009987,GO:0015980,GO:0016052,GO:0016192,GO:0032940,GO:0033500,GO:0036230,GO:0042119,GO:0042592,GO:…	0.98809	0.203	FALSE
PSMC5	proteasome 26S subunit, ATPase 5	GO:0000086,GO:0000165,GO:0000209,GO:0000278,GO:0001666,GO:0001736,GO:0001738,GO:0002009,GO:0002218,GO:0002220,GO:0002223,GO:0002253,GO:0002376,GO:0002429,GO:0002474,GO:0002478,GO:0002479,GO:0002682,GO:0002684,GO:0002757,GO:0002758,GO:0002764,GO:0002768,GO:0006082,GO:0006139,GO:0006351,GO:0006352,GO:0006355,GO:0006357,GO:0006366,GO:0006367,GO:0006461,GO:0006464,GO:0006468,GO:0006508,GO:0006511,GO:…	0.987835	0.416	TRUE
MMS19	MMS19 homolog, cytosolic iron-sulfur assembly component	GO:0000160,GO:0006139,GO:0006259,GO:0006281,GO:0006289,GO:0006351,GO:0006355,GO:0006725,GO:0006790,GO:0006807,GO:0006950,GO:0006974,GO:0007059,GO:0007154,GO:0007165,GO:0008150,GO:0008152,GO:0009058,GO:0009059,GO:0009719,GO:0009725,GO:0009889,GO:0009891,GO:0009893,GO:0009987,GO:0010033,GO:0010467,GO:0010468,GO:0010556,GO:0010557,GO:0010604,GO:0010628,GO:0016043,GO:0016070,GO:0016226,GO:0018130,GO:…	0.98675	0.282	FALSE
PCCB	propionyl-CoA carboxylase beta subunit	GO:0006082,GO:0006629,GO:0006631,GO:0006766,GO:0006767,GO:0006768,GO:0006790,GO:0006807,GO:0008150,GO:0008152,GO:0009056,GO:0009062,GO:0009987,GO:0016042,GO:0016054,GO:0019626,GO:0019752,GO:0032787,GO:0034641,GO:0043436,GO:0043603,GO:0044237,GO:0044238,GO:0044242,GO:0044248,GO:0044255,GO:0044281,GO:0044282,GO:0044699,GO:0044710,GO:0044712,GO:0044763,GO:0046395,GO:0046459,GO:0046483,GO:0051186,GO:…	0.986558	0.149	FALSE
FLNC	filamin C	GO:0008150,GO:0009987,GO:0016043,GO:0022607,GO:0034329,GO:0034330,GO:0044085,GO:0044699,GO:0044763,GO:0071840	0.985984	0.287	FALSE
LPCAT1	lysophosphatidylcholine acyltransferase 1	GO:0001775,GO:0002252,GO:0002263,GO:0002274,GO:0002275,GO:0002283,GO:0002366,GO:0002376,GO:0002443,GO:0002444,GO:0002446,GO:0006629,GO:0006638,GO:0006639,GO:0006641,GO:0006644,GO:0006650,GO:0006654,GO:0006656,GO:0006793,GO:0006796,GO:0006807,GO:0006810,GO:0006887,GO:0006955,GO:0008150,GO:0008152,GO:0008610,GO:0008654,GO:0009058,GO:0009987,GO:0016192,GO:0019432,GO:0019637,GO:0032940,GO:0036148,GO:…	0.985984	0.172	FALSE
PSMD10	proteasome 26S subunit, non-ATPase 10	GO:0000079,GO:0000086,GO:0000122,GO:0000165,GO:0000209,GO:0000278,GO:0001558,GO:0001666,GO:0001736,GO:0001738,GO:0001836,GO:0001932,GO:0001933,GO:0001934,GO:0002009,GO:0002218,GO:0002220,GO:0002223,GO:0002253,GO:0002376,GO:0002429,GO:0002474,GO:0002478,GO:0002479,GO:0002682,GO:0002684,GO:0002757,GO:0002758,GO:0002764,GO:0002768,GO:0006082,GO:0006139,GO:0006351,GO:0006355,GO:0006357,GO:0006366,GO:…	0.980301	0.418	TRUE
PRPS1	phosphoribosyl pyrophosphate synthetase 1	GO:0006015,GO:0006082,GO:0006139,GO:0006144,GO:0006163,GO:0006164,GO:0006220,GO:0006221,GO:0006725,GO:0006753,GO:0006793,GO:0006796,GO:0006807,GO:0007275,GO:0007399,GO:0008150,GO:0008152,GO:0009058,GO:0009112,GO:0009113,GO:0009117,GO:0009165,GO:0009987,GO:0018130,GO:0019438,GO:0019637,GO:0019693,GO:0032501,GO:0032502,GO:0034418,GO:0034641,GO:0034654,GO:0042440,GO:0044237,GO:0044238,GO:0044249,GO:…	0.977617	0.264	FALSE
RAB1B	RAB1B, member RAS oncogene family	GO:0000045,GO:0006461,GO:0006810,GO:0006888,GO:0006890,GO:0006900,GO:0006901,GO:0006903,GO:0006914,GO:0006996,GO:0007033,GO:0008150,GO:0008152,GO:0009056,GO:0009100,GO:0009893,GO:0009894,GO:0009987,GO:0010506,GO:0010604,GO:0016032,GO:0016043,GO:0016050,GO:0016192,GO:0016236,GO:0016241,GO:0019058,GO:0019068,GO:0019222,GO:0019538,GO:0022607,GO:0031323,GO:0031325,GO:0031329,GO:0033043,GO:0043170,GO:…	0.975763	0.251	FALSE
RANBP1	RAN binding protein 1	GO:0000082,GO:0000226,GO:0000278,GO:0000280,GO:0006403,GO:0006405,GO:0006508,GO:0006511,GO:0006605,GO:0006606,GO:0006810,GO:0006886,GO:0006913,GO:0006996,GO:0007010,GO:0007017,GO:0007049,GO:0007051,GO:0007067,GO:0007088,GO:0007098,GO:0007100,GO:0007154,GO:0007165,GO:0007346,GO:0008104,GO:0008150,GO:0008152,GO:0009056,GO:0009057,GO:0009987,GO:0010564,GO:0010638,GO:0015031,GO:0015833,GO:0015931,GO:…	0.973781	0.341	FALSE
STAT1	signal transducer and activator of transcription 1	GO:0000122,GO:0001525,GO:0001568,GO:0001655,GO:0001656,GO:0001822,GO:0001935,GO:0001936,GO:0001937,GO:0001944,GO:0001959,GO:0002009,GO:0002053,GO:0002376,GO:0002682,GO:0003008,GO:0003013,GO:0003337,GO:0003338,GO:0003339,GO:0003340,GO:0006139,GO:0006351,GO:0006355,GO:0006357,GO:0006366,GO:0006725,GO:0006807,GO:0006915,GO:0006950,GO:0006952,GO:0006955,GO:0007154,GO:0007165,GO:0007166,GO:0007249,GO:…	0.970582	0.233	FALSE
GFPT1	glutamine--fructose-6-phosphate transaminase 1	GO:0006002,GO:0006040,GO:0006047,GO:0006048,GO:0006091,GO:0006112,GO:0006139,GO:0006725,GO:0006793,GO:0006796,GO:0006807,GO:0006950,GO:0006986,GO:0007154,GO:0007165,GO:0007623,GO:0008150,GO:0008152,GO:0009058,GO:0009225,GO:0009226,GO:0009987,GO:0010033,GO:0010467,GO:0010468,GO:0015980,GO:0018130,GO:0019222,GO:0019438,GO:0019637,GO:0023052,GO:0030968,GO:0032501,GO:0032922,GO:0033554,GO:0034620,GO:…	0.970071	0.243	FALSE
FAU	FAU, ubiquitin like and ribosomal protein S30 fusion	GO:0008150	0.962643	0.251	FALSE
RPS23	ribosomal protein S23	GO:0000184,GO:0000956,GO:0006139,GO:0006364,GO:0006396,GO:0006401,GO:0006402,GO:0006412,GO:0006413,GO:0006518,GO:0006605,GO:0006612,GO:0006613,GO:0006614,GO:0006725,GO:0006807,GO:0006810,GO:0006886,GO:0008104,GO:0008150,GO:0008152,GO:0009056,GO:0009057,GO:0009058,GO:0009059,GO:0009892,GO:0009987,GO:0010467,GO:0010468,GO:0010605,GO:0010629,GO:0015031,GO:0015833,GO:0016032,GO:0016070,GO:0016071,GO:…	0.950202	0.297	FALSE
HELLS	helicase, lymphoid-specific	GO:0001775,GO:0002376,GO:0006139,GO:0006259,GO:0006323,GO:0006325,GO:0006333,GO:0006338,GO:0006342,GO:0006346,GO:0006351,GO:0006355,GO:0006725,GO:0006807,GO:0006996,GO:0007275,GO:0008150,GO:0008152,GO:0008283,GO:0009058,GO:0009059,GO:0009889,GO:0009890,GO:0009892,GO:0009987,GO:0010216,GO:0010467,GO:0010468,GO:0010556,GO:0010558,GO:0010605,GO:0010629,GO:0016043,GO:0016070,GO:0016458,GO:0016569,GO:…	0.949881	0.384	FALSE
RRAGC	Ras related GTP binding C	GO:0001101,GO:0006139,GO:0006351,GO:0006396,GO:0006725,GO:0006807,GO:0006914,GO:0006915,GO:0006950,GO:0007049,GO:0007050,GO:0007154,GO:0007165,GO:0007264,GO:0008104,GO:0008150,GO:0008152,GO:0008219,GO:0008380,GO:0009056,GO:0009058,GO:0009059,GO:0009267,GO:0009605,GO:0009719,GO:0009966,GO:0009987,GO:0009991,GO:0010033,GO:0010243,GO:0010467,GO:0010646,GO:0012501,GO:0016049,GO:0016070,GO:0016236,GO:…	0.948469	0.259	FALSE
UCHL5	ubiquitin C-terminal hydrolase L5	GO:0006464,GO:0006508,GO:0008150,GO:0008152,GO:0009056,GO:0009057,GO:0009894,GO:0009987,GO:0010498,GO:0016579,GO:0019222,GO:0019538,GO:0030162,GO:0030163,GO:0031323,GO:0031329,GO:0032268,GO:0036211,GO:0042176,GO:0043170,GO:0043412,GO:0044237,GO:0044238,GO:0044248,GO:0044257,GO:0044260,GO:0044265,GO:0044267,GO:0050789,GO:0050794,GO:0051246,GO:0051603,GO:0060255,GO:0061136,GO:0065007,GO:0070646,GO:…	0.947249	0.462	TRUE
AIMP2	aminoacyl tRNA synthetase complex interacting multifunctional protein 2	GO:0006082,GO:0006139,GO:0006399,GO:0006412,GO:0006418,GO:0006518,GO:0006520,GO:0006725,GO:0006807,GO:0008150,GO:0008152,GO:0009058,GO:0009059,GO:0009987,GO:0010467,GO:0016070,GO:0019538,GO:0019752,GO:0034641,GO:0034645,GO:0034660,GO:0043038,GO:0043039,GO:0043043,GO:0043170,GO:0043436,GO:0043603,GO:0043604,GO:0044237,GO:0044238,GO:0044249,GO:0044260,GO:0044267,GO:0044271,GO:0044281,GO:0044699,GO:…	0.945836	0.255	FALSE
PSMC1	proteasome 26S subunit, ATPase 1	GO:0000086,GO:0000165,GO:0000209,GO:0000278,GO:0001666,GO:0001736,GO:0001738,GO:0002009,GO:0002218,GO:0002220,GO:0002223,GO:0002253,GO:0002376,GO:0002429,GO:0002474,GO:0002478,GO:0002479,GO:0002682,GO:0002684,GO:0002757,GO:0002758,GO:0002764,GO:0002768,GO:0006082,GO:0006139,GO:0006351,GO:0006352,GO:0006355,GO:0006357,GO:0006366,GO:0006367,GO:0006457,GO:0006461,GO:0006464,GO:0006468,GO:0006508,GO:…	0.945193	0.427	TRUE
YTHDF2	YTH N6-methyladenosine RNA binding protein 2	GO:0002181,GO:0002183,GO:0002190,GO:0002376,GO:0006412,GO:0006413,GO:0006417,GO:0006446,GO:0006518,GO:0006807,GO:0006955,GO:0006959,GO:0007275,GO:0008150,GO:0008152,GO:0009058,GO:0009059,GO:0009653,GO:0009790,GO:0009889,GO:0009891,GO:0009893,GO:0009987,GO:0010467,GO:0010468,GO:0010556,GO:0010557,GO:0010604,GO:0010608,GO:0010628,GO:0019222,GO:0019538,GO:0031323,GO:0031325,GO:0031326,GO:0031328,GO:…	0.939152	0.291	FALSE
MGEA5	meningioma expressed antigen 5 (hyaluronidase)	GO:0006040,GO:0006044,GO:0006464,GO:0006486,GO:0006493,GO:0006516,GO:0006517,GO:0008150,GO:0008152,GO:0009056,GO:0009057,GO:0009058,GO:0009059,GO:0009100,GO:0009101,GO:0009987,GO:0019538,GO:0030163,GO:0034645,GO:0036211,GO:0043170,GO:0043412,GO:0043413,GO:0044237,GO:0044238,GO:0044248,GO:0044249,GO:0044260,GO:0044265,GO:0044267,GO:0044699,GO:0044710,GO:0044763,GO:0070085,GO:0071704,GO:1901071,GO:…	0.935678	0.432	TRUE
SAE1	SUMO1 activating enzyme subunit 1	GO:0006464,GO:0006605,GO:0006626,GO:0006810,GO:0006839,GO:0006886,GO:0006996,GO:0007005,GO:0008104,GO:0008150,GO:0008152,GO:0009987,GO:0010638,GO:0010821,GO:0010822,GO:0015031,GO:0015833,GO:0016043,GO:0016567,GO:0016925,GO:0018193,GO:0018205,GO:0019538,GO:0032386,GO:0032388,GO:0032446,GO:0032879,GO:0032880,GO:0033036,GO:0033043,GO:0033157,GO:0033365,GO:0034613,GO:0036211,GO:0042886,GO:0043170,GO:…	0.934777	0.652	TRUE
AHSA1	activator of HSP90 ATPase activity 1		0.931237	-1	FALSE
PAFAH1B1	platelet activating factor acetylhydrolase 1b regulatory subunit 1	GO:0000003,GO:0000086,GO:0000132,GO:0000226,GO:0000278,GO:0000819,GO:0000902,GO:0000904,GO:0001675,GO:0001764,GO:0003006,GO:0003008,GO:0006629,GO:0006644,GO:0006650,GO:0006793,GO:0006796,GO:0006807,GO:0006810,GO:0006928,GO:0006996,GO:0007010,GO:0007017,GO:0007018,GO:0007049,GO:0007059,GO:0007062,GO:0007097,GO:0007154,GO:0007163,GO:0007267,GO:0007268,GO:0007275,GO:0007276,GO:0007281,GO:0007283,GO:…	0.923957	0.32	FALSE
PRDX1	peroxiredoxin 1	GO:0000302,GO:0001501,GO:0001775,GO:0001894,GO:0001895,GO:0002376,GO:0006950,GO:0006979,GO:0007275,GO:0008150,GO:0008152,GO:0009056,GO:0009987,GO:0030101,GO:0032501,GO:0032502,GO:0042221,GO:0042592,GO:0042743,GO:0042744,GO:0044237,GO:0044248,GO:0044699,GO:0044707,GO:0044763,GO:0044767,GO:0045321,GO:0046649,GO:0048731,GO:0048856,GO:0048871,GO:0050896,GO:0060249,GO:0065007,GO:0065008,GO:0072593,GO:…	0.91854	0.315	FALSE
ADSL	adenylosuccinate lyase	GO:0006139,GO:0006163,GO:0006164,GO:0006167,GO:0006461,GO:0006725,GO:0006753,GO:0006793,GO:0006796,GO:0006807,GO:0008150,GO:0008152,GO:0009058,GO:0009117,GO:0009123,GO:0009124,GO:0009126,GO:0009127,GO:0009150,GO:0009152,GO:0009156,GO:0009161,GO:0009165,GO:0009167,GO:0009168,GO:0009259,GO:0009260,GO:0009987,GO:0016043,GO:0018130,GO:0019438,GO:0019637,GO:0019693,GO:0022607,GO:0034641,GO:0034654,GO:…	0.914862	0.1	FALSE
RUVBL1	RuvB like AAA ATPase 1	GO:0000003,GO:0000422,GO:0006139,GO:0006323,GO:0006325,GO:0006333,GO:0006334,GO:0006336,GO:0006338,GO:0006351,GO:0006355,GO:0006357,GO:0006366,GO:0006403,GO:0006461,GO:0006464,GO:0006473,GO:0006475,GO:0006508,GO:0006605,GO:0006626,GO:0006725,GO:0006807,GO:0006810,GO:0006839,GO:0006886,GO:0006914,GO:0006996,GO:0007005,GO:0007276,GO:0007283,GO:0008104,GO:0008150,GO:0008152,GO:0009056,GO:0009058,GO:…	0.889052	0.418	TRUE
ABCF2	ATP binding cassette subfamily F member 2	GO:0006810,GO:0008150,GO:0051179,GO:0051234	0.886783	0.128	FALSE
MCM6	minichromosome maintenance complex component 6	GO:0000082,GO:0000278,GO:0006139,GO:0006259,GO:0006260,GO:0006725,GO:0006807,GO:0007049,GO:0008150,GO:0008152,GO:0009058,GO:0009059,GO:0009987,GO:0022402,GO:0034641,GO:0034645,GO:0043170,GO:0044237,GO:0044238,GO:0044249,GO:0044260,GO:0044699,GO:0044763,GO:0044770,GO:0044772,GO:0044843,GO:0046483,GO:0071704,GO:0090304,GO:1901360,GO:1901576,GO:1903047	0.877179	0.215	FALSE
PCNA	proliferating cell nuclear antigen	GO:0000075,GO:0000077,GO:0000082,GO:0000083,GO:0000278,GO:0000722,GO:0000723,GO:0000731,GO:0006139,GO:0006259,GO:0006260,GO:0006261,GO:0006266,GO:0006275,GO:0006281,GO:0006282,GO:0006283,GO:0006289,GO:0006296,GO:0006297,GO:0006298,GO:0006301,GO:0006310,GO:0006312,GO:0006351,GO:0006355,GO:0006464,GO:0006725,GO:0006807,GO:0006950,GO:0006974,GO:0006977,GO:0006996,GO:0007049,GO:0007050,GO:0007093,GO:…	0.863722	0.346	FALSE
ACAT2	acetyl-CoA acetyltransferase 2	GO:0006066,GO:0006082,GO:0006629,GO:0006631,GO:0006635,GO:0006694,GO:0006695,GO:0008150,GO:0008152,GO:0008202,GO:0008203,GO:0008610,GO:0009056,GO:0009058,GO:0009062,GO:0009987,GO:0016042,GO:0016054,GO:0016125,GO:0016126,GO:0019395,GO:0019752,GO:0030258,GO:0032787,GO:0034440,GO:0043436,GO:0044237,GO:0044238,GO:0044242,GO:0044248,GO:0044255,GO:0044281,GO:0044282,GO:0044283,GO:0044699,GO:0044710,GO:…	0.863136	0.216	FALSE
CTPS1	CTP synthase 1	GO:0001775,GO:0002376,GO:0006139,GO:0006213,GO:0006220,GO:0006221,GO:0006241,GO:0006725,GO:0006753,GO:0006793,GO:0006796,GO:0006807,GO:0008150,GO:0008152,GO:0008283,GO:0009058,GO:0009116,GO:0009117,GO:0009119,GO:0009141,GO:0009142,GO:0009147,GO:0009148,GO:0009163,GO:0009165,GO:0009199,GO:0009201,GO:0009208,GO:0009209,GO:0009218,GO:0009220,GO:0009259,GO:0009260,GO:0009987,GO:0015949,GO:0018130,GO:…	0.860663	0.225	FALSE
MRPS25	mitochondrial ribosomal protein S25	GO:0006412,GO:0006414,GO:0006415,GO:0006518,GO:0006807,GO:0008150,GO:0008152,GO:0009058,GO:0009059,GO:0009987,GO:0010467,GO:0016043,GO:0019538,GO:0022411,GO:0032543,GO:0032984,GO:0034641,GO:0034645,GO:0043043,GO:0043170,GO:0043241,GO:0043603,GO:0043604,GO:0043624,GO:0043933,GO:0044237,GO:0044238,GO:0044249,GO:0044260,GO:0044267,GO:0044271,GO:0044699,GO:0044763,GO:0070125,GO:0070126,GO:0071704,GO:…	0.85949	0.196	FALSE
XRCC5	X-ray repair cross complementing 5	GO:0000723,GO:0000726,GO:0001325,GO:0001775,GO:0001816,GO:0001817,GO:0001819,GO:0001932,GO:0001934,GO:0002252,GO:0002263,GO:0002274,GO:0002275,GO:0002283,GO:0002366,GO:0002376,GO:0002443,GO:0002444,GO:0002446,GO:0006139,GO:0006259,GO:0006278,GO:0006281,GO:0006302,GO:0006303,GO:0006351,GO:0006355,GO:0006464,GO:0006468,GO:0006725,GO:0006793,GO:0006796,GO:0006807,GO:0006810,GO:0006887,GO:0006950,GO:…	0.856168	0.228	FALSE
COPZ1	coatomer protein complex subunit zeta 1	GO:0006810,GO:0006888,GO:0006890,GO:0006891,GO:0008150,GO:0016192,GO:0046907,GO:0048193,GO:0051179,GO:0051234,GO:0051641,GO:0051649	0.855386	0.114	FALSE
RPS10	ribosomal protein S10	GO:0000028,GO:0000184,GO:0000956,GO:0006139,GO:0006364,GO:0006396,GO:0006401,GO:0006402,GO:0006412,GO:0006413,GO:0006518,GO:0006605,GO:0006612,GO:0006613,GO:0006614,GO:0006725,GO:0006807,GO:0006810,GO:0006886,GO:0006996,GO:0008104,GO:0008150,GO:0008152,GO:0009056,GO:0009057,GO:0009058,GO:0009059,GO:0009892,GO:0009987,GO:0010467,GO:0010468,GO:0010605,GO:0010629,GO:0015031,GO:0015833,GO:0016032,GO:…	0.850758	0.284	FALSE
RPL12	ribosomal protein L12	GO:0000027,GO:0000184,GO:0000956,GO:0006139,GO:0006364,GO:0006396,GO:0006401,GO:0006402,GO:0006412,GO:0006413,GO:0006518,GO:0006605,GO:0006612,GO:0006613,GO:0006614,GO:0006725,GO:0006807,GO:0006810,GO:0006886,GO:0006996,GO:0008104,GO:0008150,GO:0008152,GO:0009056,GO:0009057,GO:0009058,GO:0009059,GO:0009892,GO:0009987,GO:0010467,GO:0010468,GO:0010605,GO:0010629,GO:0015031,GO:0015833,GO:0016032,GO:…	0.850693	0.284	FALSE
LRRC40	leucine rich repeat containing 40	GO:0007154,GO:0007165,GO:0008150,GO:0009987,GO:0023052,GO:0044699,GO:0044700,GO:0050789,GO:0050794,GO:0050896,GO:0051716,GO:0065007	0.849193	0.256	FALSE
CIRH1A	CIRH1A		0.846061	-1	FALSE
CAD	carbamoyl-phosphate synthetase 2, aspartate transcarbamylase, and dihydroorotase	GO:0006082,GO:0006139,GO:0006206,GO:0006207,GO:0006213,GO:0006464,GO:0006468,GO:0006520,GO:0006541,GO:0006725,GO:0006793,GO:0006796,GO:0006807,GO:0008150,GO:0008152,GO:0009058,GO:0009064,GO:0009112,GO:0009116,GO:0009163,GO:0009987,GO:0016310,GO:0017144,GO:0018107,GO:0018130,GO:0018193,GO:0018210,GO:0019438,GO:0019538,GO:0019752,GO:0019856,GO:0034641,GO:0034654,GO:0036211,GO:0043170,GO:0043412,GO:…	0.842731	0.332	FALSE
CCT4	chaperonin containing TCP1 subunit 4	GO:0000723,GO:0006139,GO:0006259,GO:0006278,GO:0006403,GO:0006457,GO:0006458,GO:0006725,GO:0006807,GO:0006996,GO:0007004,GO:0008104,GO:0008150,GO:0008152,GO:0009058,GO:0009059,GO:0009889,GO:0009891,GO:0009893,GO:0009987,GO:0010556,GO:0010557,GO:0010604,GO:0010638,GO:0010833,GO:0016043,GO:0018130,GO:0019219,GO:0019222,GO:0019438,GO:0031323,GO:0031325,GO:0031326,GO:0031328,GO:0031647,GO:0032200,GO:…	0.842601	0.213	FALSE
COPG1	coatomer protein complex subunit gamma 1	GO:0006810,GO:0006888,GO:0006890,GO:0006928,GO:0007017,GO:0007018,GO:0008150,GO:0009987,GO:0010970,GO:0016192,GO:0030705,GO:0044699,GO:0044763,GO:0044765,GO:0046907,GO:0048193,GO:0051179,GO:0051234,GO:0051640,GO:0051641,GO:0051645,GO:0051649,GO:0051656,GO:0051683,GO:0072384,GO:0099111,GO:1902578,GO:1902580,GO:1902582	0.83646	0.134	FALSE
TBL1XR1	transducin beta like 1 X-linked receptor 1	GO:0000122,GO:0006139,GO:0006325,GO:0006351,GO:0006355,GO:0006357,GO:0006366,GO:0006464,GO:0006476,GO:0006508,GO:0006511,GO:0006629,GO:0006725,GO:0006807,GO:0006996,GO:0007154,GO:0007165,GO:0007166,GO:0007267,GO:0008150,GO:0008152,GO:0009056,GO:0009057,GO:0009058,GO:0009059,GO:0009889,GO:0009890,GO:0009891,GO:0009892,GO:0009893,GO:0009987,GO:0010467,GO:0010468,GO:0010498,GO:0010556,GO:0010557,GO:…	0.835152	0.357	FALSE
CYB5R3	cytochrome b5 reductase 3	GO:0001775,GO:0002252,GO:0002263,GO:0002274,GO:0002275,GO:0002283,GO:0002366,GO:0002376,GO:0002443,GO:0002444,GO:0002446,GO:0003008,GO:0003013,GO:0005975,GO:0005996,GO:0006082,GO:0006766,GO:0006767,GO:0006805,GO:0006810,GO:0006887,GO:0006955,GO:0008015,GO:0008150,GO:0008152,GO:0009410,GO:0009987,GO:0016192,GO:0019752,GO:0019852,GO:0032501,GO:0032940,GO:0036230,GO:0042119,GO:0042221,GO:0043299,GO:…	0.829986	0.213	FALSE
RPL37A	ribosomal protein L37a	GO:0000184,GO:0000956,GO:0006139,GO:0006364,GO:0006396,GO:0006401,GO:0006402,GO:0006412,GO:0006413,GO:0006518,GO:0006605,GO:0006612,GO:0006613,GO:0006614,GO:0006725,GO:0006807,GO:0006810,GO:0006886,GO:0008104,GO:0008150,GO:0008152,GO:0009056,GO:0009057,GO:0009058,GO:0009059,GO:0009892,GO:0009987,GO:0010467,GO:0010468,GO:0010605,GO:0010629,GO:0015031,GO:0015833,GO:0016032,GO:0016070,GO:0016071,GO:…	0.8256	0.297	FALSE
VTA1	vesicle trafficking 1	GO:0006810,GO:0006900,GO:0006914,GO:0006996,GO:0007032,GO:0008150,GO:0008152,GO:0009056,GO:0009987,GO:0010256,GO:0016032,GO:0016043,GO:0016050,GO:0016192,GO:0016197,GO:0016236,GO:0019058,GO:0019068,GO:0022411,GO:0022607,GO:0032984,GO:0036257,GO:0036258,GO:0043241,GO:0043933,GO:0044085,GO:0044237,GO:0044248,GO:0044403,GO:0044419,GO:0044699,GO:0044763,GO:0044764,GO:0044765,GO:0044803,GO:0046755,GO:…	0.823112	0.168	FALSE
RPS12	ribosomal protein S12	GO:0000184,GO:0000956,GO:0006139,GO:0006364,GO:0006396,GO:0006401,GO:0006402,GO:0006412,GO:0006413,GO:0006518,GO:0006605,GO:0006612,GO:0006613,GO:0006614,GO:0006725,GO:0006807,GO:0006810,GO:0006886,GO:0008104,GO:0008150,GO:0008152,GO:0009056,GO:0009057,GO:0009058,GO:0009059,GO:0009892,GO:0009987,GO:0010467,GO:0010468,GO:0010605,GO:0010629,GO:0015031,GO:0015833,GO:0016032,GO:0016070,GO:0016071,GO:…	0.822784	0.297	FALSE
KARS	lysyl-tRNA synthetase	GO:0000165,GO:0000187,GO:0001775,GO:0001816,GO:0001817,GO:0001819,GO:0001932,GO:0001934,GO:0002252,GO:0002263,GO:0002274,GO:0002275,GO:0002276,GO:0002366,GO:0002367,GO:0002374,GO:0002376,GO:0002440,GO:0002532,GO:0002534,GO:0002682,GO:0002684,GO:0002685,GO:0002687,GO:0002688,GO:0002690,GO:0002694,GO:0002696,GO:0002697,GO:0002699,GO:0002700,GO:0002702,GO:0002718,GO:0002720,GO:0002739,GO:0002741,GO:…	0.815247	0.251	FALSE
SRP14	signal recognition particle 14	GO:0001775,GO:0002252,GO:0002263,GO:0002274,GO:0002275,GO:0002283,GO:0002366,GO:0002376,GO:0002443,GO:0002444,GO:0002446,GO:0006605,GO:0006612,GO:0006613,GO:0006614,GO:0006810,GO:0006886,GO:0006887,GO:0006955,GO:0008104,GO:0008150,GO:0009987,GO:0015031,GO:0015833,GO:0016192,GO:0032940,GO:0033036,GO:0033365,GO:0034613,GO:0036230,GO:0042119,GO:0042221,GO:0042493,GO:0042886,GO:0043299,GO:0043312,GO:…	0.814657	0.188	FALSE
DHX29	DExH-box helicase 29	GO:0006139,GO:0006396,GO:0006725,GO:0006807,GO:0008150,GO:0008152,GO:0009987,GO:0010467,GO:0016070,GO:0034641,GO:0043170,GO:0044237,GO:0044238,GO:0044260,GO:0046483,GO:0071704,GO:0090304,GO:1901360	0.813804	0.355	FALSE
RARS	arginyl-tRNA synthetase	GO:0006082,GO:0006139,GO:0006399,GO:0006412,GO:0006418,GO:0006420,GO:0006518,GO:0006520,GO:0006725,GO:0006807,GO:0008150,GO:0008152,GO:0009058,GO:0009059,GO:0009987,GO:0010467,GO:0016070,GO:0019538,GO:0019752,GO:0034641,GO:0034645,GO:0034660,GO:0043038,GO:0043039,GO:0043043,GO:0043170,GO:0043436,GO:0043603,GO:0043604,GO:0044237,GO:0044238,GO:0044249,GO:0044260,GO:0044267,GO:0044271,GO:0044281,GO:…	0.812885	0.172	FALSE
COPB2	coatomer protein complex subunit beta 2	GO:0006810,GO:0006886,GO:0006888,GO:0006890,GO:0006891,GO:0008104,GO:0008150,GO:0015031,GO:0015833,GO:0016192,GO:0033036,GO:0034613,GO:0042886,GO:0045184,GO:0046907,GO:0048193,GO:0051179,GO:0051234,GO:0051641,GO:0051649,GO:0070727,GO:0071702,GO:0071705	0.812361	0.138	FALSE
KIF11	kinesin family member 11	GO:0000226,GO:0000278,GO:0000280,GO:0002376,GO:0002478,GO:0002495,GO:0002504,GO:0006810,GO:0006890,GO:0006928,GO:0006996,GO:0007010,GO:0007017,GO:0007018,GO:0007049,GO:0007051,GO:0007052,GO:0007059,GO:0007067,GO:0007088,GO:0007098,GO:0007100,GO:0007346,GO:0008150,GO:0009987,GO:0010564,GO:0016043,GO:0016192,GO:0019882,GO:0019884,GO:0019886,GO:0022402,GO:0022607,GO:0031023,GO:0032886,GO:0033043,GO:…	0.810589	0.202	FALSE
SKIV2L2	Ski2 like RNA helicase 2	GO:0000375,GO:0000377,GO:0000398,GO:0000460,GO:0006139,GO:0006364,GO:0006396,GO:0006397,GO:0006401,GO:0006725,GO:0006807,GO:0008150,GO:0008152,GO:0008380,GO:0009056,GO:0009057,GO:0009987,GO:0010467,GO:0016070,GO:0016071,GO:0016072,GO:0019439,GO:0022613,GO:0034470,GO:0034641,GO:0034655,GO:0034660,GO:0042254,GO:0043170,GO:0044085,GO:0044237,GO:0044238,GO:0044248,GO:0044260,GO:0044265,GO:0044270,GO:…	0.807438	0.208	FALSE
MTPAP	mitochondrial poly(A) polymerase	GO:0000956,GO:0006139,GO:0006378,GO:0006396,GO:0006397,GO:0006401,GO:0006402,GO:0006725,GO:0006807,GO:0008150,GO:0008152,GO:0008334,GO:0009056,GO:0009057,GO:0009892,GO:0009987,GO:0010467,GO:0010468,GO:0010605,GO:0010629,GO:0016070,GO:0016071,GO:0019222,GO:0019439,GO:0031123,GO:0031124,GO:0034641,GO:0034655,GO:0043170,GO:0043631,GO:0044237,GO:0044238,GO:0044248,GO:0044260,GO:0044265,GO:0044270,GO:…	0.806321	0.19	FALSE
PFN1	profilin 1	GO:0001667,GO:0001736,GO:0001738,GO:0002009,GO:0006461,GO:0006928,GO:0006996,GO:0007010,GO:0007015,GO:0007154,GO:0007164,GO:0007165,GO:0007166,GO:0007267,GO:0007275,GO:0008064,GO:0008150,GO:0008154,GO:0009653,GO:0009887,GO:0009888,GO:0009987,GO:0010631,GO:0010632,GO:0010634,GO:0010638,GO:0010639,GO:0016043,GO:0016055,GO:0016477,GO:0022603,GO:0022607,GO:0023052,GO:0030029,GO:0030030,GO:0030031,GO:…	0.806059	0.175	FALSE
TIAL1	TIA1 cytotoxic granule associated RNA binding protein like 1	GO:0006139,GO:0006351,GO:0006355,GO:0006357,GO:0006366,GO:0006725,GO:0006807,GO:0006950,GO:0006952,GO:0007154,GO:0007165,GO:0007166,GO:0007167,GO:0007169,GO:0008150,GO:0008152,GO:0008543,GO:0009058,GO:0009059,GO:0009719,GO:0009889,GO:0009987,GO:0010033,GO:0010467,GO:0010468,GO:0010556,GO:0016070,GO:0018130,GO:0019219,GO:0019222,GO:0019438,GO:0023052,GO:0031323,GO:0031326,GO:0032774,GO:0034641,GO:…	0.803562	0.144	FALSE
KPNA6	karyopherin subunit alpha 6	GO:0006605,GO:0006606,GO:0006607,GO:0006810,GO:0006886,GO:0006913,GO:0008104,GO:0008150,GO:0015031,GO:0015833,GO:0017038,GO:0033036,GO:0033365,GO:0034504,GO:0034613,GO:0042886,GO:0044699,GO:0044744,GO:0044765,GO:0045184,GO:0046907,GO:0051169,GO:0051170,GO:0051179,GO:0051234,GO:0051641,GO:0051649,GO:0070727,GO:0071702,GO:0071705,GO:0072594,GO:1902578,GO:1902580,GO:1902582,GO:1902593	0.800211	0.425	TRUE
NUP205	nucleoporin 205	GO:0000278,GO:0006139,GO:0006403,GO:0006405,GO:0006406,GO:0006409,GO:0006461,GO:0006464,GO:0006611,GO:0006725,GO:0006807,GO:0006810,GO:0006886,GO:0006913,GO:0006950,GO:0006996,GO:0006997,GO:0006998,GO:0006999,GO:0007049,GO:0007077,GO:0008104,GO:0008150,GO:0008152,GO:0008643,GO:0008645,GO:0009058,GO:0009059,GO:0009266,GO:0009408,GO:0009628,GO:0009892,GO:0009987,GO:0010256,GO:0010467,GO:0010468,GO:…	0.79666	0.319	FALSE
TUBB	tubulin beta class I	GO:0000086,GO:0000278,GO:0001775,GO:0001906,GO:0001909,GO:0002228,GO:0002252,GO:0002263,GO:0002274,GO:0002275,GO:0002283,GO:0002366,GO:0002376,GO:0002443,GO:0002444,GO:0002446,GO:0002449,GO:0006810,GO:0006887,GO:0006928,GO:0006950,GO:0006952,GO:0006955,GO:0006996,GO:0007017,GO:0007049,GO:0008150,GO:0009987,GO:0016043,GO:0016192,GO:0022402,GO:0022406,GO:0022607,GO:0030030,GO:0030031,GO:0030705,GO:…	0.793107	0.248	FALSE
MTHFD1	methylenetetrahydrofolate dehydrogenase, cyclohydrolase and formyltetrahydrofolate synthetase 1	GO:0000096,GO:0000097,GO:0001501,GO:0001838,GO:0001841,GO:0001843,GO:0002009,GO:0006082,GO:0006139,GO:0006144,GO:0006163,GO:0006164,GO:0006520,GO:0006555,GO:0006575,GO:0006725,GO:0006730,GO:0006732,GO:0006753,GO:0006760,GO:0006766,GO:0006767,GO:0006790,GO:0006793,GO:0006796,GO:0006807,GO:0007275,GO:0007399,GO:0007507,GO:0008150,GO:0008152,GO:0008652,GO:0009058,GO:0009066,GO:0009067,GO:0009069,GO:…	0.791198	0.311	FALSE
RPS11	ribosomal protein S11	GO:0000184,GO:0000956,GO:0006139,GO:0006364,GO:0006396,GO:0006401,GO:0006402,GO:0006412,GO:0006413,GO:0006518,GO:0006605,GO:0006612,GO:0006613,GO:0006614,GO:0006725,GO:0006807,GO:0006810,GO:0006886,GO:0008104,GO:0008150,GO:0008152,GO:0009056,GO:0009057,GO:0009058,GO:0009059,GO:0009892,GO:0009987,GO:0010467,GO:0010468,GO:0010605,GO:0010629,GO:0015031,GO:0015833,GO:0016032,GO:0016070,GO:0016071,GO:…	0.780194	0.297	FALSE
XRCC6	X-ray repair cross complementing 6	GO:0000723,GO:0000726,GO:0001775,GO:0001816,GO:0001817,GO:0001819,GO:0001932,GO:0001934,GO:0002252,GO:0002263,GO:0002274,GO:0002275,GO:0002283,GO:0002366,GO:0002376,GO:0002443,GO:0002444,GO:0002446,GO:0006139,GO:0006259,GO:0006266,GO:0006281,GO:0006302,GO:0006303,GO:0006351,GO:0006355,GO:0006357,GO:0006366,GO:0006461,GO:0006464,GO:0006468,GO:0006725,GO:0006793,GO:0006796,GO:0006807,GO:0006810,GO:…	0.779271	0.25	FALSE
EIF4A1	eukaryotic translation initiation factor 4A1	GO:0000288,GO:0000289,GO:0000956,GO:0006139,GO:0006401,GO:0006402,GO:0006412,GO:0006413,GO:0006518,GO:0006725,GO:0006807,GO:0008150,GO:0008152,GO:0009056,GO:0009057,GO:0009058,GO:0009059,GO:0009892,GO:0009987,GO:0010467,GO:0010468,GO:0010501,GO:0010605,GO:0010629,GO:0016070,GO:0016071,GO:0019222,GO:0019439,GO:0019538,GO:0034641,GO:0034645,GO:0034655,GO:0043043,GO:0043170,GO:0043603,GO:0043604,GO:…	0.770756	0.262	FALSE
ARF1	ADP ribosylation factor 1	GO:0002090,GO:0002252,GO:0002376,GO:0002478,GO:0002495,GO:0002504,GO:0002682,GO:0002697,GO:0002831,GO:0006461,GO:0006629,GO:0006644,GO:0006650,GO:0006661,GO:0006793,GO:0006796,GO:0006810,GO:0006873,GO:0006875,GO:0006878,GO:0006892,GO:0006897,GO:0006898,GO:0006950,GO:0006952,GO:0006996,GO:0007010,GO:0007015,GO:0007154,GO:0007267,GO:0007268,GO:0008064,GO:0008150,GO:0008152,GO:0008154,GO:0008610,GO:…	0.767982	0.196	FALSE
CBR1	carbonyl reductase 1	GO:0001516,GO:0001676,GO:0006082,GO:0006629,GO:0006631,GO:0006633,GO:0006636,GO:0006690,GO:0006692,GO:0006693,GO:0006766,GO:0006775,GO:0008150,GO:0008152,GO:0008610,GO:0009058,GO:0009888,GO:0009987,GO:0016053,GO:0017144,GO:0019369,GO:0019371,GO:0019752,GO:0030154,GO:0030855,GO:0032502,GO:0032787,GO:0033559,GO:0042180,GO:0042373,GO:0043436,GO:0044237,GO:0044238,GO:0044249,GO:0044255,GO:0044281,GO:…	0.767519	0.309	FALSE
ADSS	adenylosuccinate synthase	GO:0002376,GO:0006139,GO:0006163,GO:0006164,GO:0006167,GO:0006725,GO:0006753,GO:0006793,GO:0006796,GO:0006807,GO:0008150,GO:0008152,GO:0009058,GO:0009117,GO:0009123,GO:0009124,GO:0009126,GO:0009127,GO:0009150,GO:0009152,GO:0009156,GO:0009161,GO:0009165,GO:0009167,GO:0009168,GO:0009259,GO:0009260,GO:0009987,GO:0018130,GO:0019438,GO:0019637,GO:0019693,GO:0034641,GO:0034654,GO:0044208,GO:0044237,GO:…	0.766792	0.137	FALSE
RPL4	ribosomal protein L4	GO:0000184,GO:0000956,GO:0006139,GO:0006364,GO:0006396,GO:0006401,GO:0006402,GO:0006412,GO:0006413,GO:0006518,GO:0006605,GO:0006612,GO:0006613,GO:0006614,GO:0006725,GO:0006807,GO:0006810,GO:0006886,GO:0008104,GO:0008150,GO:0008152,GO:0009056,GO:0009057,GO:0009058,GO:0009059,GO:0009892,GO:0009987,GO:0010467,GO:0010468,GO:0010605,GO:0010629,GO:0015031,GO:0015833,GO:0016032,GO:0016070,GO:0016071,GO:…	0.766726	0.297	FALSE
DCTN2	dynactin subunit 2	GO:0000086,GO:0000226,GO:0000278,GO:0000280,GO:0002376,GO:0002478,GO:0002495,GO:0002504,GO:0006810,GO:0006888,GO:0006996,GO:0007010,GO:0007017,GO:0007049,GO:0007051,GO:0007052,GO:0007067,GO:0008104,GO:0008150,GO:0008283,GO:0009987,GO:0016043,GO:0016192,GO:0019882,GO:0019884,GO:0019886,GO:0022402,GO:0022406,GO:0022607,GO:0030030,GO:0030031,GO:0033036,GO:0033365,GO:0034613,GO:0044085,GO:0044380,GO:…	0.762363	0.185	FALSE
BLVRA	biliverdin reductase A	GO:0006725,GO:0006778,GO:0006787,GO:0006807,GO:0008150,GO:0008152,GO:0009056,GO:0009987,GO:0019439,GO:0033013,GO:0033015,GO:0034641,GO:0042167,GO:0042168,GO:0042440,GO:0044237,GO:0044248,GO:0044270,GO:0044699,GO:0044710,GO:0044712,GO:0044763,GO:0046149,GO:0046483,GO:0046700,GO:0051186,GO:0051187,GO:0055114,GO:0071704,GO:1901360,GO:1901361,GO:1901564,GO:1901565,GO:1901575	0.76018	0.172	FALSE
RPLP2	ribosomal protein lateral stalk subunit P2	GO:0000184,GO:0000956,GO:0002181,GO:0006139,GO:0006364,GO:0006396,GO:0006401,GO:0006402,GO:0006412,GO:0006413,GO:0006518,GO:0006605,GO:0006612,GO:0006613,GO:0006614,GO:0006725,GO:0006807,GO:0006810,GO:0006886,GO:0008104,GO:0008150,GO:0008152,GO:0009056,GO:0009057,GO:0009058,GO:0009059,GO:0009892,GO:0009987,GO:0010467,GO:0010468,GO:0010605,GO:0010629,GO:0015031,GO:0015833,GO:0016032,GO:0016070,GO:…	0.752037	0.3	FALSE
TCP1	t-complex 1	GO:0000723,GO:0006139,GO:0006259,GO:0006278,GO:0006403,GO:0006457,GO:0006458,GO:0006461,GO:0006725,GO:0006807,GO:0006996,GO:0007004,GO:0007021,GO:0008104,GO:0008150,GO:0008152,GO:0009058,GO:0009059,GO:0009889,GO:0009891,GO:0009893,GO:0009987,GO:0010556,GO:0010557,GO:0010604,GO:0010638,GO:0010833,GO:0016043,GO:0018130,GO:0019219,GO:0019222,GO:0019438,GO:0022607,GO:0031323,GO:0031325,GO:0031326,GO:…	0.749718	0.207	FALSE
RPS29	ribosomal protein S29	GO:0000184,GO:0000956,GO:0006139,GO:0006364,GO:0006396,GO:0006401,GO:0006402,GO:0006412,GO:0006413,GO:0006518,GO:0006605,GO:0006612,GO:0006613,GO:0006614,GO:0006725,GO:0006807,GO:0006810,GO:0006886,GO:0008104,GO:0008150,GO:0008152,GO:0009056,GO:0009057,GO:0009058,GO:0009059,GO:0009892,GO:0009987,GO:0010467,GO:0010468,GO:0010605,GO:0010629,GO:0015031,GO:0015833,GO:0016032,GO:0016070,GO:0016071,GO:…	0.744215	0.297	FALSE
FEN1	flap structure-specific endonuclease 1	GO:0000722,GO:0000723,GO:0000724,GO:0000725,GO:0000819,GO:0006139,GO:0006259,GO:0006260,GO:0006261,GO:0006271,GO:0006273,GO:0006281,GO:0006302,GO:0006310,GO:0006312,GO:0006401,GO:0006725,GO:0006807,GO:0006950,GO:0006974,GO:0006996,GO:0007049,GO:0007059,GO:0007062,GO:0007063,GO:0008150,GO:0008152,GO:0009056,GO:0009057,GO:0009058,GO:0009059,GO:0009314,GO:0009411,GO:0009416,GO:0009628,GO:0009650,GO:…	0.74395	0.254	FALSE
CCT3	chaperonin containing TCP1 subunit 3	GO:0000723,GO:0006139,GO:0006259,GO:0006278,GO:0006403,GO:0006457,GO:0006458,GO:0006725,GO:0006807,GO:0006996,GO:0007004,GO:0008104,GO:0008150,GO:0008152,GO:0009058,GO:0009059,GO:0009889,GO:0009891,GO:0009893,GO:0009987,GO:0010556,GO:0010557,GO:0010604,GO:0010638,GO:0010833,GO:0016043,GO:0018130,GO:0019219,GO:0019222,GO:0019438,GO:0031323,GO:0031325,GO:0031326,GO:0031328,GO:0031647,GO:0032200,GO:…	0.738442	0.201	FALSE
COMT	catechol-O-methyltransferase	GO:0008150,GO:0008152,GO:0032259	0.736783	0.207	FALSE
SMC3	structural maintenance of chromosomes 3	GO:0000003,GO:0000278,GO:0000280,GO:0000819,GO:0006139,GO:0006259,GO:0006260,GO:0006261,GO:0006275,GO:0006725,GO:0006807,GO:0006996,GO:0007049,GO:0007059,GO:0007062,GO:0007067,GO:0007126,GO:0008150,GO:0008152,GO:0008156,GO:0009058,GO:0009059,GO:0009889,GO:0009890,GO:0009892,GO:0009987,GO:0010556,GO:0010558,GO:0010564,GO:0010605,GO:0010948,GO:0016032,GO:0016043,GO:0019058,GO:0019076,GO:0019219,GO:…	0.736384	0.182	FALSE
ACSL1	acyl-CoA synthetase long-chain family member 1	GO:0001676,GO:0006082,GO:0006629,GO:0006631,GO:0006637,GO:0006732,GO:0006790,GO:0006793,GO:0006810,GO:0006811,GO:0006820,GO:0006869,GO:0008150,GO:0008152,GO:0008610,GO:0009058,GO:0009108,GO:0009987,GO:0010876,GO:0015711,GO:0015718,GO:0015849,GO:0015908,GO:0015909,GO:0019752,GO:0032787,GO:0033036,GO:0033559,GO:0035336,GO:0035337,GO:0035338,GO:0035383,GO:0035384,GO:0036109,GO:0043436,GO:0043651,GO:…	0.735587	0.194	FALSE
RPS17	ribosomal protein S17	GO:0000028,GO:0000184,GO:0000956,GO:0002262,GO:0002376,GO:0006139,GO:0006364,GO:0006396,GO:0006401,GO:0006402,GO:0006412,GO:0006413,GO:0006518,GO:0006605,GO:0006612,GO:0006613,GO:0006614,GO:0006725,GO:0006807,GO:0006810,GO:0006886,GO:0006996,GO:0008104,GO:0008150,GO:0008152,GO:0009056,GO:0009057,GO:0009058,GO:0009059,GO:0009892,GO:0009987,GO:0010467,GO:0010468,GO:0010605,GO:0010629,GO:0015031,GO:…	0.735321	0.273	FALSE
RPL21	ribosomal protein L21	GO:0000184,GO:0000956,GO:0006139,GO:0006364,GO:0006396,GO:0006401,GO:0006402,GO:0006412,GO:0006413,GO:0006518,GO:0006605,GO:0006612,GO:0006613,GO:0006614,GO:0006725,GO:0006807,GO:0006810,GO:0006886,GO:0008104,GO:0008150,GO:0008152,GO:0009056,GO:0009057,GO:0009058,GO:0009059,GO:0009892,GO:0009987,GO:0010467,GO:0010468,GO:0010605,GO:0010629,GO:0015031,GO:0015833,GO:0016032,GO:0016070,GO:0016071,GO:…	0.723887	0.297	FALSE
LDHB	lactate dehydrogenase B	GO:0006082,GO:0006090,GO:0008150,GO:0008152,GO:0009987,GO:0019752,GO:0032787,GO:0043436,GO:0044237,GO:0044281,GO:0044699,GO:0044710,GO:0044763,GO:0071704	0.717762	0.225	FALSE
DCTN5	dynactin subunit 5	GO:0002376,GO:0002478,GO:0002495,GO:0002504,GO:0006810,GO:0006888,GO:0008150,GO:0016192,GO:0019882,GO:0019884,GO:0019886,GO:0046907,GO:0048002,GO:0048193,GO:0051179,GO:0051234,GO:0051641,GO:0051649	0.717696	0.097	FALSE
OTUB1	OTU deubiquitinase, ubiquitin aldehyde binding 1	GO:0000209,GO:0006139,GO:0006259,GO:0006281,GO:0006282,GO:0006302,GO:0006325,GO:0006464,GO:0006508,GO:0006725,GO:0006807,GO:0006950,GO:0006974,GO:0006996,GO:0008150,GO:0008152,GO:0009892,GO:0009987,GO:0010605,GO:0010639,GO:0016043,GO:0016567,GO:0016569,GO:0016570,GO:0016574,GO:0016579,GO:0019219,GO:0019222,GO:0019538,GO:0031056,GO:0031057,GO:0031323,GO:0031324,GO:0031396,GO:0031397,GO:0031399,GO:…	0.714231	0.387	FALSE
GAPDH	glyceraldehyde-3-phosphate dehydrogenase	GO:0000226,GO:0002376,GO:0005975,GO:0005996,GO:0006006,GO:0006007,GO:0006082,GO:0006090,GO:0006091,GO:0006094,GO:0006096,GO:0006139,GO:0006163,GO:0006165,GO:0006412,GO:0006417,GO:0006464,GO:0006518,GO:0006725,GO:0006732,GO:0006733,GO:0006734,GO:0006735,GO:0006753,GO:0006757,GO:0006793,GO:0006796,GO:0006807,GO:0006914,GO:0006915,GO:0006950,GO:0006952,GO:0006955,GO:0006996,GO:0007010,GO:0007017,GO:…	0.712698	0.282	FALSE
IGF2BP3	insulin like growth factor 2 mRNA binding protein 3	GO:0001816,GO:0001817,GO:0006412,GO:0006417,GO:0006518,GO:0006807,GO:0008150,GO:0008152,GO:0009058,GO:0009059,GO:0009653,GO:0009889,GO:0009890,GO:0009892,GO:0009987,GO:0010467,GO:0010468,GO:0010556,GO:0010558,GO:0010605,GO:0010608,GO:0010629,GO:0017148,GO:0019222,GO:0019538,GO:0031323,GO:0031324,GO:0031326,GO:0031327,GO:0032268,GO:0032269,GO:0032501,GO:0032502,GO:0034248,GO:0034249,GO:0034641,GO:…	0.712565	0.304	FALSE
NCKAP1	NCK associated protein 1	GO:0002252,GO:0002253,GO:0002376,GO:0002429,GO:0002431,GO:0002433,GO:0002682,GO:0002684,GO:0002757,GO:0002764,GO:0002768,GO:0006461,GO:0006810,GO:0006897,GO:0006909,GO:0006915,GO:0006955,GO:0006996,GO:0007010,GO:0007015,GO:0007154,GO:0007165,GO:0007166,GO:0007167,GO:0007169,GO:0007264,GO:0007265,GO:0007275,GO:0007399,GO:0007417,GO:0008064,GO:0008150,GO:0008154,GO:0008219,GO:0009987,GO:0010591,GO:…	0.710365	0.255	FALSE
DNAJB6	DnaJ heat shock protein family (Hsp40) member B6	GO:0006457,GO:0006508,GO:0006915,GO:0006950,GO:0006996,GO:0007010,GO:0008104,GO:0008150,GO:0008152,GO:0008219,GO:0009266,GO:0009408,GO:0009628,GO:0009892,GO:0009987,GO:0010466,GO:0010605,GO:0010941,GO:0010951,GO:0012501,GO:0016043,GO:0019222,GO:0019538,GO:0022607,GO:0030162,GO:0031323,GO:0031324,GO:0032268,GO:0032269,GO:0032879,GO:0032880,GO:0033036,GO:0033554,GO:0034605,GO:0042981,GO:0043066,GO:…	0.708764	0.194	FALSE
RPLP0	ribosomal protein lateral stalk subunit P0	GO:0000184,GO:0000956,GO:0006139,GO:0006364,GO:0006396,GO:0006401,GO:0006402,GO:0006412,GO:0006413,GO:0006518,GO:0006605,GO:0006612,GO:0006613,GO:0006614,GO:0006725,GO:0006807,GO:0006810,GO:0006886,GO:0008104,GO:0008150,GO:0008152,GO:0009056,GO:0009057,GO:0009058,GO:0009059,GO:0009892,GO:0009987,GO:0010467,GO:0010468,GO:0010605,GO:0010629,GO:0015031,GO:0015833,GO:0016032,GO:0016070,GO:0016071,GO:…	0.707296	0.297	FALSE
TRMT10C	tRNA methyltransferase 10C, mitochondrial RNase P subunit	GO:0000959,GO:0000963,GO:0000964,GO:0000966,GO:0001510,GO:0006139,GO:0006396,GO:0006399,GO:0006400,GO:0006412,GO:0006417,GO:0006518,GO:0006725,GO:0006807,GO:0006996,GO:0007005,GO:0008033,GO:0008150,GO:0008152,GO:0009058,GO:0009059,GO:0009451,GO:0009889,GO:0009891,GO:0009893,GO:0009987,GO:0010467,GO:0010468,GO:0010556,GO:0010557,GO:0010604,GO:0010608,GO:0010628,GO:0016043,GO:0016070,GO:0019222,GO:…	0.70723	0.209	FALSE
ACLY	ATP citrate lyase	GO:0001775,GO:0002252,GO:0002263,GO:0002274,GO:0002275,GO:0002283,GO:0002366,GO:0002376,GO:0002443,GO:0002444,GO:0002446,GO:0006066,GO:0006082,GO:0006084,GO:0006085,GO:0006101,GO:0006107,GO:0006629,GO:0006631,GO:0006633,GO:0006637,GO:0006694,GO:0006695,GO:0006732,GO:0006790,GO:0006793,GO:0006810,GO:0006887,GO:0006955,GO:0008150,GO:0008152,GO:0008202,GO:0008203,GO:0008610,GO:0009058,GO:0009108,GO:…	0.706296	0.205	FALSE
RPL17	ribosomal protein L17	GO:0000184,GO:0000956,GO:0006139,GO:0006364,GO:0006396,GO:0006401,GO:0006402,GO:0006412,GO:0006413,GO:0006518,GO:0006605,GO:0006612,GO:0006613,GO:0006614,GO:0006725,GO:0006807,GO:0006810,GO:0006886,GO:0008104,GO:0008150,GO:0008152,GO:0009056,GO:0009057,GO:0009058,GO:0009059,GO:0009892,GO:0009987,GO:0010467,GO:0010468,GO:0010605,GO:0010629,GO:0015031,GO:0015833,GO:0016032,GO:0016070,GO:0016071,GO:…	0.705962	0.297	FALSE
SDHA	succinate dehydrogenase complex flavoprotein subunit A	GO:0006082,GO:0006091,GO:0006099,GO:0006101,GO:0006105,GO:0006119,GO:0006121,GO:0006139,GO:0006163,GO:0006725,GO:0006753,GO:0006793,GO:0006796,GO:0006807,GO:0007275,GO:0007399,GO:0008150,GO:0008152,GO:0009060,GO:0009061,GO:0009117,GO:0009123,GO:0009126,GO:0009141,GO:0009144,GO:0009150,GO:0009161,GO:0009167,GO:0009199,GO:0009205,GO:0009259,GO:0009987,GO:0015980,GO:0016310,GO:0019637,GO:0019693,GO:…	0.705295	0.307	FALSE
RPS3A	ribosomal protein S3A	GO:0000184,GO:0000956,GO:0006139,GO:0006364,GO:0006396,GO:0006401,GO:0006402,GO:0006412,GO:0006413,GO:0006518,GO:0006605,GO:0006612,GO:0006613,GO:0006614,GO:0006725,GO:0006807,GO:0006810,GO:0006886,GO:0006915,GO:0008104,GO:0008150,GO:0008152,GO:0008219,GO:0009056,GO:0009057,GO:0009058,GO:0009059,GO:0009892,GO:0009987,GO:0010467,GO:0010468,GO:0010605,GO:0010629,GO:0010941,GO:0012501,GO:0015031,GO:…	0.705161	0.297	FALSE
EIF4E	eukaryotic translation initiation factor 4E	GO:0000082,GO:0000278,GO:0000288,GO:0000289,GO:0000956,GO:0006139,GO:0006401,GO:0006402,GO:0006403,GO:0006405,GO:0006406,GO:0006412,GO:0006413,GO:0006417,GO:0006518,GO:0006611,GO:0006725,GO:0006807,GO:0006810,GO:0006886,GO:0006913,GO:0007049,GO:0007346,GO:0008104,GO:0008150,GO:0008152,GO:0009056,GO:0009057,GO:0009058,GO:0009059,GO:0009889,GO:0009892,GO:0009987,GO:0010467,GO:0010468,GO:0010556,GO:…	0.700154	0.274	FALSE
PGD	phosphogluconate dehydrogenase	GO:0006081,GO:0006098,GO:0006139,GO:0006725,GO:0006732,GO:0006733,GO:0006739,GO:0006753,GO:0006793,GO:0006796,GO:0006807,GO:0008150,GO:0008152,GO:0009051,GO:0009117,GO:0009987,GO:0019362,GO:0019637,GO:0019682,GO:0019693,GO:0034641,GO:0044237,GO:0044238,GO:0044281,GO:0044699,GO:0044710,GO:0044763,GO:0046483,GO:0046496,GO:0051156,GO:0051186,GO:0055086,GO:0055114,GO:0071704,GO:0072524,GO:1901135,GO:…	0.691799	0.162	FALSE
AGK	acylglycerol kinase	GO:0006637,GO:0006732,GO:0006790,GO:0006793,GO:0008150,GO:0008152,GO:0009058,GO:0009108,GO:0009987,GO:0035336,GO:0035337,GO:0035338,GO:0035383,GO:0035384,GO:0044237,GO:0044249,GO:0044272,GO:0046949,GO:0051186,GO:0051188,GO:0071616,GO:0071704,GO:1901576	0.690328	0.145	FALSE
POLR1B	RNA polymerase I subunit B	GO:0006139,GO:0006351,GO:0006352,GO:0006353,GO:0006354,GO:0006360,GO:0006361,GO:0006362,GO:0006363,GO:0006725,GO:0006807,GO:0008150,GO:0008152,GO:0009058,GO:0009059,GO:0009893,GO:0009987,GO:0010467,GO:0010468,GO:0010604,GO:0010628,GO:0016070,GO:0018130,GO:0019222,GO:0019438,GO:0032774,GO:0034641,GO:0034645,GO:0034654,GO:0040029,GO:0043170,GO:0044237,GO:0044238,GO:0044249,GO:0044260,GO:0044271,GO:…	0.689792	0.163	FALSE
TBCB	tubulin folding cofactor B		0.68919	-1	FALSE
COPA	coatomer protein complex subunit alpha	GO:0003008,GO:0006810,GO:0006886,GO:0006888,GO:0006890,GO:0006891,GO:0007586,GO:0007589,GO:0008104,GO:0008150,GO:0015031,GO:0015833,GO:0016192,GO:0022600,GO:0030157,GO:0032501,GO:0032941,GO:0033036,GO:0034613,GO:0042886,GO:0044699,GO:0044707,GO:0044765,GO:0045184,GO:0046903,GO:0046907,GO:0048193,GO:0050878,GO:0051179,GO:0051234,GO:0051641,GO:0051649,GO:0065007,GO:0065008,GO:0070727,GO:0071702,GO:…	0.687852	0.165	FALSE
PSMA1	proteasome subunit alpha 1	GO:0000086,GO:0000165,GO:0000209,GO:0000278,GO:0001666,GO:0001736,GO:0001738,GO:0002009,GO:0002218,GO:0002220,GO:0002223,GO:0002253,GO:0002376,GO:0002429,GO:0002474,GO:0002478,GO:0002479,GO:0002682,GO:0002684,GO:0002757,GO:0002758,GO:0002764,GO:0002768,GO:0006082,GO:0006139,GO:0006351,GO:0006355,GO:0006357,GO:0006366,GO:0006464,GO:0006468,GO:0006508,GO:0006511,GO:0006520,GO:0006521,GO:0006725,GO:…	0.686714	0.437	TRUE
POLD1	DNA polymerase delta 1, catalytic subunit	GO:0000722,GO:0000723,GO:0000731,GO:0006139,GO:0006259,GO:0006260,GO:0006261,GO:0006266,GO:0006281,GO:0006283,GO:0006284,GO:0006287,GO:0006289,GO:0006296,GO:0006297,GO:0006298,GO:0006301,GO:0006310,GO:0006312,GO:0006725,GO:0006807,GO:0006950,GO:0006974,GO:0006996,GO:0008150,GO:0008152,GO:0009058,GO:0009059,GO:0009314,GO:0009411,GO:0009416,GO:0009628,GO:0009987,GO:0016043,GO:0018130,GO:0019438,GO:…	0.685375	0.236	FALSE
RNH1	ribonuclease/angiogenin inhibitor 1	GO:0001525,GO:0001568,GO:0001944,GO:0006139,GO:0006401,GO:0006402,GO:0006725,GO:0006807,GO:0007275,GO:0008150,GO:0008152,GO:0009056,GO:0009057,GO:0009653,GO:0009892,GO:0009987,GO:0010467,GO:0010468,GO:0010605,GO:0010629,GO:0016070,GO:0016071,GO:0019222,GO:0019439,GO:0022603,GO:0032501,GO:0032502,GO:0034641,GO:0034655,GO:0043170,GO:0044237,GO:0044238,GO:0044248,GO:0044260,GO:0044265,GO:0044270,GO:…	0.682831	0.276	FALSE
HUWE1	HECT, UBA and WWE domain containing 1, E3 ubiquitin protein ligase	GO:0000209,GO:0001775,GO:0002252,GO:0002263,GO:0002274,GO:0002275,GO:0002283,GO:0002366,GO:0002376,GO:0002443,GO:0002444,GO:0002446,GO:0006139,GO:0006259,GO:0006281,GO:0006284,GO:0006325,GO:0006464,GO:0006513,GO:0006605,GO:0006626,GO:0006725,GO:0006807,GO:0006810,GO:0006839,GO:0006886,GO:0006887,GO:0006950,GO:0006955,GO:0006974,GO:0006996,GO:0007005,GO:0008104,GO:0008150,GO:0008152,GO:0009987,GO:…	0.681893	0.624	TRUE
PRMT3	protein arginine methyltransferase 3	GO:0006464,GO:0006479,GO:0008150,GO:0008152,GO:0008213,GO:0009892,GO:0009987,GO:0010605,GO:0016567,GO:0019222,GO:0019538,GO:0031323,GO:0031324,GO:0031396,GO:0031397,GO:0031399,GO:0031400,GO:0032259,GO:0032268,GO:0032269,GO:0032446,GO:0036211,GO:0043170,GO:0043412,GO:0043414,GO:0044237,GO:0044238,GO:0044260,GO:0044267,GO:0048519,GO:0048523,GO:0050789,GO:0050794,GO:0051246,GO:0051248,GO:0060255,GO:…	0.681357	0.386	FALSE
RPLP1	ribosomal protein lateral stalk subunit P1	GO:0000184,GO:0000956,GO:0001932,GO:0001934,GO:0002181,GO:0006139,GO:0006364,GO:0006396,GO:0006401,GO:0006402,GO:0006412,GO:0006413,GO:0006464,GO:0006468,GO:0006518,GO:0006605,GO:0006612,GO:0006613,GO:0006614,GO:0006725,GO:0006793,GO:0006796,GO:0006807,GO:0006810,GO:0006886,GO:0008104,GO:0008150,GO:0008152,GO:0009056,GO:0009057,GO:0009058,GO:0009059,GO:0009892,GO:0009893,GO:0009987,GO:0010467,GO:…	0.673984	0.309	FALSE
EEF2	eukaryotic translation elongation factor 2	GO:0001775,GO:0002252,GO:0002263,GO:0002274,GO:0002275,GO:0002283,GO:0002366,GO:0002376,GO:0002443,GO:0002444,GO:0002446,GO:0006412,GO:0006414,GO:0006417,GO:0006464,GO:0006479,GO:0006518,GO:0006807,GO:0006810,GO:0006887,GO:0006955,GO:0008150,GO:0008152,GO:0008213,GO:0009058,GO:0009059,GO:0009889,GO:0009891,GO:0009893,GO:0009987,GO:0010467,GO:0010468,GO:0010556,GO:0010557,GO:0010604,GO:0010608,GO:…	0.673045	0.391	FALSE
RPL31	ribosomal protein L31	GO:0000184,GO:0000956,GO:0006139,GO:0006364,GO:0006396,GO:0006401,GO:0006402,GO:0006412,GO:0006413,GO:0006518,GO:0006605,GO:0006612,GO:0006613,GO:0006614,GO:0006725,GO:0006807,GO:0006810,GO:0006886,GO:0008104,GO:0008150,GO:0008152,GO:0009056,GO:0009057,GO:0009058,GO:0009059,GO:0009892,GO:0009987,GO:0010467,GO:0010468,GO:0010605,GO:0010629,GO:0015031,GO:0015833,GO:0016032,GO:0016070,GO:0016071,GO:…	0.672575	0.297	FALSE
TRMT1	tRNA methyltransferase 1	GO:0001510,GO:0002940,GO:0006139,GO:0006396,GO:0006399,GO:0006400,GO:0006725,GO:0006807,GO:0008033,GO:0008150,GO:0008152,GO:0009451,GO:0009987,GO:0010467,GO:0016070,GO:0030488,GO:0032259,GO:0034470,GO:0034641,GO:0034660,GO:0043170,GO:0043412,GO:0043414,GO:0044237,GO:0044238,GO:0044260,GO:0046483,GO:0071704,GO:0090304,GO:1901360	0.671233	0.2	FALSE
RPS2	ribosomal protein S2	GO:0000184,GO:0000956,GO:0006139,GO:0006364,GO:0006396,GO:0006401,GO:0006402,GO:0006412,GO:0006413,GO:0006464,GO:0006479,GO:0006518,GO:0006605,GO:0006612,GO:0006613,GO:0006614,GO:0006725,GO:0006807,GO:0006810,GO:0006886,GO:0008104,GO:0008150,GO:0008152,GO:0008213,GO:0009056,GO:0009057,GO:0009058,GO:0009059,GO:0009892,GO:0009987,GO:0010467,GO:0010468,GO:0010605,GO:0010629,GO:0015031,GO:0015833,GO:…	0.669489	0.368	FALSE
WDR1	WD repeat domain 1	GO:0002576,GO:0003008,GO:0006810,GO:0006887,GO:0006996,GO:0007010,GO:0007015,GO:0007043,GO:0007163,GO:0007600,GO:0007605,GO:0008064,GO:0008150,GO:0008154,GO:0009653,GO:0009987,GO:0010638,GO:0010927,GO:0016043,GO:0016192,GO:0022411,GO:0022607,GO:0030011,GO:0030029,GO:0030036,GO:0030042,GO:0030154,GO:0030239,GO:0030832,GO:0030834,GO:0030836,GO:0031032,GO:0032501,GO:0032502,GO:0032535,GO:0032940,GO:…	0.66734	0.193	FALSE
AP3D1	adaptor related protein complex 3 delta 1 subunit	GO:0006726,GO:0006810,GO:0006873,GO:0006875,GO:0006882,GO:0006928,GO:0006996,GO:0007017,GO:0007018,GO:0008088,GO:0008089,GO:0008104,GO:0008150,GO:0008152,GO:0009605,GO:0009987,GO:0010970,GO:0016043,GO:0016050,GO:0016192,GO:0016197,GO:0019725,GO:0021700,GO:0030003,GO:0030154,GO:0030705,GO:0032119,GO:0032438,GO:0032502,GO:0032844,GO:0032879,GO:0033036,GO:0033059,GO:0034613,GO:0035646,GO:0042440,GO:…	0.663378	0.186	FALSE
PGK1	phosphoglycerate kinase 1	GO:0001525,GO:0001568,GO:0001666,GO:0001944,GO:0005975,GO:0005996,GO:0006006,GO:0006007,GO:0006082,GO:0006090,GO:0006091,GO:0006094,GO:0006096,GO:0006139,GO:0006163,GO:0006165,GO:0006508,GO:0006725,GO:0006732,GO:0006733,GO:0006734,GO:0006735,GO:0006753,GO:0006757,GO:0006793,GO:0006796,GO:0006807,GO:0006950,GO:0007275,GO:0008150,GO:0008152,GO:0009056,GO:0009058,GO:0009117,GO:0009123,GO:0009126,GO:…	0.660354	0.259	FALSE
RPS4X	ribosomal protein S4, X-linked	GO:0000184,GO:0000956,GO:0006139,GO:0006364,GO:0006396,GO:0006401,GO:0006402,GO:0006412,GO:0006413,GO:0006417,GO:0006518,GO:0006605,GO:0006612,GO:0006613,GO:0006614,GO:0006725,GO:0006807,GO:0006810,GO:0006886,GO:0007275,GO:0008104,GO:0008150,GO:0008152,GO:0008283,GO:0008284,GO:0009056,GO:0009057,GO:0009058,GO:0009059,GO:0009889,GO:0009891,GO:0009892,GO:0009893,GO:0009987,GO:0010467,GO:0010468,GO:…	0.658606	0.429	TRUE
PFKL	phosphofructokinase, liver type	GO:0001775,GO:0002252,GO:0002263,GO:0002274,GO:0002275,GO:0002283,GO:0002366,GO:0002376,GO:0002443,GO:0002444,GO:0002446,GO:0005975,GO:0005996,GO:0006002,GO:0006006,GO:0006007,GO:0006082,GO:0006090,GO:0006091,GO:0006096,GO:0006139,GO:0006163,GO:0006165,GO:0006461,GO:0006725,GO:0006732,GO:0006733,GO:0006734,GO:0006735,GO:0006753,GO:0006757,GO:0006793,GO:0006796,GO:0006807,GO:0006810,GO:0006887,GO:…	0.65632	0.173	FALSE
TP53RK	TP53 regulating kinase	GO:0006139,GO:0006464,GO:0006468,GO:0006725,GO:0006793,GO:0006796,GO:0006807,GO:0007154,GO:0007165,GO:0008150,GO:0008152,GO:0009966,GO:0009987,GO:0010646,GO:0016070,GO:0016310,GO:0019538,GO:0023051,GO:0023052,GO:0034641,GO:0035556,GO:0036211,GO:0043170,GO:0043412,GO:0044237,GO:0044238,GO:0044260,GO:0044267,GO:0044699,GO:0044700,GO:0046483,GO:0048583,GO:0050789,GO:0050794,GO:0050896,GO:0051716,GO:…	0.650802	0.369	FALSE
WARS	tryptophanyl-tRNA synthetase	GO:0001525,GO:0001568,GO:0001932,GO:0001933,GO:0001944,GO:0006082,GO:0006139,GO:0006399,GO:0006412,GO:0006418,GO:0006436,GO:0006461,GO:0006464,GO:0006468,GO:0006469,GO:0006471,GO:0006486,GO:0006518,GO:0006520,GO:0006725,GO:0006793,GO:0006796,GO:0006807,GO:0007275,GO:0008150,GO:0008152,GO:0008283,GO:0008285,GO:0009058,GO:0009059,GO:0009100,GO:0009101,GO:0009653,GO:0009889,GO:0009892,GO:0009893,GO:…	0.649994	0.305	FALSE
RPL28	ribosomal protein L28	GO:0000184,GO:0000422,GO:0000956,GO:0006139,GO:0006364,GO:0006396,GO:0006401,GO:0006402,GO:0006412,GO:0006413,GO:0006518,GO:0006605,GO:0006612,GO:0006613,GO:0006614,GO:0006626,GO:0006725,GO:0006807,GO:0006810,GO:0006839,GO:0006886,GO:0006914,GO:0006996,GO:0007005,GO:0008104,GO:0008150,GO:0008152,GO:0009056,GO:0009057,GO:0009058,GO:0009059,GO:0009892,GO:0009894,GO:0009987,GO:0010467,GO:0010468,GO:…	0.648311	0.362	FALSE
RPL19	ribosomal protein L19	GO:0000184,GO:0000956,GO:0006139,GO:0006364,GO:0006396,GO:0006401,GO:0006402,GO:0006412,GO:0006413,GO:0006518,GO:0006605,GO:0006612,GO:0006613,GO:0006614,GO:0006725,GO:0006807,GO:0006810,GO:0006886,GO:0008104,GO:0008150,GO:0008152,GO:0009056,GO:0009057,GO:0009058,GO:0009059,GO:0009892,GO:0009987,GO:0010467,GO:0010468,GO:0010605,GO:0010629,GO:0015031,GO:0015833,GO:0016032,GO:0016070,GO:0016071,GO:…	0.646964	0.297	FALSE
RRM1	ribonucleotide reductase catalytic subunit M1	GO:0006139,GO:0006725,GO:0006753,GO:0006793,GO:0006796,GO:0006807,GO:0008150,GO:0008152,GO:0009058,GO:0009117,GO:0009165,GO:0009262,GO:0009263,GO:0009987,GO:0015949,GO:0018130,GO:0019438,GO:0019637,GO:0034641,GO:0034654,GO:0044237,GO:0044238,GO:0044249,GO:0044271,GO:0044281,GO:0044699,GO:0044710,GO:0044711,GO:0044763,GO:0046483,GO:0055086,GO:0071704,GO:0090407,GO:1901135,GO:1901137,GO:1901293,GO:…	0.644673	0.181	FALSE
CAPZA1	capping actin protein of muscle Z-line alpha subunit 1	GO:0002376,GO:0006461,GO:0006928,GO:0006950,GO:0006952,GO:0006955,GO:0007596,GO:0007599,GO:0008150,GO:0009611,GO:0009987,GO:0016043,GO:0022607,GO:0032501,GO:0042060,GO:0043933,GO:0044085,GO:0044699,GO:0044707,GO:0044763,GO:0045087,GO:0050817,GO:0050878,GO:0050896,GO:0065003,GO:0065007,GO:0065008,GO:0070271,GO:0071822,GO:0071840	0.640899	0.202	FALSE
MRI1	methylthioribose-1-phosphate isomerase 1	GO:0000096,GO:0000097,GO:0006082,GO:0006520,GO:0006555,GO:0006790,GO:0006807,GO:0008150,GO:0008152,GO:0008652,GO:0009058,GO:0009066,GO:0009067,GO:0009086,GO:0009987,GO:0016053,GO:0019509,GO:0019752,GO:0043094,GO:0043102,GO:0043436,GO:0044237,GO:0044238,GO:0044249,GO:0044272,GO:0044281,GO:0044283,GO:0044699,GO:0044710,GO:0044711,GO:0044763,GO:0046394,GO:0071265,GO:0071267,GO:0071704,GO:1901564,GO:…	0.634895	0.142	FALSE
DYNC1H1	dynein cytoplasmic 1 heavy chain 1	GO:0000086,GO:0000226,GO:0000278,GO:0000280,GO:0001775,GO:0002252,GO:0002263,GO:0002274,GO:0002275,GO:0002283,GO:0002366,GO:0002376,GO:0002443,GO:0002444,GO:0002446,GO:0002478,GO:0002495,GO:0002504,GO:0006810,GO:0006887,GO:0006888,GO:0006955,GO:0006996,GO:0007010,GO:0007017,GO:0007049,GO:0007051,GO:0007052,GO:0007067,GO:0008150,GO:0009987,GO:0016043,GO:0016192,GO:0019882,GO:0019884,GO:0019886,GO:…	0.633478	0.129	FALSE
NSUN2	NOP2/Sun RNA methyltransferase family member 2	GO:0001510,GO:0006139,GO:0006396,GO:0006399,GO:0006400,GO:0006725,GO:0006807,GO:0008033,GO:0008150,GO:0008152,GO:0009451,GO:0009987,GO:0010467,GO:0016070,GO:0030488,GO:0032259,GO:0034470,GO:0034641,GO:0034660,GO:0043170,GO:0043412,GO:0043414,GO:0044237,GO:0044238,GO:0044260,GO:0046483,GO:0071704,GO:0090304,GO:1901360	0.6326	0.201	FALSE
MCM4	minichromosome maintenance complex component 4	GO:0000082,GO:0000278,GO:0006139,GO:0006259,GO:0006260,GO:0006725,GO:0006807,GO:0007049,GO:0008150,GO:0008152,GO:0009058,GO:0009059,GO:0009987,GO:0022402,GO:0034641,GO:0034645,GO:0043170,GO:0044237,GO:0044238,GO:0044249,GO:0044260,GO:0044699,GO:0044763,GO:0044770,GO:0044772,GO:0044843,GO:0046483,GO:0071704,GO:0090304,GO:1901360,GO:1901576,GO:1903047	0.623817	0.215	FALSE
YWHAZ	tyrosine 3-monooxygenase/tryptophan 5-monooxygenase activation protein zeta	GO:0001775,GO:0001844,GO:0006810,GO:0006839,GO:0006915,GO:0006950,GO:0006996,GO:0007005,GO:0007006,GO:0007030,GO:0007154,GO:0007165,GO:0007596,GO:0007599,GO:0008104,GO:0008150,GO:0008152,GO:0008219,GO:0008637,GO:0009611,GO:0009966,GO:0009967,GO:0009987,GO:0010256,GO:0010467,GO:0010468,GO:0010608,GO:0010638,GO:0010646,GO:0010647,GO:0010821,GO:0010822,GO:0010941,GO:0010942,GO:0012501,GO:0016043,GO:…	0.617798	0.233	FALSE
SUPT16H	SPT16 homolog, facilitates chromatin remodeling subunit	GO:0006139,GO:0006325,GO:0006333,GO:0006337,GO:0006351,GO:0006354,GO:0006355,GO:0006357,GO:0006366,GO:0006368,GO:0006725,GO:0006807,GO:0006996,GO:0007154,GO:0007165,GO:0008150,GO:0008152,GO:0009058,GO:0009059,GO:0009889,GO:0009891,GO:0009893,GO:0009966,GO:0009987,GO:0010467,GO:0010468,GO:0010556,GO:0010557,GO:0010604,GO:0010628,GO:0010646,GO:0016043,GO:0016070,GO:0018130,GO:0019219,GO:0019222,GO:…	0.615361	0.19	FALSE
CDC45	cell division cycle 45	GO:0000075,GO:0000076,GO:0000082,GO:0000083,GO:0000278,GO:0000724,GO:0000725,GO:0000727,GO:0006139,GO:0006259,GO:0006260,GO:0006261,GO:0006267,GO:0006270,GO:0006281,GO:0006302,GO:0006310,GO:0006325,GO:0006342,GO:0006348,GO:0006351,GO:0006355,GO:0006725,GO:0006807,GO:0006950,GO:0006974,GO:0006996,GO:0007049,GO:0007346,GO:0008150,GO:0008152,GO:0009058,GO:0009059,GO:0009889,GO:0009890,GO:0009892,GO:…	0.613601	0.223	FALSE
CDC2	CDC2		0.609672	-1	FALSE
ARL8B	ADP ribosylation factor like GTPase 8B	GO:0007059,GO:0008150,GO:0009987,GO:0032418,GO:0044699,GO:0044763,GO:0051179,GO:0051640,GO:0051641	0.607232	0.184	FALSE
MRPS34	mitochondrial ribosomal protein S34	GO:0006412,GO:0006414,GO:0006415,GO:0006518,GO:0006807,GO:0008150,GO:0008152,GO:0009058,GO:0009059,GO:0009987,GO:0010467,GO:0016043,GO:0019538,GO:0022411,GO:0032543,GO:0032984,GO:0034641,GO:0034645,GO:0043043,GO:0043170,GO:0043241,GO:0043603,GO:0043604,GO:0043624,GO:0043933,GO:0044237,GO:0044238,GO:0044249,GO:0044260,GO:0044267,GO:0044271,GO:0044699,GO:0044763,GO:0070125,GO:0070126,GO:0071704,GO:…	0.604927	0.207	FALSE
NAMPT	nicotinamide phosphoribosyltransferase	GO:0006139,GO:0006351,GO:0006355,GO:0006357,GO:0006366,GO:0006725,GO:0006732,GO:0006733,GO:0006753,GO:0006793,GO:0006796,GO:0006807,GO:0007154,GO:0007165,GO:0007267,GO:0007623,GO:0008150,GO:0008152,GO:0008283,GO:0008284,GO:0009058,GO:0009059,GO:0009108,GO:0009117,GO:0009165,GO:0009435,GO:0009889,GO:0009891,GO:0009893,GO:0009987,GO:0010467,GO:0010468,GO:0010556,GO:0010557,GO:0010604,GO:0010628,GO:…	0.604317	0.22	FALSE
DDX39A	DExD-box helicase 39A	GO:0000375,GO:0000377,GO:0000398,GO:0006139,GO:0006351,GO:0006353,GO:0006366,GO:0006369,GO:0006396,GO:0006397,GO:0006403,GO:0006405,GO:0006406,GO:0006611,GO:0006725,GO:0006807,GO:0006810,GO:0006886,GO:0006913,GO:0006950,GO:0006974,GO:0008104,GO:0008150,GO:0008152,GO:0008380,GO:0009058,GO:0009059,GO:0009987,GO:0010467,GO:0010468,GO:0010501,GO:0015031,GO:0015833,GO:0015931,GO:0016070,GO:0016071,GO:…	0.603232	0.238	FALSE
CAMK2D	calcium/calmodulin dependent protein kinase II delta	GO:0000165,GO:0001508,GO:0001558,GO:0002026,GO:0002027,GO:0002028,GO:0002376,GO:0003008,GO:0003012,GO:0003013,GO:0003015,GO:0003254,GO:0003300,GO:0006139,GO:0006325,GO:0006351,GO:0006355,GO:0006357,GO:0006366,GO:0006461,GO:0006464,GO:0006468,GO:0006476,GO:0006725,GO:0006793,GO:0006796,GO:0006807,GO:0006810,GO:0006811,GO:0006812,GO:0006814,GO:0006816,GO:0006873,GO:0006874,GO:0006875,GO:0006915,GO:…	0.6014	0.33	FALSE
IARS	isoleucyl-tRNA synthetase	GO:0001503,GO:0001649,GO:0006082,GO:0006139,GO:0006399,GO:0006412,GO:0006418,GO:0006428,GO:0006518,GO:0006520,GO:0006725,GO:0006807,GO:0008150,GO:0008152,GO:0009058,GO:0009059,GO:0009987,GO:0010467,GO:0016070,GO:0019538,GO:0019752,GO:0030154,GO:0032501,GO:0032502,GO:0034641,GO:0034645,GO:0034660,GO:0043038,GO:0043039,GO:0043043,GO:0043170,GO:0043436,GO:0043603,GO:0043604,GO:0044237,GO:0044238,GO:…	0.596649	0.295	FALSE
TRABD	TraB domain containing		0.593525	-1	FALSE
EPRS	glutamyl-prolyl-tRNA synthetase	GO:0002376,GO:0006082,GO:0006139,GO:0006399,GO:0006412,GO:0006417,GO:0006418,GO:0006424,GO:0006433,GO:0006461,GO:0006518,GO:0006520,GO:0006725,GO:0006807,GO:0006950,GO:0006952,GO:0006955,GO:0008150,GO:0008152,GO:0009058,GO:0009059,GO:0009889,GO:0009890,GO:0009892,GO:0009987,GO:0010033,GO:0010467,GO:0010468,GO:0010556,GO:0010558,GO:0010605,GO:0010608,GO:0010629,GO:0016043,GO:0016070,GO:0017148,GO:…	0.592166	0.183	FALSE
PSMC2	proteasome 26S subunit, ATPase 2	GO:0000086,GO:0000165,GO:0000209,GO:0000278,GO:0001503,GO:0001649,GO:0001666,GO:0001736,GO:0001738,GO:0001775,GO:0002009,GO:0002218,GO:0002220,GO:0002223,GO:0002252,GO:0002253,GO:0002263,GO:0002274,GO:0002275,GO:0002283,GO:0002366,GO:0002376,GO:0002429,GO:0002443,GO:0002444,GO:0002446,GO:0002474,GO:0002478,GO:0002479,GO:0002682,GO:0002684,GO:0002757,GO:0002758,GO:0002764,GO:0002768,GO:0006082,GO:…	0.583735	0.454	TRUE
EEF1B2	eukaryotic translation elongation factor 1 beta 2	GO:0006412,GO:0006414,GO:0006518,GO:0006807,GO:0008150,GO:0008152,GO:0009058,GO:0009059,GO:0009987,GO:0010467,GO:0019538,GO:0034641,GO:0034645,GO:0043043,GO:0043170,GO:0043603,GO:0043604,GO:0044237,GO:0044238,GO:0044249,GO:0044260,GO:0044267,GO:0044271,GO:0071704,GO:1901564,GO:1901566,GO:1901576	0.581761	0.374	FALSE
EEF1G	eukaryotic translation elongation factor 1 gamma	GO:0006412,GO:0006414,GO:0006518,GO:0006807,GO:0008150,GO:0008152,GO:0009058,GO:0009059,GO:0009605,GO:0009607,GO:0009615,GO:0009987,GO:0010467,GO:0016032,GO:0019538,GO:0034641,GO:0034645,GO:0043043,GO:0043170,GO:0043207,GO:0043603,GO:0043604,GO:0044237,GO:0044238,GO:0044249,GO:0044260,GO:0044267,GO:0044271,GO:0044403,GO:0044419,GO:0044764,GO:0050896,GO:0051704,GO:0051707,GO:0071704,GO:1901564,GO:…	0.577745	0.221	FALSE
HSPA8	heat shock protein family A (Hsp70) member 8	GO:0000375,GO:0000377,GO:0000398,GO:0001505,GO:0001775,GO:0002252,GO:0002263,GO:0002274,GO:0002275,GO:0002283,GO:0002366,GO:0002376,GO:0002443,GO:0002444,GO:0002446,GO:0006139,GO:0006163,GO:0006351,GO:0006355,GO:0006396,GO:0006397,GO:0006457,GO:0006461,GO:0006464,GO:0006479,GO:0006518,GO:0006605,GO:0006622,GO:0006623,GO:0006725,GO:0006753,GO:0006793,GO:0006796,GO:0006807,GO:0006810,GO:0006836,GO:…	0.577677	0.278	FALSE
GART	phosphoribosylglycinamide formyltransferase, phosphoribosylglycinamide synthetase, phosphoribosylaminoimidazole synthetase	GO:0006139,GO:0006725,GO:0006753,GO:0006793,GO:0006796,GO:0006807,GO:0008150,GO:0008152,GO:0009058,GO:0009123,GO:0009124,GO:0009126,GO:0009127,GO:0009156,GO:0009161,GO:0009167,GO:0009168,GO:0009987,GO:0018130,GO:0019438,GO:0019637,GO:0034641,GO:0034654,GO:0044237,GO:0044238,GO:0044249,GO:0044271,GO:0044281,GO:0044699,GO:0044710,GO:0044711,GO:0044763,GO:0046483,GO:0055086,GO:0071704,GO:0090407,GO:…	0.575906	0.13	FALSE
SNRNP200	small nuclear ribonucleoprotein U5 subunit 200	GO:0000245,GO:0000354,GO:0000375,GO:0000377,GO:0000398,GO:0001503,GO:0001649,GO:0006139,GO:0006396,GO:0006397,GO:0006725,GO:0006807,GO:0008150,GO:0008152,GO:0008380,GO:0009987,GO:0010467,GO:0016043,GO:0016070,GO:0016071,GO:0022607,GO:0022613,GO:0022618,GO:0030154,GO:0032501,GO:0032502,GO:0034622,GO:0034641,GO:0043170,GO:0043933,GO:0044085,GO:0044237,GO:0044238,GO:0044260,GO:0044699,GO:0044707,GO:…	0.568953	0.287	FALSE
EIF4G2	eukaryotic translation initiation factor 4 gamma 2	GO:0001558,GO:0006412,GO:0006413,GO:0006417,GO:0006446,GO:0006518,GO:0006807,GO:0006914,GO:0007049,GO:0007050,GO:0008150,GO:0008152,GO:0008219,GO:0009056,GO:0009058,GO:0009059,GO:0009889,GO:0009892,GO:0009894,GO:0009895,GO:0009987,GO:0010467,GO:0010468,GO:0010506,GO:0010507,GO:0010556,GO:0010608,GO:0016043,GO:0016049,GO:0019222,GO:0019538,GO:0022402,GO:0030307,GO:0031323,GO:0031324,GO:0031326,GO:…	0.567726	0.318	FALSE
AHCY	adenosylhomocysteinase	GO:0000096,GO:0006082,GO:0006139,GO:0006520,GO:0006534,GO:0006555,GO:0006725,GO:0006732,GO:0006790,GO:0006807,GO:0008150,GO:0008152,GO:0009066,GO:0009069,GO:0009116,GO:0009119,GO:0009987,GO:0019752,GO:0032259,GO:0033353,GO:0034641,GO:0042278,GO:0043436,GO:0044237,GO:0044238,GO:0044281,GO:0044699,GO:0044710,GO:0044763,GO:0046128,GO:0046439,GO:0046483,GO:0046498,GO:0046500,GO:0051186,GO:0055086,GO:…	0.567521	0.2	FALSE
ACP1	acid phosphatase 1, soluble		0.562881	-1	FALSE
NARS	asparaginyl-tRNA synthetase	GO:0006082,GO:0006139,GO:0006399,GO:0006412,GO:0006418,GO:0006518,GO:0006520,GO:0006725,GO:0006807,GO:0008150,GO:0008152,GO:0009058,GO:0009059,GO:0009987,GO:0010467,GO:0016070,GO:0019538,GO:0019752,GO:0034641,GO:0034645,GO:0034660,GO:0043038,GO:0043039,GO:0043043,GO:0043170,GO:0043436,GO:0043603,GO:0043604,GO:0044237,GO:0044238,GO:0044249,GO:0044260,GO:0044267,GO:0044271,GO:0044281,GO:0044699,GO:…	0.561788	0.255	FALSE
RPL24	ribosomal protein L24	GO:0000027,GO:0000184,GO:0000956,GO:0006139,GO:0006364,GO:0006396,GO:0006401,GO:0006402,GO:0006412,GO:0006413,GO:0006518,GO:0006605,GO:0006612,GO:0006613,GO:0006614,GO:0006725,GO:0006807,GO:0006810,GO:0006886,GO:0006996,GO:0008104,GO:0008150,GO:0008152,GO:0009056,GO:0009057,GO:0009058,GO:0009059,GO:0009892,GO:0009987,GO:0010467,GO:0010468,GO:0010605,GO:0010629,GO:0015031,GO:0015833,GO:0016032,GO:…	0.548598	0.274	FALSE
MAGED2	MAGE family member D2	GO:0000003,GO:0002576,GO:0003008,GO:0003014,GO:0003096,GO:0006810,GO:0006811,GO:0006812,GO:0006814,GO:0006887,GO:0007565,GO:0008150,GO:0009987,GO:0015672,GO:0016192,GO:0022414,GO:0030001,GO:0032501,GO:0032940,GO:0044699,GO:0044703,GO:0044706,GO:0044763,GO:0044765,GO:0045055,GO:0046903,GO:0051179,GO:0051234,GO:0051704,GO:0070293,GO:0070294,GO:1902578	0.542642	0.162	FALSE
LSM12	LSM12 homolog		0.540108	-1	FALSE
LRRC47	leucine rich repeat containing 47		0.538395	-1	FALSE
RPS7	ribosomal protein S7	GO:0000184,GO:0000956,GO:0006139,GO:0006364,GO:0006396,GO:0006401,GO:0006402,GO:0006412,GO:0006413,GO:0006464,GO:0006508,GO:0006511,GO:0006518,GO:0006605,GO:0006612,GO:0006613,GO:0006614,GO:0006725,GO:0006807,GO:0006810,GO:0006886,GO:0006915,GO:0007154,GO:0007165,GO:0008104,GO:0008150,GO:0008152,GO:0008219,GO:0009056,GO:0009057,GO:0009058,GO:0009059,GO:0009892,GO:0009893,GO:0009894,GO:0009895,GO:…	0.536819	0.311	FALSE
CLIC1	chloride intracellular channel 1	GO:0001775,GO:0006810,GO:0006811,GO:0006820,GO:0006821,GO:0006950,GO:0007154,GO:0007155,GO:0007165,GO:0007596,GO:0007599,GO:0008150,GO:0009611,GO:0009987,GO:0015698,GO:0016337,GO:0022610,GO:0023052,GO:0030168,GO:0032501,GO:0034109,GO:0042060,GO:0044699,GO:0044700,GO:0044707,GO:0044763,GO:0050789,GO:0050794,GO:0050817,GO:0050878,GO:0050896,GO:0051179,GO:0051234,GO:0051716,GO:0065007,GO:0065008,GO:…	0.532636	0.156	FALSE
CFL1	cofilin 1	GO:0000902,GO:0000904,GO:0006915,GO:0006996,GO:0007010,GO:0007015,GO:0007154,GO:0007165,GO:0007264,GO:0007265,GO:0007266,GO:0007275,GO:0007399,GO:0008150,GO:0008154,GO:0008219,GO:0009605,GO:0009607,GO:0009615,GO:0009653,GO:0009987,GO:0010769,GO:0010941,GO:0010975,GO:0012501,GO:0016032,GO:0016043,GO:0016358,GO:0022008,GO:0022411,GO:0022603,GO:0022604,GO:0023052,GO:0030029,GO:0030030,GO:0030036,GO:…	0.527833	0.191	FALSE
MARS	methionyl-tRNA synthetase	GO:0006082,GO:0006139,GO:0006351,GO:0006355,GO:0006356,GO:0006360,GO:0006399,GO:0006412,GO:0006418,GO:0006518,GO:0006520,GO:0006725,GO:0006807,GO:0006950,GO:0007154,GO:0008150,GO:0008152,GO:0009058,GO:0009059,GO:0009267,GO:0009303,GO:0009605,GO:0009719,GO:0009725,GO:0009889,GO:0009891,GO:0009893,GO:0009987,GO:0009991,GO:0010033,GO:0010243,GO:0010467,GO:0010468,GO:0010556,GO:0010557,GO:0010604,GO:…	0.527764	0.178	FALSE
ZC3HAV1L	zinc finger CCCH-type containing, antiviral 1 like		0.527764	-1	FALSE
DDX6	DEAD-box helicase 6	GO:0000288,GO:0000291,GO:0000956,GO:0006139,GO:0006401,GO:0006402,GO:0006412,GO:0006417,GO:0006518,GO:0006725,GO:0006807,GO:0006996,GO:0008150,GO:0008152,GO:0009056,GO:0009057,GO:0009058,GO:0009059,GO:0009889,GO:0009892,GO:0009987,GO:0010467,GO:0010468,GO:0010501,GO:0010556,GO:0010605,GO:0010608,GO:0010629,GO:0016032,GO:0016043,GO:0016070,GO:0016071,GO:0019058,GO:0019068,GO:0019072,GO:0019074,GO:…	0.526185	0.231	FALSE
RPL14	ribosomal protein L14	GO:0000184,GO:0000956,GO:0006139,GO:0006364,GO:0006396,GO:0006401,GO:0006402,GO:0006412,GO:0006413,GO:0006518,GO:0006605,GO:0006612,GO:0006613,GO:0006614,GO:0006725,GO:0006807,GO:0006810,GO:0006886,GO:0008104,GO:0008150,GO:0008152,GO:0009056,GO:0009057,GO:0009058,GO:0009059,GO:0009892,GO:0009987,GO:0010467,GO:0010468,GO:0010605,GO:0010629,GO:0015031,GO:0015833,GO:0016032,GO:0016070,GO:0016071,GO:…	0.520827	0.287	FALSE
PPP6C	protein phosphatase 6 catalytic subunit	GO:0000082,GO:0000278,GO:0006461,GO:0006464,GO:0006470,GO:0006793,GO:0006796,GO:0006810,GO:0006888,GO:0006900,GO:0006901,GO:0006903,GO:0006996,GO:0007049,GO:0008150,GO:0008152,GO:0009987,GO:0016043,GO:0016050,GO:0016192,GO:0016311,GO:0019538,GO:0022402,GO:0022607,GO:0036211,GO:0043170,GO:0043412,GO:0043933,GO:0044085,GO:0044237,GO:0044238,GO:0044260,GO:0044267,GO:0044699,GO:0044763,GO:0044770,GO:…	0.50996	0.379	FALSE
GPT2	glutamic--pyruvic transaminase 2	GO:0006082,GO:0006103,GO:0006520,GO:0006522,GO:0006807,GO:0008150,GO:0008152,GO:0008652,GO:0009058,GO:0009078,GO:0009987,GO:0016053,GO:0019752,GO:0042851,GO:0043436,GO:0043648,GO:0044237,GO:0044238,GO:0044249,GO:0044281,GO:0044283,GO:0044699,GO:0044710,GO:0044711,GO:0044763,GO:0046394,GO:0071704,GO:1901564,GO:1901566,GO:1901576,GO:1901605	0.507481	0.171	FALSE
RPL3	ribosomal protein L3	GO:0000184,GO:0000956,GO:0006139,GO:0006364,GO:0006396,GO:0006401,GO:0006402,GO:0006412,GO:0006413,GO:0006518,GO:0006605,GO:0006612,GO:0006613,GO:0006614,GO:0006725,GO:0006807,GO:0006810,GO:0006886,GO:0008104,GO:0008150,GO:0008152,GO:0009056,GO:0009057,GO:0009058,GO:0009059,GO:0009892,GO:0009987,GO:0010467,GO:0010468,GO:0010605,GO:0010629,GO:0015031,GO:0015833,GO:0016032,GO:0016070,GO:0016071,GO:…	0.506792	0.297	FALSE
PKN2	protein kinase N2	GO:0000278,GO:0000910,GO:0001667,GO:0006464,GO:0006468,GO:0006793,GO:0006796,GO:0006928,GO:0007043,GO:0007049,GO:0007154,GO:0007165,GO:0007346,GO:0008150,GO:0008152,GO:0009987,GO:0010564,GO:0010631,GO:0016032,GO:0016043,GO:0016310,GO:0016477,GO:0018105,GO:0018193,GO:0018209,GO:0019058,GO:0019079,GO:0019538,GO:0022402,GO:0022607,GO:0023052,GO:0032465,GO:0032467,GO:0032501,GO:0032879,GO:0034329,GO:…	0.502727	0.35	FALSE
NANS	N-acetylneuraminate synthase	GO:0006055,GO:0006139,GO:0006725,GO:0006793,GO:0006807,GO:0008150,GO:0008152,GO:0009058,GO:0009225,GO:0009226,GO:0009987,GO:0018130,GO:0019438,GO:0034641,GO:0034654,GO:0044237,GO:0044238,GO:0044249,GO:0044271,GO:0046381,GO:0046483,GO:0071704,GO:1901135,GO:1901137,GO:1901360,GO:1901362,GO:1901576	0.50059	0.173	FALSE
ACTR1A	ARP1 actin-related protein 1 homolog A, centractin alpha	GO:0000086,GO:0000278,GO:0002376,GO:0002478,GO:0002495,GO:0002504,GO:0006810,GO:0006996,GO:0007049,GO:0008150,GO:0009987,GO:0016043,GO:0016192,GO:0019882,GO:0019884,GO:0019886,GO:0022402,GO:0022406,GO:0022607,GO:0030030,GO:0030031,GO:0044085,GO:0044699,GO:0044763,GO:0044770,GO:0044772,GO:0044782,GO:0044839,GO:0048002,GO:0051179,GO:0051234,GO:0060271,GO:0070925,GO:0071840,GO:0097711,GO:1902589,GO:…	0.498384	0.098	FALSE
LITAF	lipopolysaccharide induced TNF factor	GO:0006139,GO:0006351,GO:0006355,GO:0006357,GO:0006366,GO:0006725,GO:0006807,GO:0007154,GO:0007165,GO:0007249,GO:0008150,GO:0008152,GO:0009058,GO:0009059,GO:0009889,GO:0009966,GO:0009967,GO:0009987,GO:0010467,GO:0010468,GO:0010556,GO:0010646,GO:0010647,GO:0016070,GO:0018130,GO:0019219,GO:0019222,GO:0019438,GO:0023051,GO:0023052,GO:0023056,GO:0031323,GO:0031326,GO:0032774,GO:0034641,GO:0034645,GO:…	0.497625	0.141	FALSE
DCTN4	dynactin subunit 4	GO:0002376,GO:0002478,GO:0002495,GO:0002504,GO:0006810,GO:0006888,GO:0007097,GO:0008150,GO:0016192,GO:0019882,GO:0019884,GO:0019886,GO:0040023,GO:0046907,GO:0048002,GO:0048193,GO:0051179,GO:0051234,GO:0051640,GO:0051641,GO:0051647,GO:0051649,GO:0051656	0.496798	0.098	FALSE
RPL26	ribosomal protein L26	GO:0000075,GO:0000077,GO:0000082,GO:0000184,GO:0000278,GO:0000956,GO:0006139,GO:0006364,GO:0006396,GO:0006401,GO:0006402,GO:0006412,GO:0006413,GO:0006417,GO:0006518,GO:0006605,GO:0006612,GO:0006613,GO:0006614,GO:0006725,GO:0006807,GO:0006810,GO:0006886,GO:0006915,GO:0006950,GO:0006974,GO:0006977,GO:0006978,GO:0007049,GO:0007050,GO:0007093,GO:0007154,GO:0007165,GO:0007346,GO:0008104,GO:0008150,GO:…	0.494383	0.257	FALSE
RPS25	ribosomal protein S25	GO:0000184,GO:0000956,GO:0006139,GO:0006364,GO:0006396,GO:0006401,GO:0006402,GO:0006412,GO:0006413,GO:0006518,GO:0006605,GO:0006612,GO:0006613,GO:0006614,GO:0006725,GO:0006807,GO:0006810,GO:0006886,GO:0008104,GO:0008150,GO:0008152,GO:0009056,GO:0009057,GO:0009058,GO:0009059,GO:0009892,GO:0009987,GO:0010467,GO:0010468,GO:0010605,GO:0010629,GO:0015031,GO:0015833,GO:0016032,GO:0016070,GO:0016071,GO:…	0.491415	0.297	FALSE
PSMG1	proteasome assembly chaperone 1	GO:0006461,GO:0008150,GO:0009987,GO:0016043,GO:0022607,GO:0034622,GO:0043248,GO:0043623,GO:0043933,GO:0044085,GO:0065003,GO:0070271,GO:0071822,GO:0071840	0.490103	0.098	FALSE
TUBB4B	tubulin beta 4B class IVb	GO:0000086,GO:0000278,GO:0001775,GO:0001906,GO:0001909,GO:0002228,GO:0002252,GO:0002263,GO:0002274,GO:0002275,GO:0002283,GO:0002366,GO:0002376,GO:0002443,GO:0002444,GO:0002446,GO:0002449,GO:0006810,GO:0006887,GO:0006928,GO:0006950,GO:0006952,GO:0006955,GO:0006996,GO:0007049,GO:0008150,GO:0009987,GO:0016043,GO:0016192,GO:0022402,GO:0022406,GO:0022607,GO:0030030,GO:0030031,GO:0032940,GO:0036230,GO:…	0.490103	0.181	FALSE
PKM	pyruvate kinase, muscle	GO:0001775,GO:0002252,GO:0002263,GO:0002274,GO:0002275,GO:0002283,GO:0002366,GO:0002376,GO:0002443,GO:0002444,GO:0002446,GO:0005975,GO:0005996,GO:0006006,GO:0006007,GO:0006082,GO:0006090,GO:0006091,GO:0006096,GO:0006139,GO:0006163,GO:0006165,GO:0006725,GO:0006732,GO:0006733,GO:0006734,GO:0006735,GO:0006753,GO:0006757,GO:0006793,GO:0006796,GO:0006807,GO:0006810,GO:0006887,GO:0006955,GO:0008150,GO:…	0.484645	0.151	FALSE
PPP2CA	protein phosphatase 2 catalytic subunit alpha	GO:0000165,GO:0000184,GO:0000188,GO:0000278,GO:0000956,GO:0001558,GO:0001837,GO:0001932,GO:0001933,GO:0001934,GO:0006139,GO:0006259,GO:0006260,GO:0006275,GO:0006351,GO:0006355,GO:0006396,GO:0006401,GO:0006402,GO:0006464,GO:0006468,GO:0006469,GO:0006470,GO:0006629,GO:0006643,GO:0006665,GO:0006672,GO:0006725,GO:0006793,GO:0006796,GO:0006807,GO:0006915,GO:0006996,GO:0006997,GO:0006998,GO:0007049,GO:…	0.483815	0.335	FALSE
NAP1L1	nucleosome assembly protein 1 like 1	GO:0006139,GO:0006259,GO:0006260,GO:0006725,GO:0006807,GO:0008150,GO:0008152,GO:0008283,GO:0008284,GO:0009058,GO:0009059,GO:0009987,GO:0034641,GO:0034645,GO:0042127,GO:0043170,GO:0044237,GO:0044238,GO:0044249,GO:0044260,GO:0044699,GO:0046483,GO:0048518,GO:0048522,GO:0050789,GO:0050794,GO:0065007,GO:0071704,GO:0090304,GO:1901360,GO:1901576	0.483539	0.244	FALSE
HSP90AB1	heat shock protein 90 alpha family class B member 1	GO:0000723,GO:0001775,GO:0001816,GO:0001817,GO:0001818,GO:0001959,GO:0002252,GO:0002253,GO:0002263,GO:0002274,GO:0002275,GO:0002283,GO:0002366,GO:0002376,GO:0002429,GO:0002431,GO:0002433,GO:0002443,GO:0002444,GO:0002446,GO:0002682,GO:0002684,GO:0002757,GO:0002764,GO:0002768,GO:0006139,GO:0006259,GO:0006278,GO:0006461,GO:0006464,GO:0006470,GO:0006508,GO:0006511,GO:0006725,GO:0006793,GO:0006796,GO:…	0.481949	0.312	FALSE
ARF5	ADP ribosylation factor 5	GO:0006810,GO:0006890,GO:0008150,GO:0016192,GO:0048193,GO:0051179,GO:0051234	0.480566	0.223	FALSE
RPL23A	ribosomal protein L23a	GO:0000027,GO:0000184,GO:0000956,GO:0006139,GO:0006364,GO:0006396,GO:0006401,GO:0006402,GO:0006412,GO:0006413,GO:0006518,GO:0006605,GO:0006612,GO:0006613,GO:0006614,GO:0006725,GO:0006807,GO:0006810,GO:0006886,GO:0006996,GO:0008104,GO:0008150,GO:0008152,GO:0008283,GO:0009056,GO:0009057,GO:0009058,GO:0009059,GO:0009892,GO:0009987,GO:0010467,GO:0010468,GO:0010605,GO:0010629,GO:0015031,GO:0015833,GO:…	0.478836	0.332	FALSE
TUBB3	tubulin beta 3 class III	GO:0000902,GO:0000904,GO:0006928,GO:0006935,GO:0007275,GO:0007399,GO:0007409,GO:0007411,GO:0008150,GO:0009605,GO:0009653,GO:0009987,GO:0016043,GO:0022008,GO:0030030,GO:0030154,GO:0030182,GO:0031175,GO:0032501,GO:0032502,GO:0032989,GO:0032990,GO:0040011,GO:0042221,GO:0042330,GO:0044699,GO:0044707,GO:0044763,GO:0044767,GO:0048468,GO:0048666,GO:0048667,GO:0048699,GO:0048731,GO:0048812,GO:0048856,GO:…	0.478283	0.38	FALSE
RAN	RAN, member RAS oncogene family	GO:0000054,GO:0000055,GO:0000056,GO:0000060,GO:0000226,GO:0000278,GO:0000280,GO:0006139,GO:0006259,GO:0006351,GO:0006355,GO:0006403,GO:0006405,GO:0006409,GO:0006417,GO:0006605,GO:0006606,GO:0006611,GO:0006725,GO:0006807,GO:0006810,GO:0006886,GO:0006913,GO:0006996,GO:0007010,GO:0007017,GO:0007049,GO:0007051,GO:0007052,GO:0007067,GO:0007154,GO:0007165,GO:0008104,GO:0008150,GO:0008152,GO:0009058,GO:…	0.476138	0.273	FALSE
GARS	glycyl-tRNA synthetase	GO:0006082,GO:0006139,GO:0006399,GO:0006412,GO:0006418,GO:0006426,GO:0006518,GO:0006520,GO:0006725,GO:0006753,GO:0006793,GO:0006796,GO:0006807,GO:0008150,GO:0008152,GO:0009058,GO:0009059,GO:0009117,GO:0009165,GO:0009987,GO:0010467,GO:0015959,GO:0015960,GO:0015965,GO:0015966,GO:0016070,GO:0018130,GO:0019438,GO:0019538,GO:0019637,GO:0019752,GO:0034641,GO:0034645,GO:0034654,GO:0034660,GO:0043038,GO:…	0.473507	0.172	FALSE
SUCLG2	succinate-CoA ligase GDP-forming beta subunit	GO:0006082,GO:0006091,GO:0006099,GO:0006101,GO:0006104,GO:0006637,GO:0006732,GO:0006790,GO:0006793,GO:0008150,GO:0008152,GO:0009060,GO:0009987,GO:0015980,GO:0019752,GO:0035383,GO:0043436,GO:0044237,GO:0044238,GO:0044281,GO:0044699,GO:0044710,GO:0044763,GO:0045333,GO:0051186,GO:0055114,GO:0071704,GO:0072350	0.47136	0.188	FALSE
DNAJA1	DnaJ heat shock protein family (Hsp40) member A1	GO:0000165,GO:0001932,GO:0001933,GO:0006464,GO:0006468,GO:0006469,GO:0006793,GO:0006796,GO:0006810,GO:0006915,GO:0006950,GO:0006986,GO:0007154,GO:0007165,GO:0007254,GO:0008104,GO:0008150,GO:0008152,GO:0008219,GO:0009892,GO:0009966,GO:0009968,GO:0009987,GO:0010033,GO:0010563,GO:0010605,GO:0010646,GO:0010648,GO:0010941,GO:0010942,GO:0012501,GO:0015031,GO:0015833,GO:0016310,GO:0016567,GO:0019220,GO:…	0.469282	0.301	FALSE
ATAD1	ATPase family, AAA domain containing 1	GO:0002090,GO:0002092,GO:0003008,GO:0006810,GO:0006897,GO:0006898,GO:0007154,GO:0007267,GO:0007268,GO:0007270,GO:0007610,GO:0007611,GO:0007612,GO:0007613,GO:0008150,GO:0008152,GO:0009893,GO:0009987,GO:0010604,GO:0010646,GO:0010648,GO:0016043,GO:0016192,GO:0019222,GO:0023051,GO:0023052,GO:0023057,GO:0030100,GO:0031323,GO:0031325,GO:0031623,GO:0032501,GO:0032879,GO:0035249,GO:0043112,GO:0043170,GO:…	0.466718	0.245	FALSE
RPS9	ribosomal protein S9	GO:0000184,GO:0000956,GO:0006139,GO:0006364,GO:0006396,GO:0006401,GO:0006402,GO:0006412,GO:0006413,GO:0006414,GO:0006417,GO:0006448,GO:0006450,GO:0006518,GO:0006605,GO:0006612,GO:0006613,GO:0006614,GO:0006725,GO:0006807,GO:0006810,GO:0006886,GO:0008104,GO:0008150,GO:0008152,GO:0008283,GO:0008284,GO:0009056,GO:0009057,GO:0009058,GO:0009059,GO:0009889,GO:0009891,GO:0009892,GO:0009893,GO:0009987,GO:…	0.463737	0.321	FALSE
DCTN1	dynactin subunit 1	GO:0000086,GO:0000226,GO:0000278,GO:0000280,GO:0002376,GO:0002478,GO:0002495,GO:0002504,GO:0006461,GO:0006810,GO:0006888,GO:0006950,GO:0006986,GO:0006996,GO:0006997,GO:0006998,GO:0007010,GO:0007017,GO:0007020,GO:0007049,GO:0007067,GO:0007154,GO:0007165,GO:0007275,GO:0007399,GO:0008150,GO:0009987,GO:0010033,GO:0010256,GO:0010457,GO:0010638,GO:0010968,GO:0016043,GO:0016192,GO:0016197,GO:0016482,GO:…	0.463251	0.229	FALSE
SMPD4	sphingomyelin phosphodiesterase 4	GO:0006629,GO:0006643,GO:0006644,GO:0006650,GO:0006664,GO:0006665,GO:0006672,GO:0006684,GO:0006685,GO:0006687,GO:0006793,GO:0006796,GO:0006807,GO:0008150,GO:0008152,GO:0008610,GO:0009056,GO:0009058,GO:0009395,GO:0009987,GO:0010033,GO:0016042,GO:0019637,GO:0030148,GO:0030149,GO:0034097,GO:0034612,GO:0034641,GO:0042221,GO:0043603,GO:0043604,GO:0044237,GO:0044238,GO:0044242,GO:0044248,GO:0044249,GO:…	0.463182	0.17	FALSE
RAP1B	RAP1B, member of RAS oncogene family	GO:0001775,GO:0001885,GO:0002064,GO:0002252,GO:0002263,GO:0002274,GO:0002275,GO:0002283,GO:0002366,GO:0002376,GO:0002443,GO:0002444,GO:0002446,GO:0003158,GO:0006810,GO:0006887,GO:0006955,GO:0007154,GO:0007163,GO:0007165,GO:0007264,GO:0007265,GO:0008150,GO:0009719,GO:0009888,GO:0009987,GO:0010033,GO:0010243,GO:0014070,GO:0014074,GO:0016043,GO:0016192,GO:0022607,GO:0023052,GO:0030010,GO:0030154,GO:…	0.462766	0.201	FALSE
PHF6	PHD finger protein 6		0.45895	-1	FALSE
RPL6	ribosomal protein L6	GO:0000027,GO:0000184,GO:0000956,GO:0002181,GO:0006139,GO:0006351,GO:0006355,GO:0006364,GO:0006396,GO:0006401,GO:0006402,GO:0006412,GO:0006413,GO:0006518,GO:0006605,GO:0006612,GO:0006613,GO:0006614,GO:0006725,GO:0006807,GO:0006810,GO:0006886,GO:0006996,GO:0008104,GO:0008150,GO:0008152,GO:0009056,GO:0009057,GO:0009058,GO:0009059,GO:0009889,GO:0009892,GO:0009987,GO:0010467,GO:0010468,GO:0010556,GO:…	0.454368	0.284	FALSE
RHOT2	ras homolog family member T2	GO:0006810,GO:0006839,GO:0006915,GO:0006928,GO:0006996,GO:0007005,GO:0007006,GO:0007017,GO:0007018,GO:0007154,GO:0007165,GO:0007264,GO:0008150,GO:0008219,GO:0008637,GO:0009966,GO:0009987,GO:0010646,GO:0010970,GO:0012501,GO:0016043,GO:0019725,GO:0023051,GO:0023052,GO:0030705,GO:0034643,GO:0035556,GO:0035794,GO:0042592,GO:0044699,GO:0044700,GO:0044763,GO:0044765,GO:0044802,GO:0046902,GO:0046907,GO:…	0.452284	0.19	FALSE
PLAA	phospholipase A2 activating protein	GO:0006508,GO:0006511,GO:0006629,GO:0006644,GO:0006793,GO:0006796,GO:0007154,GO:0007165,GO:0008150,GO:0008152,GO:0009056,GO:0009057,GO:0009987,GO:0010498,GO:0010992,GO:0019538,GO:0019637,GO:0019725,GO:0019941,GO:0023052,GO:0030163,GO:0042592,GO:0043161,GO:0043170,GO:0043632,GO:0044237,GO:0044238,GO:0044248,GO:0044255,GO:0044257,GO:0044260,GO:0044265,GO:0044267,GO:0044699,GO:0044700,GO:0044710,GO:…	0.450339	0.353	FALSE
COPG2	coatomer protein complex subunit gamma 2	GO:0006810,GO:0006888,GO:0006890,GO:0006891,GO:0008150,GO:0016192,GO:0046907,GO:0048193,GO:0051179,GO:0051234,GO:0051641,GO:0051649	0.436425	0.114	FALSE
ASPH	aspartate beta-hydroxylase	GO:0003008,GO:0003012,GO:0003013,GO:0003015,GO:0006508,GO:0006810,GO:0006811,GO:0006936,GO:0008015,GO:0008016,GO:0008150,GO:0008152,GO:0009893,GO:0009987,GO:0010467,GO:0010604,GO:0010950,GO:0010952,GO:0016485,GO:0019222,GO:0019538,GO:0023051,GO:0023052,GO:0030162,GO:0031323,GO:0031325,GO:0031638,GO:0032268,GO:0032270,GO:0032501,GO:0034220,GO:0035637,GO:0043085,GO:0043170,GO:0044057,GO:0044093,GO:…	0.434265	0.322	FALSE
TUBA1B	tubulin alpha 1b	GO:0006810,GO:0007017,GO:0008150,GO:0009987,GO:0030705,GO:0044699,GO:0044763,GO:0046907,GO:0051179,GO:0051234,GO:0051301,GO:0051641,GO:0051649	0.426666	0.224	FALSE
MCM5	minichromosome maintenance complex component 5	GO:0000082,GO:0000278,GO:0006139,GO:0006259,GO:0006260,GO:0006725,GO:0006807,GO:0007049,GO:0008150,GO:0008152,GO:0009058,GO:0009059,GO:0009987,GO:0022402,GO:0034641,GO:0034645,GO:0043170,GO:0044237,GO:0044238,GO:0044249,GO:0044260,GO:0044699,GO:0044763,GO:0044770,GO:0044772,GO:0044843,GO:0046483,GO:0071704,GO:0090304,GO:1901360,GO:1901576,GO:1903047	0.425131	0.215	FALSE
PTPN1	protein tyrosine phosphatase, non-receptor type 1	GO:0000165,GO:0001932,GO:0001933,GO:0001934,GO:0001959,GO:0002376,GO:0002682,GO:0006139,GO:0006464,GO:0006468,GO:0006469,GO:0006470,GO:0006725,GO:0006793,GO:0006796,GO:0006807,GO:0006810,GO:0006886,GO:0006897,GO:0006950,GO:0006952,GO:0006955,GO:0006984,GO:0006986,GO:0006987,GO:0006996,GO:0007010,GO:0007154,GO:0007165,GO:0007166,GO:0007167,GO:0007169,GO:0007259,GO:0008104,GO:0008150,GO:0008152,GO:…	0.414028	0.325	FALSE
TRMT1L	tRNA methyltransferase 1 like		0.411861	-1	FALSE
EIF3C	eukaryotic translation initiation factor 3 subunit C	GO:0006412,GO:0006413,GO:0006417,GO:0006518,GO:0006807,GO:0008150,GO:0008152,GO:0009058,GO:0009059,GO:0009889,GO:0009891,GO:0009893,GO:0009987,GO:0010467,GO:0010468,GO:0010556,GO:0010557,GO:0010604,GO:0010608,GO:0010628,GO:0019222,GO:0019538,GO:0031323,GO:0031325,GO:0031326,GO:0031328,GO:0032268,GO:0032270,GO:0034248,GO:0034250,GO:0034641,GO:0034645,GO:0043043,GO:0043170,GO:0043603,GO:0043604,GO:…	0.409273	0.261	FALSE
HSPA1A	heat shock protein family A (Hsp70) member 1A	GO:0000122,GO:0000226,GO:0000278,GO:0000280,GO:0000394,GO:0001558,GO:0001775,GO:0001816,GO:0001817,GO:0001819,GO:0001959,GO:0001961,GO:0002218,GO:0002221,GO:0002252,GO:0002253,GO:0002263,GO:0002274,GO:0002275,GO:0002283,GO:0002366,GO:0002376,GO:0002443,GO:0002444,GO:0002446,GO:0002682,GO:0002684,GO:0002753,GO:0002757,GO:0002758,GO:0002764,GO:0006139,GO:0006163,GO:0006351,GO:0006355,GO:0006357,GO:…	0.406754	0.294	FALSE
ATL3	atlastin GTPase 3	GO:0006461,GO:0006996,GO:0007029,GO:0007030,GO:0008150,GO:0009987,GO:0010256,GO:0016043,GO:0022607,GO:0043933,GO:0044085,GO:0051259,GO:0051260,GO:0065003,GO:0070271,GO:0071822,GO:0071840	0.405355	0.11	FALSE
RPS24	ribosomal protein S24	GO:0000184,GO:0000462,GO:0000956,GO:0002262,GO:0002376,GO:0006139,GO:0006364,GO:0006396,GO:0006401,GO:0006402,GO:0006412,GO:0006413,GO:0006518,GO:0006605,GO:0006612,GO:0006613,GO:0006614,GO:0006725,GO:0006807,GO:0006810,GO:0006886,GO:0008104,GO:0008150,GO:0008152,GO:0009056,GO:0009057,GO:0009058,GO:0009059,GO:0009892,GO:0009987,GO:0010467,GO:0010468,GO:0010605,GO:0010629,GO:0015031,GO:0015833,GO:…	0.402905	0.28	FALSE
PPIA	peptidylprolyl isomerase A	GO:0000413,GO:0001775,GO:0002252,GO:0002263,GO:0002274,GO:0002275,GO:0002283,GO:0002366,GO:0002376,GO:0002443,GO:0002444,GO:0002446,GO:0002790,GO:0002791,GO:0002793,GO:0006139,GO:0006259,GO:0006278,GO:0006457,GO:0006464,GO:0006725,GO:0006807,GO:0006810,GO:0006887,GO:0006928,GO:0006955,GO:0006996,GO:0008104,GO:0008150,GO:0008152,GO:0009058,GO:0009059,GO:0009306,GO:0009987,GO:0015031,GO:0015833,GO:…	0.399052	0.277	FALSE
NCAPH	non-SMC condensin I complex subunit H	GO:0000070,GO:0000278,GO:0000280,GO:0000819,GO:0006323,GO:0006996,GO:0007049,GO:0007059,GO:0007067,GO:0007076,GO:0008150,GO:0009987,GO:0016043,GO:0022402,GO:0030261,GO:0044699,GO:0044763,GO:0048285,GO:0051276,GO:0071103,GO:0071840,GO:0098813,GO:1902589,GO:1903047	0.396319	0.17	FALSE
PSMC3	proteasome 26S subunit, ATPase 3	GO:0000086,GO:0000165,GO:0000209,GO:0000278,GO:0001666,GO:0001736,GO:0001738,GO:0001775,GO:0002009,GO:0002218,GO:0002220,GO:0002223,GO:0002252,GO:0002253,GO:0002263,GO:0002274,GO:0002275,GO:0002283,GO:0002366,GO:0002376,GO:0002429,GO:0002443,GO:0002444,GO:0002446,GO:0002474,GO:0002478,GO:0002479,GO:0002682,GO:0002684,GO:0002757,GO:0002758,GO:0002764,GO:0002768,GO:0006082,GO:0006139,GO:0006351,GO:…	0.395198	0.413	FALSE
USP14	ubiquitin specific peptidase 14	GO:0006464,GO:0006508,GO:0006511,GO:0006935,GO:0006950,GO:0008150,GO:0008152,GO:0009056,GO:0009057,GO:0009605,GO:0009892,GO:0009894,GO:0009895,GO:0009987,GO:0010033,GO:0010498,GO:0010605,GO:0016579,GO:0019222,GO:0019538,GO:0019941,GO:0030162,GO:0030163,GO:0030433,GO:0031323,GO:0031324,GO:0031329,GO:0031330,GO:0032101,GO:0032268,GO:0032269,GO:0032434,GO:0032435,GO:0033554,GO:0034976,GO:0036211,GO:…	0.395128	0.44	TRUE
TUBG1	tubulin gamma 1	GO:0000003,GO:0000086,GO:0000212,GO:0000226,GO:0000278,GO:0006996,GO:0007010,GO:0007017,GO:0007049,GO:0007051,GO:0008150,GO:0009987,GO:0016043,GO:0022402,GO:0022406,GO:0022414,GO:0022607,GO:0030030,GO:0030031,GO:0044085,GO:0044699,GO:0044702,GO:0044763,GO:0044770,GO:0044772,GO:0044782,GO:0044839,GO:0051321,GO:0060271,GO:0070925,GO:0071840,GO:0097711,GO:1902589,GO:1903046,GO:1903047	0.38706	0.133	FALSE
PFKP	phosphofructokinase, platelet	GO:0005975,GO:0005996,GO:0006006,GO:0006007,GO:0006082,GO:0006090,GO:0006091,GO:0006096,GO:0006139,GO:0006163,GO:0006165,GO:0006725,GO:0006732,GO:0006733,GO:0006734,GO:0006735,GO:0006753,GO:0006757,GO:0006793,GO:0006796,GO:0006807,GO:0008150,GO:0008152,GO:0009056,GO:0009117,GO:0009123,GO:0009126,GO:0009132,GO:0009135,GO:0009141,GO:0009144,GO:0009150,GO:0009161,GO:0009167,GO:0009179,GO:0009185,GO:…	0.385375	0.094	FALSE
ACTA1	actin, alpha 1, skeletal muscle	GO:0003008,GO:0003012,GO:0006928,GO:0006936,GO:0006996,GO:0007010,GO:0007015,GO:0007275,GO:0007517,GO:0007519,GO:0008150,GO:0008152,GO:0009653,GO:0009887,GO:0009888,GO:0009893,GO:0009987,GO:0010467,GO:0010468,GO:0010604,GO:0010628,GO:0010927,GO:0014706,GO:0014866,GO:0014902,GO:0014904,GO:0016043,GO:0019222,GO:0022607,GO:0030029,GO:0030036,GO:0030048,GO:0030049,GO:0030154,GO:0030239,GO:0030240,GO:…	0.384041	0.298	FALSE
DYNC1I2	dynein cytoplasmic 1 intermediate chain 2	GO:0000086,GO:0000278,GO:0002376,GO:0002478,GO:0002495,GO:0002504,GO:0006810,GO:0006888,GO:0006928,GO:0006996,GO:0007017,GO:0007018,GO:0007049,GO:0008150,GO:0009987,GO:0016043,GO:0016192,GO:0019882,GO:0019884,GO:0019886,GO:0022402,GO:0022406,GO:0022607,GO:0030030,GO:0030031,GO:0044085,GO:0044699,GO:0044763,GO:0044770,GO:0044772,GO:0044782,GO:0044839,GO:0046907,GO:0048002,GO:0048193,GO:0051179,GO:…	0.37828	0.164	FALSE
UBAC2	UBA domain containing 2	GO:0006810,GO:0006886,GO:0006950,GO:0008104,GO:0008150,GO:0008152,GO:0009056,GO:0009057,GO:0009892,GO:0009894,GO:0009895,GO:0009987,GO:0010033,GO:0010605,GO:0015031,GO:0015833,GO:0019222,GO:0019538,GO:0030163,GO:0030970,GO:0032386,GO:0032387,GO:0032527,GO:0032879,GO:0032880,GO:0033036,GO:0033157,GO:0033365,GO:0033554,GO:0034613,GO:0034976,GO:0036503,GO:0042176,GO:0042177,GO:0042221,GO:0042886,GO:…	0.374342	0.144	FALSE
EIF4A3	eukaryotic translation initiation factor 4A3	GO:0000184,GO:0000288,GO:0000289,GO:0000375,GO:0000377,GO:0000398,GO:0000956,GO:0001501,GO:0006139,GO:0006351,GO:0006353,GO:0006366,GO:0006369,GO:0006396,GO:0006397,GO:0006401,GO:0006402,GO:0006403,GO:0006405,GO:0006406,GO:0006412,GO:0006417,GO:0006518,GO:0006611,GO:0006725,GO:0006807,GO:0006810,GO:0006886,GO:0006913,GO:0007275,GO:0008104,GO:0008150,GO:0008152,GO:0008380,GO:0009056,GO:0009057,GO:…	0.37399	0.308	FALSE
EIF2A	eukaryotic translation initiation factor 2A	GO:0006412,GO:0006417,GO:0006518,GO:0006807,GO:0006996,GO:0008150,GO:0008152,GO:0009058,GO:0009059,GO:0009889,GO:0009987,GO:0010467,GO:0010468,GO:0010556,GO:0010608,GO:0016043,GO:0019222,GO:0019538,GO:0022607,GO:0022613,GO:0022618,GO:0031323,GO:0031326,GO:0032268,GO:0034248,GO:0034622,GO:0034641,GO:0034645,GO:0042254,GO:0042255,GO:0043043,GO:0043170,GO:0043603,GO:0043604,GO:0043933,GO:0044085,GO:…	0.373638	0.168	FALSE
TRIM28	tripartite motif containing 28	GO:0001837,GO:0002376,GO:0006139,GO:0006259,GO:0006281,GO:0006282,GO:0006325,GO:0006342,GO:0006346,GO:0006351,GO:0006352,GO:0006355,GO:0006366,GO:0006367,GO:0006461,GO:0006464,GO:0006605,GO:0006606,GO:0006725,GO:0006807,GO:0006810,GO:0006886,GO:0006913,GO:0006950,GO:0006952,GO:0006955,GO:0006974,GO:0006996,GO:0007154,GO:0007165,GO:0007264,GO:0007265,GO:0007275,GO:0008104,GO:0008150,GO:0008152,GO:…	0.373216	0.401	FALSE
TUBGCP2	tubulin gamma complex associated protein 2	GO:0000003,GO:0000226,GO:0000278,GO:0000280,GO:0006461,GO:0006996,GO:0007010,GO:0007017,GO:0007020,GO:0007049,GO:0007051,GO:0007052,GO:0007067,GO:0007098,GO:0007126,GO:0008150,GO:0009987,GO:0016043,GO:0022402,GO:0022414,GO:0022607,GO:0031023,GO:0031109,GO:0031122,GO:0034622,GO:0043623,GO:0043933,GO:0044085,GO:0044699,GO:0044702,GO:0044763,GO:0046785,GO:0048285,GO:0051225,GO:0051258,GO:0051297,GO:…	0.367375	0.14	FALSE
SRM	spermidine synthase	GO:0006576,GO:0006595,GO:0006596,GO:0006807,GO:0008150,GO:0008152,GO:0008216,GO:0008295,GO:0009058,GO:0009308,GO:0009309,GO:0009987,GO:0034641,GO:0042401,GO:0044106,GO:0044237,GO:0044249,GO:0044271,GO:0071704,GO:0097164,GO:1901564,GO:1901566,GO:1901576	0.367023	0.143	FALSE
GALK1	galactokinase 1	GO:0005975,GO:0005996,GO:0006012,GO:0008150,GO:0008152,GO:0009056,GO:0016052,GO:0019318,GO:0019320,GO:0019388,GO:0044238,GO:0044281,GO:0044282,GO:0044699,GO:0044710,GO:0044712,GO:0044723,GO:0044724,GO:0046365,GO:0071704,GO:1901575	0.365191	0.135	FALSE
DDOST	dolichyl-diphosphooligosaccharide--protein glycosyltransferase non-catalytic subunit	GO:0001775,GO:0002252,GO:0002263,GO:0002274,GO:0002275,GO:0002283,GO:0002366,GO:0002376,GO:0002443,GO:0002444,GO:0002446,GO:0006464,GO:0006486,GO:0006487,GO:0006810,GO:0006887,GO:0006955,GO:0008150,GO:0008152,GO:0009058,GO:0009059,GO:0009100,GO:0009101,GO:0009987,GO:0010033,GO:0016192,GO:0018193,GO:0018196,GO:0018279,GO:0019538,GO:0032940,GO:0034097,GO:0034645,GO:0036211,GO:0036230,GO:0042110,GO:…	0.364769	0.296	FALSE
RPL8	ribosomal protein L8	GO:0000184,GO:0000956,GO:0002181,GO:0006139,GO:0006364,GO:0006396,GO:0006401,GO:0006402,GO:0006412,GO:0006413,GO:0006518,GO:0006605,GO:0006612,GO:0006613,GO:0006614,GO:0006725,GO:0006807,GO:0006810,GO:0006886,GO:0008104,GO:0008150,GO:0008152,GO:0009056,GO:0009057,GO:0009058,GO:0009059,GO:0009892,GO:0009987,GO:0010467,GO:0010468,GO:0010605,GO:0010629,GO:0015031,GO:0015833,GO:0016032,GO:0016070,GO:…	0.364557	0.3	FALSE
RPL7A	ribosomal protein L7a	GO:0000184,GO:0000470,GO:0000956,GO:0006139,GO:0006364,GO:0006396,GO:0006401,GO:0006402,GO:0006412,GO:0006413,GO:0006518,GO:0006605,GO:0006612,GO:0006613,GO:0006614,GO:0006725,GO:0006807,GO:0006810,GO:0006886,GO:0008104,GO:0008150,GO:0008152,GO:0009056,GO:0009057,GO:0009058,GO:0009059,GO:0009892,GO:0009987,GO:0010467,GO:0010468,GO:0010605,GO:0010629,GO:0015031,GO:0015833,GO:0016032,GO:0016070,GO:…	0.362303	0.293	FALSE
PA2G4	proliferation-associated 2G4	GO:0001775,GO:0002252,GO:0002263,GO:0002274,GO:0002275,GO:0002283,GO:0002366,GO:0002376,GO:0002443,GO:0002444,GO:0002446,GO:0006139,GO:0006351,GO:0006355,GO:0006725,GO:0006807,GO:0006810,GO:0006887,GO:0006915,GO:0006955,GO:0007049,GO:0007050,GO:0008150,GO:0008152,GO:0008219,GO:0008283,GO:0009058,GO:0009059,GO:0009889,GO:0009890,GO:0009892,GO:0009987,GO:0010467,GO:0010468,GO:0010556,GO:0010558,GO:…	0.358637	0.235	FALSE
RPS3	ribosomal protein S3	GO:0000165,GO:0000184,GO:0000226,GO:0000302,GO:0000956,GO:0001775,GO:0001816,GO:0001817,GO:0001819,GO:0001932,GO:0001934,GO:0002253,GO:0002376,GO:0002429,GO:0002682,GO:0002684,GO:0002694,GO:0002696,GO:0002757,GO:0002764,GO:0002768,GO:0006139,GO:0006259,GO:0006281,GO:0006282,GO:0006284,GO:0006351,GO:0006355,GO:0006364,GO:0006396,GO:0006401,GO:0006402,GO:0006412,GO:0006413,GO:0006417,GO:0006461,GO:…	0.356239	0.267	FALSE
OCRL	OCRL, inositol polyphosphate-5-phosphatase	GO:0006066,GO:0006629,GO:0006644,GO:0006650,GO:0006661,GO:0006793,GO:0006796,GO:0006996,GO:0007154,GO:0007165,GO:0007264,GO:0008150,GO:0008152,GO:0008610,GO:0008654,GO:0009058,GO:0009966,GO:0009987,GO:0010646,GO:0016043,GO:0019637,GO:0019751,GO:0022607,GO:0023051,GO:0023052,GO:0030030,GO:0030031,GO:0035556,GO:0043087,GO:0043647,GO:0044085,GO:0044237,GO:0044238,GO:0044249,GO:0044255,GO:0044281,GO:…	0.354123	0.251	FALSE
MSI2	musashi RNA binding protein 2		0.35017	-1	FALSE
PSMD2	proteasome 26S subunit, non-ATPase 2	GO:0000086,GO:0000165,GO:0000209,GO:0000278,GO:0001666,GO:0001736,GO:0001738,GO:0001775,GO:0002009,GO:0002218,GO:0002220,GO:0002223,GO:0002252,GO:0002253,GO:0002263,GO:0002274,GO:0002275,GO:0002283,GO:0002366,GO:0002376,GO:0002429,GO:0002443,GO:0002444,GO:0002446,GO:0002474,GO:0002478,GO:0002479,GO:0002682,GO:0002684,GO:0002757,GO:0002758,GO:0002764,GO:0002768,GO:0006082,GO:0006139,GO:0006351,GO:…	0.349252	0.428	TRUE
ACOT7	acyl-CoA thioesterase 7	GO:0001676,GO:0006082,GO:0006139,GO:0006163,GO:0006164,GO:0006629,GO:0006631,GO:0006633,GO:0006637,GO:0006725,GO:0006732,GO:0006753,GO:0006790,GO:0006793,GO:0006796,GO:0006807,GO:0008150,GO:0008152,GO:0008610,GO:0009056,GO:0009058,GO:0009108,GO:0009109,GO:0009117,GO:0009150,GO:0009152,GO:0009165,GO:0009259,GO:0009260,GO:0009987,GO:0015936,GO:0015937,GO:0016053,GO:0018130,GO:0019438,GO:0019637,GO:…	0.347839	0.154	FALSE
PSMD3	proteasome 26S subunit, non-ATPase 3	GO:0000086,GO:0000165,GO:0000209,GO:0000278,GO:0001666,GO:0001736,GO:0001738,GO:0001775,GO:0002009,GO:0002218,GO:0002220,GO:0002223,GO:0002252,GO:0002253,GO:0002263,GO:0002274,GO:0002275,GO:0002283,GO:0002366,GO:0002376,GO:0002429,GO:0002443,GO:0002444,GO:0002446,GO:0002474,GO:0002478,GO:0002479,GO:0002682,GO:0002684,GO:0002757,GO:0002758,GO:0002764,GO:0002768,GO:0006082,GO:0006139,GO:0006351,GO:…	0.346285	0.441	TRUE
PCBP2	poly(rC) binding protein 2	GO:0000375,GO:0000377,GO:0000398,GO:0001816,GO:0001817,GO:0001818,GO:0002181,GO:0002183,GO:0002190,GO:0002192,GO:0002252,GO:0002376,GO:0002682,GO:0002683,GO:0002697,GO:0002698,GO:0002831,GO:0002832,GO:0006139,GO:0006396,GO:0006397,GO:0006412,GO:0006413,GO:0006508,GO:0006511,GO:0006518,GO:0006725,GO:0006807,GO:0006950,GO:0006952,GO:0008150,GO:0008152,GO:0008380,GO:0009056,GO:0009057,GO:0009058,GO:…	0.337872	0.333	FALSE
TUBB2B	tubulin beta 2B class IIb	GO:0001764,GO:0006928,GO:0007275,GO:0007399,GO:0008150,GO:0009987,GO:0016477,GO:0022008,GO:0030154,GO:0032501,GO:0032502,GO:0040011,GO:0044699,GO:0044707,GO:0044763,GO:0044767,GO:0048699,GO:0048731,GO:0048856,GO:0048869,GO:0048870,GO:0051179,GO:0051674	0.331714	0.471	TRUE
SAMHD1	SAM and HD domain containing deoxynucleoside triphosphate triphosphohydrolase 1	GO:0002252,GO:0002376,GO:0002682,GO:0006139,GO:0006163,GO:0006195,GO:0006203,GO:0006461,GO:0006725,GO:0006753,GO:0006793,GO:0006796,GO:0006807,GO:0006950,GO:0006952,GO:0006955,GO:0007154,GO:0007165,GO:0007166,GO:0008150,GO:0008152,GO:0009056,GO:0009117,GO:0009141,GO:0009143,GO:0009144,GO:0009146,GO:0009151,GO:0009155,GO:0009166,GO:0009200,GO:0009204,GO:0009215,GO:0009217,GO:0009262,GO:0009264,GO:…	0.330652	0.121	FALSE
PPP1R8	protein phosphatase 1 regulatory subunit 8	GO:0006139,GO:0006401,GO:0006464,GO:0006470,GO:0006725,GO:0006793,GO:0006796,GO:0006807,GO:0008150,GO:0008152,GO:0009056,GO:0009057,GO:0009892,GO:0009987,GO:0010563,GO:0010605,GO:0016070,GO:0016311,GO:0019220,GO:0019222,GO:0019439,GO:0019538,GO:0031323,GO:0031324,GO:0031399,GO:0031400,GO:0032268,GO:0032269,GO:0034641,GO:0034655,GO:0035303,GO:0035304,GO:0035305,GO:0035308,GO:0036211,GO:0043170,GO:…	0.329518	0.226	FALSE
MCM7	minichromosome maintenance complex component 7	GO:0000082,GO:0000278,GO:0006139,GO:0006259,GO:0006260,GO:0006725,GO:0006793,GO:0006796,GO:0006807,GO:0006950,GO:0006974,GO:0007049,GO:0008150,GO:0008152,GO:0009058,GO:0009059,GO:0009987,GO:0016310,GO:0019220,GO:0019222,GO:0022402,GO:0031323,GO:0033554,GO:0034641,GO:0034645,GO:0042325,GO:0043170,GO:0044237,GO:0044238,GO:0044249,GO:0044260,GO:0044699,GO:0044763,GO:0044770,GO:0044772,GO:0044843,GO:…	0.323636	0.211	FALSE
RPL11	ribosomal protein L11	GO:0000027,GO:0000184,GO:0000956,GO:0006139,GO:0006364,GO:0006396,GO:0006401,GO:0006402,GO:0006412,GO:0006413,GO:0006464,GO:0006508,GO:0006511,GO:0006518,GO:0006605,GO:0006612,GO:0006613,GO:0006614,GO:0006725,GO:0006807,GO:0006810,GO:0006886,GO:0006996,GO:0008104,GO:0008150,GO:0008152,GO:0009056,GO:0009057,GO:0009058,GO:0009059,GO:0009892,GO:0009893,GO:0009894,GO:0009895,GO:0009987,GO:0010467,GO:…	0.321437	0.314	FALSE
ESD	esterase D	GO:0006790,GO:0006807,GO:0008150,GO:0008152,GO:0009058,GO:0009987,GO:0044237,GO:0044249,GO:0044272,GO:0044699,GO:0044710,GO:0044711,GO:0044763,GO:0071704,GO:1901564,GO:1901566,GO:1901576,GO:1901685,GO:1901687	0.316896	0.177	FALSE
NVL	nuclear VCP-like	GO:0006139,GO:0006259,GO:0006725,GO:0006807,GO:0008150,GO:0008152,GO:0009058,GO:0009059,GO:0009889,GO:0009891,GO:0009893,GO:0009987,GO:0010556,GO:0010557,GO:0010604,GO:0018130,GO:0019219,GO:0019222,GO:0019438,GO:0022613,GO:0031323,GO:0031325,GO:0031326,GO:0031328,GO:0034641,GO:0034645,GO:0034654,GO:0042254,GO:0043085,GO:0043170,GO:0044085,GO:0044093,GO:0044237,GO:0044238,GO:0044249,GO:0044260,GO:…	0.315902	0.124	FALSE
AP2A2	adaptor related protein complex 2 alpha 2 subunit	GO:0001736,GO:0001738,GO:0001775,GO:0002009,GO:0002252,GO:0002263,GO:0002274,GO:0002275,GO:0002283,GO:0002366,GO:0002376,GO:0002443,GO:0002444,GO:0002446,GO:0002478,GO:0002495,GO:0002504,GO:0002682,GO:0002697,GO:0002831,GO:0006810,GO:0006887,GO:0006897,GO:0006898,GO:0006928,GO:0006950,GO:0006952,GO:0006955,GO:0007017,GO:0007018,GO:0007154,GO:0007164,GO:0007165,GO:0007166,GO:0007167,GO:0007169,GO:…	0.314766	0.179	FALSE
EIF2S2	eukaryotic translation initiation factor 2 subunit beta	GO:0006412,GO:0006413,GO:0006518,GO:0006807,GO:0006810,GO:0008150,GO:0008152,GO:0009058,GO:0009059,GO:0009987,GO:0010467,GO:0019538,GO:0034641,GO:0034645,GO:0043043,GO:0043170,GO:0043603,GO:0043604,GO:0044237,GO:0044238,GO:0044249,GO:0044260,GO:0044267,GO:0044271,GO:0051179,GO:0051234,GO:0055085,GO:0071704,GO:1901564,GO:1901566,GO:1901576	0.313275	0.304	FALSE
MSH2	mutS homolog 2	GO:0000003,GO:0000018,GO:0001775,GO:0002200,GO:0002204,GO:0002208,GO:0002250,GO:0002252,GO:0002263,GO:0002285,GO:0002312,GO:0002366,GO:0002376,GO:0002377,GO:0002381,GO:0002440,GO:0002443,GO:0002449,GO:0002460,GO:0002520,GO:0002521,GO:0002562,GO:0003006,GO:0006139,GO:0006259,GO:0006281,GO:0006298,GO:0006301,GO:0006310,GO:0006725,GO:0006807,GO:0006915,GO:0006950,GO:0006955,GO:0006974,GO:0006996,GO:…	0.311712	0.278	FALSE
FAHD1	fumarylacetoacetate hydrolase domain containing 1		0.301047	-1	FALSE
TES	testin LIM domain protein	GO:0008150,GO:0008283,GO:0008285,GO:0009987,GO:0042127,GO:0044699,GO:0048519,GO:0048523,GO:0050789,GO:0050794,GO:0065007	0.299197	0.234	FALSE
RPS27	ribosomal protein S27	GO:0000028,GO:0000184,GO:0000819,GO:0000956,GO:0006139,GO:0006364,GO:0006396,GO:0006401,GO:0006402,GO:0006412,GO:0006413,GO:0006518,GO:0006605,GO:0006612,GO:0006613,GO:0006614,GO:0006725,GO:0006807,GO:0006810,GO:0006886,GO:0006996,GO:0007049,GO:0007059,GO:0007062,GO:0008104,GO:0008150,GO:0008152,GO:0008283,GO:0009056,GO:0009057,GO:0009058,GO:0009059,GO:0009892,GO:0009987,GO:0010467,GO:0010468,GO:…	0.29877	0.328	FALSE
PFAS	phosphoribosylformylglycinamidine synthase	GO:0006139,GO:0006163,GO:0006164,GO:0006188,GO:0006189,GO:0006725,GO:0006753,GO:0006793,GO:0006796,GO:0006807,GO:0008150,GO:0008152,GO:0009058,GO:0009117,GO:0009123,GO:0009124,GO:0009126,GO:0009127,GO:0009150,GO:0009152,GO:0009156,GO:0009161,GO:0009165,GO:0009167,GO:0009168,GO:0009259,GO:0009260,GO:0009987,GO:0018130,GO:0019438,GO:0019637,GO:0019693,GO:0034641,GO:0034654,GO:0044237,GO:0044238,GO:…	0.297631	0.096	FALSE
CSE1L	chromosome segregation 1 like	GO:0006915,GO:0008150,GO:0008219,GO:0008283,GO:0009987,GO:0012501,GO:0044699,GO:0044763	0.29642	0.196	FALSE
RPS18	ribosomal protein S18	GO:0000184,GO:0000956,GO:0006139,GO:0006364,GO:0006396,GO:0006401,GO:0006402,GO:0006412,GO:0006413,GO:0006518,GO:0006605,GO:0006612,GO:0006613,GO:0006614,GO:0006725,GO:0006807,GO:0006810,GO:0006886,GO:0008104,GO:0008150,GO:0008152,GO:0009056,GO:0009057,GO:0009058,GO:0009059,GO:0009892,GO:0009987,GO:0010467,GO:0010468,GO:0010605,GO:0010629,GO:0015031,GO:0015833,GO:0016032,GO:0016070,GO:0016071,GO:…	0.292431	0.288	FALSE
CHD4	chromodomain helicase DNA binding protein 4	GO:0006139,GO:0006325,GO:0006338,GO:0006351,GO:0006355,GO:0006357,GO:0006366,GO:0006725,GO:0006807,GO:0006996,GO:0007154,GO:0007165,GO:0008150,GO:0008152,GO:0009058,GO:0009059,GO:0009889,GO:0009966,GO:0009987,GO:0010467,GO:0010468,GO:0010556,GO:0010646,GO:0016043,GO:0016070,GO:0018130,GO:0019219,GO:0019222,GO:0019438,GO:0023051,GO:0023052,GO:0031323,GO:0031326,GO:0032774,GO:0034641,GO:0034645,GO:…	0.290293	0.144	FALSE
SMC1A	structural maintenance of chromosomes 1A	GO:0000003,GO:0000070,GO:0000226,GO:0000278,GO:0000280,GO:0000819,GO:0006139,GO:0006259,GO:0006260,GO:0006261,GO:0006275,GO:0006281,GO:0006725,GO:0006807,GO:0006950,GO:0006974,GO:0006996,GO:0007010,GO:0007017,GO:0007049,GO:0007051,GO:0007052,GO:0007059,GO:0007062,GO:0007064,GO:0007067,GO:0007126,GO:0007154,GO:0007165,GO:0008150,GO:0008152,GO:0008156,GO:0009058,GO:0009059,GO:0009314,GO:0009607,GO:…	0.283874	0.203	FALSE
WDR82	WD repeat domain 82	GO:0006325,GO:0006464,GO:0006479,GO:0006996,GO:0008150,GO:0008152,GO:0008213,GO:0009987,GO:0016043,GO:0016569,GO:0016570,GO:0016571,GO:0018022,GO:0018023,GO:0018193,GO:0018205,GO:0019538,GO:0032259,GO:0034968,GO:0036211,GO:0043170,GO:0043412,GO:0043414,GO:0044237,GO:0044238,GO:0044260,GO:0044267,GO:0051276,GO:0051568,GO:0071704,GO:0071840,GO:0080182	0.280091	0.247	FALSE
NUP188	nucleoporin 188	GO:0000278,GO:0001667,GO:0006139,GO:0006403,GO:0006405,GO:0006406,GO:0006409,GO:0006464,GO:0006605,GO:0006606,GO:0006611,GO:0006725,GO:0006807,GO:0006810,GO:0006886,GO:0006913,GO:0006928,GO:0006950,GO:0006996,GO:0006997,GO:0006998,GO:0007049,GO:0007077,GO:0008104,GO:0008150,GO:0008152,GO:0008643,GO:0008645,GO:0009058,GO:0009059,GO:0009266,GO:0009408,GO:0009628,GO:0009892,GO:0009987,GO:0010256,GO:…	0.275663	0.351	FALSE
HBS1L	HBS1 like translational GTPase	GO:0000288,GO:0000291,GO:0000956,GO:0006139,GO:0006401,GO:0006402,GO:0006412,GO:0006518,GO:0006725,GO:0006807,GO:0007154,GO:0007165,GO:0008150,GO:0008152,GO:0009056,GO:0009057,GO:0009058,GO:0009059,GO:0009892,GO:0009987,GO:0010467,GO:0010468,GO:0010605,GO:0010629,GO:0016070,GO:0016071,GO:0019222,GO:0019439,GO:0019538,GO:0023052,GO:0034641,GO:0034645,GO:0034655,GO:0043043,GO:0043170,GO:0043603,GO:…	0.272518	0.264	FALSE
MSH6	mutS homolog 6	GO:0000003,GO:0000018,GO:0000280,GO:0000710,GO:0001775,GO:0002200,GO:0002204,GO:0002208,GO:0002250,GO:0002252,GO:0002263,GO:0002285,GO:0002312,GO:0002366,GO:0002376,GO:0002377,GO:0002381,GO:0002440,GO:0002443,GO:0002449,GO:0002460,GO:0002520,GO:0002562,GO:0002566,GO:0006139,GO:0006259,GO:0006281,GO:0006298,GO:0006310,GO:0006725,GO:0006807,GO:0006915,GO:0006950,GO:0006955,GO:0006974,GO:0006996,GO:…	0.27023	0.311	FALSE
HDAC1	histone deacetylase 1	GO:0000122,GO:0001654,GO:0001942,GO:0006139,GO:0006259,GO:0006325,GO:0006338,GO:0006342,GO:0006346,GO:0006351,GO:0006355,GO:0006357,GO:0006366,GO:0006461,GO:0006464,GO:0006476,GO:0006725,GO:0006807,GO:0006915,GO:0006950,GO:0006996,GO:0007154,GO:0007165,GO:0007166,GO:0007267,GO:0007275,GO:0007423,GO:0007596,GO:0007599,GO:0007623,GO:0008150,GO:0008152,GO:0008219,GO:0008283,GO:0008284,GO:0008544,GO:…	0.26973	0.368	FALSE
KPNB1	karyopherin subunit beta 1	GO:0000060,GO:0000070,GO:0000226,GO:0000278,GO:0000280,GO:0000737,GO:0000819,GO:0001775,GO:0002252,GO:0002263,GO:0002274,GO:0002275,GO:0002283,GO:0002366,GO:0002376,GO:0002443,GO:0002444,GO:0002446,GO:0006139,GO:0006259,GO:0006308,GO:0006309,GO:0006605,GO:0006606,GO:0006607,GO:0006610,GO:0006725,GO:0006807,GO:0006810,GO:0006886,GO:0006887,GO:0006913,GO:0006915,GO:0006921,GO:0006928,GO:0006955,GO:…	0.268657	0.233	FALSE
SNRPD1	small nuclear ribonucleoprotein D1 polypeptide	GO:0000245,GO:0000375,GO:0000377,GO:0000387,GO:0000398,GO:0006139,GO:0006396,GO:0006397,GO:0006725,GO:0006807,GO:0006810,GO:0006913,GO:0008150,GO:0008152,GO:0008380,GO:0009987,GO:0010467,GO:0016043,GO:0016070,GO:0016071,GO:0022607,GO:0022613,GO:0022618,GO:0034622,GO:0034641,GO:0043170,GO:0043933,GO:0044085,GO:0044237,GO:0044238,GO:0044260,GO:0046483,GO:0046907,GO:0051169,GO:0051170,GO:0051179,GO:…	0.263576	0.208	FALSE
RPL15	ribosomal protein L15	GO:0000184,GO:0000956,GO:0002181,GO:0006139,GO:0006364,GO:0006396,GO:0006401,GO:0006402,GO:0006412,GO:0006413,GO:0006518,GO:0006605,GO:0006612,GO:0006613,GO:0006614,GO:0006725,GO:0006807,GO:0006810,GO:0006886,GO:0008104,GO:0008150,GO:0008152,GO:0009056,GO:0009057,GO:0009058,GO:0009059,GO:0009892,GO:0009987,GO:0010467,GO:0010468,GO:0010605,GO:0010629,GO:0015031,GO:0015833,GO:0016032,GO:0016070,GO:…	0.2615	0.3	FALSE
CEP170	centrosomal protein 170		0.261357	-1	FALSE
UNC45A	unc-45 myosin chaperone A		0.261357	-1	FALSE
RPL23	ribosomal protein L23	GO:0000122,GO:0000184,GO:0000956,GO:0006139,GO:0006351,GO:0006355,GO:0006357,GO:0006364,GO:0006366,GO:0006396,GO:0006401,GO:0006402,GO:0006412,GO:0006413,GO:0006464,GO:0006508,GO:0006511,GO:0006518,GO:0006605,GO:0006606,GO:0006610,GO:0006612,GO:0006613,GO:0006614,GO:0006725,GO:0006807,GO:0006810,GO:0006886,GO:0006913,GO:0007049,GO:0007050,GO:0007154,GO:0007165,GO:0008104,GO:0008150,GO:0008152,GO:…	0.248238	0.307	FALSE
FARSB	phenylalanyl-tRNA synthetase beta subunit	GO:0006082,GO:0006139,GO:0006399,GO:0006412,GO:0006418,GO:0006432,GO:0006461,GO:0006518,GO:0006520,GO:0006725,GO:0006807,GO:0008150,GO:0008152,GO:0009058,GO:0009059,GO:0009987,GO:0010467,GO:0016043,GO:0016070,GO:0019538,GO:0019752,GO:0022607,GO:0034641,GO:0034645,GO:0034660,GO:0043038,GO:0043039,GO:0043043,GO:0043170,GO:0043436,GO:0043603,GO:0043604,GO:0043933,GO:0044085,GO:0044237,GO:0044238,GO:…	0.240771	0.224	FALSE
EIF2S3	eukaryotic translation initiation factor 2 subunit gamma	GO:0006412,GO:0006413,GO:0006518,GO:0006807,GO:0006810,GO:0008150,GO:0008152,GO:0009058,GO:0009059,GO:0009987,GO:0010467,GO:0019538,GO:0034641,GO:0034645,GO:0043043,GO:0043170,GO:0043603,GO:0043604,GO:0044237,GO:0044238,GO:0044249,GO:0044260,GO:0044267,GO:0044271,GO:0051179,GO:0051234,GO:0055085,GO:0071704,GO:1901564,GO:1901566,GO:1901576	0.236099	0.304	FALSE
POLR1D	RNA polymerase I subunit D	GO:0001816,GO:0001817,GO:0001819,GO:0006139,GO:0006351,GO:0006352,GO:0006353,GO:0006354,GO:0006360,GO:0006361,GO:0006362,GO:0006363,GO:0006725,GO:0006807,GO:0008150,GO:0008152,GO:0009058,GO:0009059,GO:0009893,GO:0009987,GO:0010467,GO:0010468,GO:0010604,GO:0010628,GO:0016070,GO:0018130,GO:0019222,GO:0019438,GO:0032479,GO:0032481,GO:0032501,GO:0032606,GO:0032774,GO:0034641,GO:0034645,GO:0034654,GO:…	0.234302	0.203	FALSE
RPL38	ribosomal protein L38	GO:0000184,GO:0000956,GO:0006139,GO:0006364,GO:0006396,GO:0006401,GO:0006402,GO:0006412,GO:0006413,GO:0006518,GO:0006605,GO:0006612,GO:0006613,GO:0006614,GO:0006725,GO:0006807,GO:0006810,GO:0006886,GO:0008104,GO:0008150,GO:0008152,GO:0009056,GO:0009057,GO:0009058,GO:0009059,GO:0009892,GO:0009987,GO:0010467,GO:0010468,GO:0010605,GO:0010629,GO:0015031,GO:0015833,GO:0016032,GO:0016070,GO:0016071,GO:…	0.22055	0.297	FALSE
QARS	glutaminyl-tRNA synthetase	GO:0000165,GO:0001932,GO:0001933,GO:0006082,GO:0006139,GO:0006351,GO:0006355,GO:0006399,GO:0006412,GO:0006418,GO:0006425,GO:0006464,GO:0006468,GO:0006469,GO:0006518,GO:0006520,GO:0006725,GO:0006793,GO:0006796,GO:0006807,GO:0006915,GO:0006950,GO:0007154,GO:0007165,GO:0007275,GO:0007399,GO:0007417,GO:0007420,GO:0008150,GO:0008152,GO:0008219,GO:0009058,GO:0009059,GO:0009889,GO:0009890,GO:0009892,GO:…	0.219253	0.291	FALSE
EXD2	exonuclease 3'-5' domain containing 2	GO:0000724,GO:0000725,GO:0000729,GO:0006139,GO:0006259,GO:0006281,GO:0006302,GO:0006310,GO:0006725,GO:0006807,GO:0006950,GO:0006974,GO:0008150,GO:0008152,GO:0009987,GO:0033554,GO:0034641,GO:0043170,GO:0044237,GO:0044238,GO:0044260,GO:0046483,GO:0050896,GO:0051716,GO:0071704,GO:0090304,GO:0090305,GO:1901360	0.21918	0.234	FALSE
HDDC2	HD domain containing 2		0.209368	-1	FALSE
SNRPN	small nuclear ribonucleoprotein polypeptide N	GO:0000375,GO:0000377,GO:0000398,GO:0006139,GO:0006396,GO:0006397,GO:0006725,GO:0006807,GO:0008150,GO:0008152,GO:0008380,GO:0009987,GO:0010467,GO:0016070,GO:0016071,GO:0034641,GO:0043170,GO:0044237,GO:0044238,GO:0044260,GO:0046483,GO:0071704,GO:0090304,GO:1901360	0.207924	0.202	FALSE
RPL22	ribosomal protein L22	GO:0000184,GO:0000956,GO:0002181,GO:0006139,GO:0006364,GO:0006396,GO:0006401,GO:0006402,GO:0006412,GO:0006413,GO:0006518,GO:0006605,GO:0006612,GO:0006613,GO:0006614,GO:0006725,GO:0006807,GO:0006810,GO:0006886,GO:0008104,GO:0008150,GO:0008152,GO:0009056,GO:0009057,GO:0009058,GO:0009059,GO:0009892,GO:0009987,GO:0010467,GO:0010468,GO:0010605,GO:0010629,GO:0015031,GO:0015833,GO:0016032,GO:0016070,GO:…	0.205757	0.3	FALSE
RPS15	ribosomal protein S15	GO:0000028,GO:0000054,GO:0000056,GO:0000184,GO:0000956,GO:0001503,GO:0001649,GO:0006139,GO:0006364,GO:0006396,GO:0006401,GO:0006402,GO:0006403,GO:0006405,GO:0006412,GO:0006413,GO:0006518,GO:0006605,GO:0006611,GO:0006612,GO:0006613,GO:0006614,GO:0006725,GO:0006807,GO:0006810,GO:0006886,GO:0006913,GO:0006996,GO:0008104,GO:0008150,GO:0008152,GO:0009056,GO:0009057,GO:0009058,GO:0009059,GO:0009892,GO:…	0.203083	0.345	FALSE
NCBP1	nuclear cap binding protein subunit 1	GO:0000184,GO:0000245,GO:0000375,GO:0000377,GO:0000398,GO:0000956,GO:0001558,GO:0006139,GO:0006351,GO:0006353,GO:0006354,GO:0006366,GO:0006368,GO:0006369,GO:0006370,GO:0006379,GO:0006396,GO:0006397,GO:0006401,GO:0006402,GO:0006403,GO:0006405,GO:0006406,GO:0006412,GO:0006413,GO:0006417,GO:0006446,GO:0006518,GO:0006611,GO:0006725,GO:0006807,GO:0006810,GO:0006886,GO:0006913,GO:0007154,GO:0007165,GO:…	0.199975	0.247	FALSE
AAAS	aladin WD repeat nucleoporin	GO:0000278,GO:0006139,GO:0006403,GO:0006405,GO:0006406,GO:0006409,GO:0006464,GO:0006611,GO:0006725,GO:0006807,GO:0006810,GO:0006886,GO:0006913,GO:0006950,GO:0006996,GO:0006997,GO:0006998,GO:0007049,GO:0007077,GO:0008104,GO:0008150,GO:0008152,GO:0008643,GO:0008645,GO:0009058,GO:0009059,GO:0009266,GO:0009408,GO:0009628,GO:0009892,GO:0009987,GO:0010256,GO:0010467,GO:0010468,GO:0010605,GO:0010629,GO:…	0.197516	0.333	FALSE
RNF40	ring finger protein 40	GO:0006139,GO:0006325,GO:0006378,GO:0006396,GO:0006397,GO:0006464,GO:0006508,GO:0006511,GO:0006513,GO:0006725,GO:0006807,GO:0006996,GO:0008150,GO:0008152,GO:0009056,GO:0009057,GO:0009892,GO:0009893,GO:0009987,GO:0010390,GO:0010467,GO:0010468,GO:0010604,GO:0010605,GO:0010629,GO:0010638,GO:0016043,GO:0016070,GO:0016071,GO:0016567,GO:0016569,GO:0016570,GO:0016574,GO:0019219,GO:0019222,GO:0019538,GO:…	0.193318	0.566	TRUE
QRSL1	glutaminyl-tRNA synthase (glutamine-hydrolyzing)-like 1	GO:0006082,GO:0006139,GO:0006399,GO:0006412,GO:0006518,GO:0006520,GO:0006725,GO:0006807,GO:0008150,GO:0008152,GO:0009058,GO:0009059,GO:0009987,GO:0010467,GO:0016070,GO:0019538,GO:0019752,GO:0032543,GO:0034641,GO:0034645,GO:0034660,GO:0043038,GO:0043039,GO:0043043,GO:0043170,GO:0043436,GO:0043603,GO:0043604,GO:0044237,GO:0044238,GO:0044249,GO:0044260,GO:0044267,GO:0044271,GO:0044281,GO:0044699,GO:…	0.190422	0.202	FALSE
IGF2BP1	insulin like growth factor 2 mRNA binding protein 1	GO:0001816,GO:0001817,GO:0006412,GO:0006417,GO:0006518,GO:0006807,GO:0006950,GO:0008150,GO:0008152,GO:0009058,GO:0009059,GO:0009889,GO:0009890,GO:0009892,GO:0009987,GO:0010467,GO:0010468,GO:0010556,GO:0010558,GO:0010605,GO:0010608,GO:0010610,GO:0010629,GO:0017148,GO:0019222,GO:0019538,GO:0031323,GO:0031324,GO:0031326,GO:0031327,GO:0032268,GO:0032269,GO:0032501,GO:0033554,GO:0034248,GO:0034249,GO:…	0.189336	0.232	FALSE
FASN	fatty acid synthase	GO:0001503,GO:0001649,GO:0006082,GO:0006575,GO:0006629,GO:0006631,GO:0006637,GO:0006732,GO:0006766,GO:0006767,GO:0006790,GO:0006793,GO:0006807,GO:0008150,GO:0008152,GO:0009058,GO:0009108,GO:0009893,GO:0009987,GO:0015939,GO:0019222,GO:0019752,GO:0030154,GO:0031323,GO:0031325,GO:0032501,GO:0032502,GO:0032787,GO:0034641,GO:0035336,GO:0035337,GO:0035338,GO:0035383,GO:0035384,GO:0043436,GO:0043603,GO:…	0.184843	0.319	FALSE
PCBP1	poly(rC) binding protein 1	GO:0000375,GO:0000377,GO:0000398,GO:0006139,GO:0006396,GO:0006397,GO:0006725,GO:0006807,GO:0008150,GO:0008152,GO:0008380,GO:0009987,GO:0010467,GO:0016032,GO:0016070,GO:0016071,GO:0019058,GO:0019079,GO:0034641,GO:0039694,GO:0039703,GO:0043170,GO:0044033,GO:0044237,GO:0044238,GO:0044260,GO:0044403,GO:0044419,GO:0044764,GO:0046483,GO:0051704,GO:0071704,GO:0090304,GO:1901360	0.1773	0.219	FALSE
CLTC	clathrin heavy chain	GO:0000041,GO:0000226,GO:0000271,GO:0000278,GO:0000280,GO:0001503,GO:0001649,GO:0001736,GO:0001738,GO:0002009,GO:0002376,GO:0002478,GO:0002495,GO:0002504,GO:0005975,GO:0005976,GO:0006022,GO:0006023,GO:0006024,GO:0006109,GO:0006461,GO:0006807,GO:0006810,GO:0006811,GO:0006812,GO:0006826,GO:0006886,GO:0006897,GO:0006898,GO:0006928,GO:0006996,GO:0007009,GO:0007010,GO:0007017,GO:0007018,GO:0007049,GO:…	0.167931	0.279	FALSE
CDK5	cyclin dependent kinase 5	GO:0000902,GO:0000904,GO:0001505,GO:0001764,GO:0006139,GO:0006351,GO:0006355,GO:0006464,GO:0006468,GO:0006508,GO:0006725,GO:0006793,GO:0006796,GO:0006807,GO:0006810,GO:0006836,GO:0006887,GO:0006897,GO:0006898,GO:0006914,GO:0006915,GO:0006928,GO:0006996,GO:0007010,GO:0007049,GO:0007050,GO:0007154,GO:0007165,GO:0007267,GO:0007268,GO:0007269,GO:0007275,GO:0007399,GO:0007409,GO:0007416,GO:0007417,GO:…	0.166114	0.374	FALSE
RPL7	ribosomal protein L7	GO:0000184,GO:0000463,GO:0000470,GO:0000956,GO:0002181,GO:0006139,GO:0006364,GO:0006396,GO:0006401,GO:0006402,GO:0006412,GO:0006413,GO:0006518,GO:0006605,GO:0006612,GO:0006613,GO:0006614,GO:0006725,GO:0006807,GO:0006810,GO:0006886,GO:0008104,GO:0008150,GO:0008152,GO:0009056,GO:0009057,GO:0009058,GO:0009059,GO:0009892,GO:0009987,GO:0010467,GO:0010468,GO:0010605,GO:0010629,GO:0015031,GO:0015833,GO:…	0.160295	0.287	FALSE
RPS15A	ribosomal protein S15a	GO:0000184,GO:0000956,GO:0006139,GO:0006364,GO:0006396,GO:0006401,GO:0006402,GO:0006412,GO:0006413,GO:0006518,GO:0006605,GO:0006612,GO:0006613,GO:0006614,GO:0006725,GO:0006807,GO:0006810,GO:0006886,GO:0007049,GO:0008104,GO:0008150,GO:0008152,GO:0008283,GO:0008284,GO:0009056,GO:0009057,GO:0009058,GO:0009059,GO:0009605,GO:0009607,GO:0009615,GO:0009892,GO:0009987,GO:0010467,GO:0010468,GO:0010605,GO:…	0.157093	0.302	FALSE
PDE6H	phosphodiesterase 6H		0.156801	-1	FALSE
RPS16	ribosomal protein S16	GO:0000184,GO:0000462,GO:0000956,GO:0006139,GO:0006364,GO:0006396,GO:0006401,GO:0006402,GO:0006412,GO:0006413,GO:0006518,GO:0006605,GO:0006612,GO:0006613,GO:0006614,GO:0006725,GO:0006807,GO:0006810,GO:0006886,GO:0008104,GO:0008150,GO:0008152,GO:0009056,GO:0009057,GO:0009058,GO:0009059,GO:0009892,GO:0009987,GO:0010467,GO:0010468,GO:0010605,GO:0010629,GO:0015031,GO:0015833,GO:0016032,GO:0016070,GO:…	0.149881	0.283	FALSE
MYO6	myosin VI	GO:0006139,GO:0006351,GO:0006355,GO:0006357,GO:0006366,GO:0006725,GO:0006807,GO:0006810,GO:0006886,GO:0006897,GO:0006928,GO:0006950,GO:0006974,GO:0007154,GO:0007165,GO:0008104,GO:0008150,GO:0008152,GO:0009058,GO:0009059,GO:0009889,GO:0009891,GO:0009893,GO:0009987,GO:0010467,GO:0010468,GO:0010556,GO:0010557,GO:0010604,GO:0010628,GO:0015031,GO:0015833,GO:0016070,GO:0016192,GO:0018130,GO:0019219,GO:…	0.145506	0.206	FALSE
NUDT5	nudix hydrolase 5	GO:0005975,GO:0005996,GO:0006014,GO:0006139,GO:0006163,GO:0006325,GO:0006338,GO:0006725,GO:0006753,GO:0006793,GO:0006796,GO:0006807,GO:0006996,GO:0008150,GO:0008152,GO:0009056,GO:0009117,GO:0009123,GO:0009126,GO:0009132,GO:0009134,GO:0009141,GO:0009144,GO:0009150,GO:0009161,GO:0009167,GO:0009185,GO:0009191,GO:0009199,GO:0009205,GO:0009259,GO:0009987,GO:0016043,GO:0016052,GO:0019303,GO:0019321,GO:…	0.142369	0.162	FALSE
EARS2	glutamyl-tRNA synthetase 2, mitochondrial	GO:0000959,GO:0006082,GO:0006139,GO:0006399,GO:0006412,GO:0006418,GO:0006424,GO:0006518,GO:0006520,GO:0006725,GO:0006807,GO:0008150,GO:0008152,GO:0009058,GO:0009059,GO:0009987,GO:0010467,GO:0016070,GO:0019538,GO:0019752,GO:0032543,GO:0034641,GO:0034645,GO:0034660,GO:0043038,GO:0043039,GO:0043043,GO:0043170,GO:0043436,GO:0043603,GO:0043604,GO:0044237,GO:0044238,GO:0044249,GO:0044260,GO:0044267,GO:…	0.140106	0.17	FALSE
CTBP1	C-terminal binding protein 1	GO:0000122,GO:0006139,GO:0006325,GO:0006351,GO:0006355,GO:0006357,GO:0006366,GO:0006464,GO:0006468,GO:0006473,GO:0006475,GO:0006476,GO:0006725,GO:0006793,GO:0006796,GO:0006807,GO:0006996,GO:0007049,GO:0008150,GO:0008152,GO:0008283,GO:0008285,GO:0009058,GO:0009059,GO:0009889,GO:0009890,GO:0009892,GO:0009893,GO:0009987,GO:0010467,GO:0010468,GO:0010556,GO:0010558,GO:0010604,GO:0010605,GO:0010629,GO:…	0.138646	0.375	FALSE
CHAMP1	chromosome alignment maintaining phosphoprotein 1	GO:0000070,GO:0000278,GO:0000280,GO:0000819,GO:0006996,GO:0007049,GO:0007059,GO:0007067,GO:0007080,GO:0008104,GO:0008150,GO:0008608,GO:0009987,GO:0016043,GO:0022402,GO:0031134,GO:0033036,GO:0033365,GO:0034501,GO:0034502,GO:0034613,GO:0035372,GO:0044380,GO:0044699,GO:0044763,GO:0048285,GO:0050000,GO:0051179,GO:0051234,GO:0051276,GO:0051303,GO:0051310,GO:0051315,GO:0051640,GO:0051641,GO:0051649,GO:…	0.131486	0.11	FALSE
ZC3HAV1	zinc finger CCCH-type containing, antiviral 1	GO:0006139,GO:0006401,GO:0006402,GO:0006725,GO:0006807,GO:0008150,GO:0008152,GO:0009056,GO:0009057,GO:0009605,GO:0009607,GO:0009615,GO:0009892,GO:0009893,GO:0009894,GO:0009896,GO:0009987,GO:0010467,GO:0010468,GO:0010604,GO:0010605,GO:0010629,GO:0016032,GO:0016070,GO:0016071,GO:0019058,GO:0019079,GO:0019219,GO:0019222,GO:0019439,GO:0031323,GO:0031325,GO:0031329,GO:0031331,GO:0034641,GO:0034655,GO:…	0.130243	0.167	FALSE
RPL18A	ribosomal protein L18a	GO:0000184,GO:0000956,GO:0006139,GO:0006364,GO:0006396,GO:0006401,GO:0006402,GO:0006412,GO:0006413,GO:0006518,GO:0006605,GO:0006612,GO:0006613,GO:0006614,GO:0006725,GO:0006807,GO:0006810,GO:0006886,GO:0008104,GO:0008150,GO:0008152,GO:0009056,GO:0009057,GO:0009058,GO:0009059,GO:0009892,GO:0009987,GO:0010467,GO:0010468,GO:0010605,GO:0010629,GO:0015031,GO:0015833,GO:0016032,GO:0016070,GO:0016071,GO:…	0.13017	0.297	FALSE
SEC16A	SEC16 homolog A, endoplasmic reticulum export factor	GO:0006461,GO:0006810,GO:0006888,GO:0006900,GO:0006901,GO:0006903,GO:0006996,GO:0007029,GO:0007275,GO:0007399,GO:0007417,GO:0007420,GO:0008150,GO:0009987,GO:0010256,GO:0016043,GO:0016050,GO:0016192,GO:0021762,GO:0022607,GO:0030901,GO:0032501,GO:0032502,GO:0043933,GO:0044085,GO:0044699,GO:0044707,GO:0044763,GO:0044767,GO:0046907,GO:0048193,GO:0048199,GO:0048207,GO:0048208,GO:0048513,GO:0048731,GO:…	0.128927	0.247	FALSE
CSNK2A1	casein kinase 2 alpha 1	GO:0000070,GO:0000075,GO:0000278,GO:0000280,GO:0000819,GO:0001558,GO:0006457,GO:0006464,GO:0006468,GO:0006508,GO:0006629,GO:0006644,GO:0006650,GO:0006656,GO:0006793,GO:0006796,GO:0006807,GO:0006915,GO:0006996,GO:0007049,GO:0007059,GO:0007067,GO:0007088,GO:0007091,GO:0007093,GO:0007154,GO:0007165,GO:0007166,GO:0007267,GO:0007346,GO:0008150,GO:0008152,GO:0008219,GO:0008283,GO:0008284,GO:0008610,GO:…	0.128634	0.375	FALSE
SMC2	structural maintenance of chromosomes 2	GO:0000070,GO:0000278,GO:0000280,GO:0000819,GO:0006323,GO:0006996,GO:0007049,GO:0007059,GO:0007067,GO:0007076,GO:0008150,GO:0009987,GO:0016043,GO:0022402,GO:0030261,GO:0044699,GO:0044763,GO:0048285,GO:0051276,GO:0071103,GO:0071840,GO:0098813,GO:1902589,GO:1903047	0.127317	0.17	FALSE
RPS13	ribosomal protein S13	GO:0000184,GO:0000956,GO:0006139,GO:0006364,GO:0006396,GO:0006401,GO:0006402,GO:0006412,GO:0006413,GO:0006518,GO:0006605,GO:0006612,GO:0006613,GO:0006614,GO:0006725,GO:0006807,GO:0006810,GO:0006886,GO:0008104,GO:0008150,GO:0008152,GO:0008380,GO:0009056,GO:0009057,GO:0009058,GO:0009059,GO:0009892,GO:0009987,GO:0010467,GO:0010468,GO:0010605,GO:0010629,GO:0015031,GO:0015833,GO:0016032,GO:0016070,GO:…	0.126293	0.292	FALSE
SND1	staphylococcal nuclease and tudor domain containing 1	GO:0001503,GO:0001649,GO:0006139,GO:0006401,GO:0006725,GO:0006807,GO:0008150,GO:0008152,GO:0009056,GO:0009057,GO:0009987,GO:0016070,GO:0019439,GO:0030154,GO:0032501,GO:0032502,GO:0034641,GO:0034655,GO:0043170,GO:0044237,GO:0044238,GO:0044248,GO:0044260,GO:0044265,GO:0044270,GO:0044699,GO:0044707,GO:0044763,GO:0044767,GO:0046483,GO:0046700,GO:0048869,GO:0071704,GO:0090304,GO:1901360,GO:1901361,GO:…	0.117727	0.336	FALSE
SEC24C	SEC24 homolog C, COPII coat complex component	GO:0002376,GO:0002474,GO:0002478,GO:0002495,GO:0002504,GO:0006461,GO:0006810,GO:0006888,GO:0006900,GO:0006901,GO:0006903,GO:0006996,GO:0008150,GO:0009987,GO:0016043,GO:0016050,GO:0016192,GO:0019882,GO:0019884,GO:0019886,GO:0022607,GO:0043933,GO:0044085,GO:0044699,GO:0044763,GO:0046907,GO:0048002,GO:0048193,GO:0048199,GO:0048207,GO:0048208,GO:0051179,GO:0051234,GO:0051640,GO:0051641,GO:0051648,GO:…	0.116409	0.123	FALSE
CCNT1	cyclin T1	GO:0000079,GO:0001932,GO:0001934,GO:0006139,GO:0006351,GO:0006354,GO:0006355,GO:0006357,GO:0006366,GO:0006368,GO:0006378,GO:0006396,GO:0006397,GO:0006464,GO:0006468,GO:0006725,GO:0006793,GO:0006796,GO:0006807,GO:0007049,GO:0008150,GO:0008152,GO:0009058,GO:0009059,GO:0009301,GO:0009889,GO:0009891,GO:0009892,GO:0009893,GO:0009987,GO:0010467,GO:0010468,GO:0010556,GO:0010557,GO:0010562,GO:0010604,GO:…	0.112157	0.32	FALSE
ILK	integrin linked kinase	GO:0000165,GO:0000902,GO:0000904,GO:0001775,GO:0006139,GO:0006351,GO:0006355,GO:0006464,GO:0006468,GO:0006725,GO:0006793,GO:0006796,GO:0006807,GO:0006950,GO:0007154,GO:0007155,GO:0007160,GO:0007165,GO:0007166,GO:0007229,GO:0007267,GO:0007275,GO:0007596,GO:0007599,GO:0008150,GO:0008152,GO:0008283,GO:0009058,GO:0009059,GO:0009611,GO:0009653,GO:0009889,GO:0009891,GO:0009893,GO:0009966,GO:0009967,GO:…	0.111497	0.422	TRUE
SGPL1	sphingosine-1-phosphate lyase 1	GO:0006082,GO:0006629,GO:0006631,GO:0006643,GO:0006665,GO:0006672,GO:0006807,GO:0006915,GO:0007154,GO:0007165,GO:0008150,GO:0008152,GO:0008219,GO:0008610,GO:0009056,GO:0009058,GO:0009987,GO:0012501,GO:0016042,GO:0019752,GO:0023052,GO:0030148,GO:0030149,GO:0032787,GO:0034641,GO:0043436,GO:0043603,GO:0044237,GO:0044238,GO:0044242,GO:0044248,GO:0044249,GO:0044255,GO:0044281,GO:0044699,GO:0044700,GO:…	0.108049	0.216	FALSE
FAM120A	family with sequence similarity 120A		0.107756	-1	FALSE
TRIP6	thyroid hormone receptor interactor 6	GO:0006605,GO:0006606,GO:0006810,GO:0006886,GO:0006913,GO:0006928,GO:0007044,GO:0007045,GO:0007154,GO:0007155,GO:0007160,GO:0007165,GO:0007249,GO:0007253,GO:0008104,GO:0008150,GO:0008588,GO:0009966,GO:0009967,GO:0009968,GO:0009987,GO:0010646,GO:0010647,GO:0010648,GO:0015031,GO:0015833,GO:0016043,GO:0016477,GO:0017038,GO:0022607,GO:0022610,GO:0023051,GO:0023052,GO:0023056,GO:0023057,GO:0030334,GO:…	0.101956	0.163	FALSE
RPL13	ribosomal protein L13	GO:0000184,GO:0000956,GO:0006139,GO:0006364,GO:0006396,GO:0006401,GO:0006402,GO:0006412,GO:0006413,GO:0006518,GO:0006605,GO:0006612,GO:0006613,GO:0006614,GO:0006725,GO:0006807,GO:0006810,GO:0006886,GO:0008104,GO:0008150,GO:0008152,GO:0009056,GO:0009057,GO:0009058,GO:0009059,GO:0009892,GO:0009987,GO:0010467,GO:0010468,GO:0010605,GO:0010629,GO:0015031,GO:0015833,GO:0016032,GO:0016070,GO:0016071,GO:…	0.100781	0.297	FALSE
RPL10A	ribosomal protein L10a	GO:0000184,GO:0000470,GO:0000956,GO:0006139,GO:0006364,GO:0006396,GO:0006401,GO:0006402,GO:0006412,GO:0006413,GO:0006518,GO:0006605,GO:0006612,GO:0006613,GO:0006614,GO:0006725,GO:0006807,GO:0006810,GO:0006886,GO:0008104,GO:0008150,GO:0008152,GO:0009056,GO:0009057,GO:0009058,GO:0009059,GO:0009892,GO:0009987,GO:0010467,GO:0010468,GO:0010605,GO:0010629,GO:0015031,GO:0015833,GO:0016032,GO:0016070,GO:…	0.0960778	0.293	FALSE
CSTF1	cleavage stimulation factor subunit 1	GO:0000375,GO:0000377,GO:0000398,GO:0006139,GO:0006351,GO:0006353,GO:0006366,GO:0006369,GO:0006396,GO:0006397,GO:0006725,GO:0006807,GO:0008150,GO:0008152,GO:0008380,GO:0009058,GO:0009059,GO:0009987,GO:0010467,GO:0016070,GO:0016071,GO:0018130,GO:0019438,GO:0031123,GO:0031124,GO:0032774,GO:0034641,GO:0034645,GO:0034654,GO:0043170,GO:0044237,GO:0044238,GO:0044249,GO:0044260,GO:0044271,GO:0046483,GO:…	0.0917389	0.175	FALSE
PYCRL	PYCRL		0.0827575	-1	FALSE
RFC3	replication factor C subunit 3	GO:0000722,GO:0000723,GO:0000731,GO:0006139,GO:0006259,GO:0006260,GO:0006261,GO:0006271,GO:0006275,GO:0006281,GO:0006283,GO:0006289,GO:0006296,GO:0006297,GO:0006301,GO:0006310,GO:0006312,GO:0006725,GO:0006807,GO:0006950,GO:0006974,GO:0006996,GO:0007154,GO:0007165,GO:0008150,GO:0008152,GO:0009058,GO:0009059,GO:0009889,GO:0009891,GO:0009893,GO:0009966,GO:0009987,GO:0010033,GO:0010556,GO:0010557,GO:…	0.0760499	0.22	FALSE
MRPS15	mitochondrial ribosomal protein S15	GO:0006412,GO:0006414,GO:0006415,GO:0006518,GO:0006807,GO:0008150,GO:0008152,GO:0009058,GO:0009059,GO:0009987,GO:0010467,GO:0016043,GO:0019538,GO:0022411,GO:0032543,GO:0032984,GO:0034641,GO:0034645,GO:0043043,GO:0043170,GO:0043241,GO:0043603,GO:0043604,GO:0043624,GO:0043933,GO:0044237,GO:0044238,GO:0044249,GO:0044260,GO:0044267,GO:0044271,GO:0044699,GO:0044763,GO:0070125,GO:0070126,GO:0071704,GO:…	0.0705163	0.248	FALSE
ACTR3	ARP3 actin related protein 3 homolog	GO:0002252,GO:0002253,GO:0002376,GO:0002429,GO:0002431,GO:0002433,GO:0002682,GO:0002684,GO:0002757,GO:0002764,GO:0002768,GO:0006461,GO:0006810,GO:0006897,GO:0006909,GO:0006928,GO:0006955,GO:0006996,GO:0007010,GO:0007015,GO:0007154,GO:0007165,GO:0007166,GO:0007167,GO:0007169,GO:0008064,GO:0008150,GO:0008154,GO:0009987,GO:0010638,GO:0016043,GO:0016192,GO:0022607,GO:0023052,GO:0030029,GO:0030030,GO:…	0.0678585	0.218	FALSE
COPB1	coatomer protein complex subunit beta 1	GO:0001775,GO:0002252,GO:0002263,GO:0002274,GO:0002275,GO:0002283,GO:0002366,GO:0002376,GO:0002443,GO:0002444,GO:0002446,GO:0006810,GO:0006887,GO:0006888,GO:0006890,GO:0006891,GO:0006955,GO:0008150,GO:0009987,GO:0016192,GO:0032940,GO:0036230,GO:0042119,GO:0043299,GO:0043312,GO:0044699,GO:0044763,GO:0044765,GO:0045055,GO:0045321,GO:0046903,GO:0046907,GO:0048193,GO:0050896,GO:0051179,GO:0051234,GO:…	0.0657166	0.125	FALSE
ABCF3	ATP binding cassette subfamily F member 3		0.0651995	-1	FALSE
THOC3	THO complex 3	GO:0006139,GO:0006351,GO:0006353,GO:0006366,GO:0006369,GO:0006396,GO:0006397,GO:0006403,GO:0006405,GO:0006406,GO:0006611,GO:0006725,GO:0006807,GO:0006810,GO:0006886,GO:0006913,GO:0008104,GO:0008150,GO:0008152,GO:0009058,GO:0009059,GO:0009987,GO:0010467,GO:0015031,GO:0015833,GO:0015931,GO:0016032,GO:0016070,GO:0016071,GO:0018130,GO:0019058,GO:0019438,GO:0031123,GO:0031124,GO:0032774,GO:0033036,GO:…	0.0619481	0.189	FALSE
NPLOC4	NPL4 homolog, ubiquitin recognition factor	GO:0000731,GO:0001816,GO:0001817,GO:0001818,GO:0001819,GO:0002218,GO:0002221,GO:0002252,GO:0002253,GO:0002376,GO:0002682,GO:0002683,GO:0002684,GO:0002697,GO:0002698,GO:0002753,GO:0002757,GO:0002758,GO:0002764,GO:0002831,GO:0002832,GO:0006139,GO:0006259,GO:0006281,GO:0006301,GO:0006508,GO:0006511,GO:0006725,GO:0006807,GO:0006810,GO:0006886,GO:0006950,GO:0006952,GO:0006955,GO:0006974,GO:0006996,GO:…	0.0558102	0.357	FALSE
MRPS21	mitochondrial ribosomal protein S21	GO:0006412,GO:0006414,GO:0006415,GO:0006518,GO:0006807,GO:0008150,GO:0008152,GO:0009058,GO:0009059,GO:0009987,GO:0010467,GO:0016043,GO:0019538,GO:0022411,GO:0032543,GO:0032984,GO:0034641,GO:0034645,GO:0043043,GO:0043170,GO:0043241,GO:0043603,GO:0043604,GO:0043624,GO:0043933,GO:0044237,GO:0044238,GO:0044249,GO:0044260,GO:0044267,GO:0044271,GO:0044699,GO:0044763,GO:0070125,GO:0070126,GO:0071704,GO:…	0.0552923	0.248	FALSE
ZC3H11A	zinc finger CCCH-type containing 11A	GO:0006139,GO:0006351,GO:0006353,GO:0006366,GO:0006369,GO:0006396,GO:0006397,GO:0006403,GO:0006405,GO:0006406,GO:0006611,GO:0006725,GO:0006807,GO:0006810,GO:0006886,GO:0006913,GO:0008104,GO:0008150,GO:0008152,GO:0009058,GO:0009059,GO:0009987,GO:0010467,GO:0015031,GO:0015833,GO:0015931,GO:0016070,GO:0016071,GO:0016973,GO:0018130,GO:0019438,GO:0031123,GO:0031124,GO:0032774,GO:0033036,GO:0034613,GO:…	0.0544783	0.196	FALSE
HNRNPF	heterogeneous nuclear ribonucleoprotein F	GO:0000375,GO:0000377,GO:0000398,GO:0006139,GO:0006396,GO:0006397,GO:0006725,GO:0006807,GO:0007154,GO:0007165,GO:0007166,GO:0007167,GO:0007169,GO:0008150,GO:0008152,GO:0008380,GO:0008543,GO:0009719,GO:0009987,GO:0010033,GO:0010467,GO:0010468,GO:0016070,GO:0016071,GO:0019219,GO:0019222,GO:0023052,GO:0031323,GO:0034641,GO:0042221,GO:0043170,GO:0043484,GO:0044237,GO:0044238,GO:0044260,GO:0044344,GO:…	0.0541823	0.245	FALSE
FAM96B	family with sequence similarity 96 member B	GO:0006790,GO:0007059,GO:0008150,GO:0008152,GO:0009058,GO:0009987,GO:0016043,GO:0016226,GO:0022607,GO:0031163,GO:0044085,GO:0044237,GO:0044249,GO:0044699,GO:0044763,GO:0051186,GO:0051188,GO:0071840	0.043813	0.198	FALSE
EEF1D	eukaryotic translation elongation factor 1 delta	GO:0006412,GO:0006414,GO:0006518,GO:0006807,GO:0007154,GO:0007165,GO:0007249,GO:0008150,GO:0008152,GO:0009058,GO:0009059,GO:0009314,GO:0009628,GO:0009966,GO:0009967,GO:0009987,GO:0010212,GO:0010467,GO:0010646,GO:0010647,GO:0019538,GO:0023051,GO:0023052,GO:0023056,GO:0034641,GO:0034645,GO:0035556,GO:0043043,GO:0043122,GO:0043123,GO:0043170,GO:0043603,GO:0043604,GO:0044237,GO:0044238,GO:0044249,GO:…	0.0414405	0.227	FALSE
RPS6	ribosomal protein S6	GO:0000184,GO:0000956,GO:0006139,GO:0006364,GO:0006396,GO:0006401,GO:0006402,GO:0006412,GO:0006413,GO:0006518,GO:0006605,GO:0006612,GO:0006613,GO:0006614,GO:0006725,GO:0006807,GO:0006810,GO:0006886,GO:0006915,GO:0007154,GO:0007165,GO:0008104,GO:0008150,GO:0008152,GO:0008219,GO:0009056,GO:0009057,GO:0009058,GO:0009059,GO:0009892,GO:0009987,GO:0010467,GO:0010468,GO:0010605,GO:0010629,GO:0010941,GO:…	0.0381026	0.278	FALSE
NSF	N-ethylmaleimide sensitive factor, vesicle fusing ATPase	GO:0001881,GO:0001919,GO:0001921,GO:0006461,GO:0006810,GO:0006886,GO:0006887,GO:0006888,GO:0006890,GO:0006900,GO:0006901,GO:0006903,GO:0006996,GO:0008104,GO:0008150,GO:0008152,GO:0009056,GO:0009057,GO:0009893,GO:0009894,GO:0009896,GO:0009987,GO:0010604,GO:0015031,GO:0015833,GO:0016043,GO:0016050,GO:0016192,GO:0017157,GO:0019222,GO:0019538,GO:0022411,GO:0022607,GO:0023051,GO:0023052,GO:0023056,GO:…	0.0346888	0.277	FALSE
ASS1	argininosuccinate synthase 1	GO:0000050,GO:0000052,GO:0000053,GO:0006082,GO:0006520,GO:0006525,GO:0006526,GO:0006531,GO:0006575,GO:0006807,GO:0006809,GO:0006950,GO:0007155,GO:0007159,GO:0007162,GO:0008150,GO:0008152,GO:0008652,GO:0009058,GO:0009064,GO:0009066,GO:0009084,GO:0009889,GO:0009891,GO:0009893,GO:0009987,GO:0016053,GO:0016337,GO:0019222,GO:0019627,GO:0019752,GO:0022407,GO:0022408,GO:0022610,GO:0030155,GO:0031323,GO:…	0.0337236	0.196	FALSE
CNP	2',3'-cyclic nucleotide 3' phosphodiesterase	GO:0007154,GO:0007267,GO:0007268,GO:0007275,GO:0007399,GO:0007417,GO:0007420,GO:0008150,GO:0009987,GO:0021762,GO:0023052,GO:0030901,GO:0032501,GO:0032502,GO:0044699,GO:0044700,GO:0044707,GO:0044763,GO:0044767,GO:0048513,GO:0048731,GO:0048856,GO:0048857,GO:0060322,GO:0098916,GO:0099536,GO:0099537	0.0324613	0.221	FALSE
IK	IK cytokine, down-regulator of HLA II	GO:0002376,GO:0006955,GO:0007154,GO:0007267,GO:0008150,GO:0009987,GO:0023052,GO:0044699,GO:0044700,GO:0044763,GO:0050896	0.0314216	0.161	FALSE
RPL35	ribosomal protein L35	GO:0000184,GO:0000463,GO:0000470,GO:0000956,GO:0006139,GO:0006364,GO:0006396,GO:0006401,GO:0006402,GO:0006412,GO:0006413,GO:0006518,GO:0006605,GO:0006612,GO:0006613,GO:0006614,GO:0006725,GO:0006807,GO:0006810,GO:0006886,GO:0008104,GO:0008150,GO:0008152,GO:0009056,GO:0009057,GO:0009058,GO:0009059,GO:0009892,GO:0009987,GO:0010467,GO:0010468,GO:0010605,GO:0010629,GO:0015031,GO:0015833,GO:0016032,GO:…	0.0298617	0.292	FALSE
BUB3	BUB3, mitotic checkpoint protein	GO:0000075,GO:0000278,GO:0000819,GO:0006464,GO:0006508,GO:0006511,GO:0006996,GO:0007049,GO:0007059,GO:0007062,GO:0007346,GO:0008150,GO:0008152,GO:0008608,GO:0009056,GO:0009057,GO:0009892,GO:0009893,GO:0009894,GO:0009896,GO:0009987,GO:0010498,GO:0010564,GO:0010604,GO:0010605,GO:0016043,GO:0016567,GO:0019222,GO:0019538,GO:0019941,GO:0022402,GO:0030162,GO:0030163,GO:0031145,GO:0031323,GO:0031324,GO:…	0.0201219	0.503	TRUE
SRRT	serrate, RNA effector molecule	GO:0000375,GO:0000377,GO:0000398,GO:0006139,GO:0006351,GO:0006355,GO:0006366,GO:0006396,GO:0006397,GO:0006417,GO:0006725,GO:0006807,GO:0008150,GO:0008152,GO:0008283,GO:0008380,GO:0009058,GO:0009059,GO:0009301,GO:0009889,GO:0009890,GO:0009892,GO:0009987,GO:0010033,GO:0010467,GO:0010468,GO:0010556,GO:0010558,GO:0010605,GO:0010608,GO:0010629,GO:0014070,GO:0016070,GO:0016071,GO:0016073,GO:0016441,GO:…	0.0107397	0.289	FALSE
CAMK2G	calcium/calmodulin dependent protein kinase II gamma	GO:0000165,GO:0002376,GO:0002790,GO:0003008,GO:0003012,GO:0006461,GO:0006464,GO:0006468,GO:0006793,GO:0006796,GO:0006810,GO:0006811,GO:0006812,GO:0006816,GO:0006950,GO:0006952,GO:0006955,GO:0007154,GO:0007165,GO:0007166,GO:0007267,GO:0007275,GO:0007399,GO:0008104,GO:0008150,GO:0008152,GO:0009266,GO:0009306,GO:0009408,GO:0009628,GO:0009914,GO:0009987,GO:0010033,GO:0010817,GO:0010959,GO:0014733,GO:…	0.00947276	0.41	FALSE
AP1M1	adaptor related protein complex 1 mu 1 subunit	GO:0001775,GO:0002252,GO:0002263,GO:0002274,GO:0002275,GO:0002283,GO:0002366,GO:0002376,GO:0002443,GO:0002444,GO:0002446,GO:0002478,GO:0002495,GO:0002504,GO:0002682,GO:0002697,GO:0002831,GO:0006810,GO:0006887,GO:0006950,GO:0006952,GO:0006955,GO:0006996,GO:0008150,GO:0009605,GO:0009607,GO:0009615,GO:0009987,GO:0016032,GO:0016043,GO:0016050,GO:0016192,GO:0016197,GO:0019882,GO:0019884,GO:0019886,GO:…	0.00626704	0.142	FALSE
FNDC3A	fibronectin type III domain containing 3A		0.0058196	-1	FALSE
RPS20	ribosomal protein S20	GO:0000184,GO:0000956,GO:0006139,GO:0006364,GO:0006396,GO:0006401,GO:0006402,GO:0006412,GO:0006413,GO:0006518,GO:0006605,GO:0006612,GO:0006613,GO:0006614,GO:0006725,GO:0006807,GO:0006810,GO:0006886,GO:0008104,GO:0008150,GO:0008152,GO:0009056,GO:0009057,GO:0009058,GO:0009059,GO:0009892,GO:0009987,GO:0010467,GO:0010468,GO:0010605,GO:0010629,GO:0015031,GO:0015833,GO:0016032,GO:0016070,GO:0016071,GO:…	0.00410412	0.297	FALSE
AGL	amylo-alpha-1, 6-glucosidase, 4-alpha-glucanotransferase	GO:0000272,GO:0001775,GO:0002252,GO:0002263,GO:0002274,GO:0002275,GO:0002283,GO:0002366,GO:0002376,GO:0002443,GO:0002444,GO:0002446,GO:0005975,GO:0005976,GO:0005977,GO:0005980,GO:0006073,GO:0006091,GO:0006112,GO:0006810,GO:0006887,GO:0006955,GO:0008150,GO:0008152,GO:0009056,GO:0009057,GO:0009251,GO:0009987,GO:0015980,GO:0016052,GO:0016192,GO:0032940,GO:0036230,GO:0042119,GO:0043170,GO:0043299,GO:…	0.00335812	0.173	FALSE
NCL	nucleolin	GO:0001525,GO:0001568,GO:0001944,GO:0006139,GO:0006351,GO:0006355,GO:0006356,GO:0006360,GO:0006412,GO:0006417,GO:0006518,GO:0006725,GO:0006807,GO:0007275,GO:0008150,GO:0008152,GO:0009058,GO:0009059,GO:0009303,GO:0009653,GO:0009889,GO:0009890,GO:0009891,GO:0009892,GO:0009893,GO:0009987,GO:0010467,GO:0010468,GO:0010556,GO:0010557,GO:0010558,GO:0010604,GO:0010605,GO:0010608,GO:0010628,GO:0010629,GO:…	0.00111957	0.281	FALSE

## Sheet: MEX3B
Gene name	Protein name	Annotated BP GOs	SILAC H/L Ratios (z-score)	WI of all GO terms (prey) vs all GO terms (bait)	Interaction is TRUE/FALSE based on WI ≥ 0.414
ARIH2	ariadne RBR E3 ubiquitin protein ligase 2	GO:0000209,GO:0002376,GO:0002520,GO:0006464,GO:0006508,GO:0006511,GO:0006605,GO:0006626,GO:0006810,GO:0006839,GO:0006886,GO:0006996,GO:0007005,GO:0007275,GO:0008104,GO:0008150,GO:0008152,GO:0008283,GO:0009056,GO:0009057,GO:0009893,GO:0009894,GO:0009896,GO:0009987,GO:0010498,GO:0010604,GO:0010638,GO:0010821,GO:0010822,GO:0015031,GO:0015833,GO:0016043,GO:0016049,GO:0016567,GO:0019222,GO:0019538,GO:…	15.378	0.382	FALSE
MEX3B	mex-3 RNA binding family member B	GO:0006464,GO:0006468,GO:0006793,GO:0006796,GO:0008150,GO:0008152,GO:0009987,GO:0016310,GO:0019538,GO:0036211,GO:0043170,GO:0043412,GO:0044237,GO:0044238,GO:0044260,GO:0044267,GO:0046777,GO:0071704	15.3698	1	TRUE			RBUL
MEX3C	mex-3 RNA binding family member C		15.0851	-1	FALSE			Protein interaction partners with z-score ≥ 2σ
VCP	valosin containing protein	GO:0000731,GO:0001775,GO:0002082,GO:0002252,GO:0002263,GO:0002274,GO:0002275,GO:0002283,GO:0002366,GO:0002376,GO:0002443,GO:0002444,GO:0002446,GO:0006091,GO:0006119,GO:0006139,GO:0006140,GO:0006163,GO:0006164,GO:0006259,GO:0006281,GO:0006301,GO:0006302,GO:0006457,GO:0006461,GO:0006464,GO:0006479,GO:0006486,GO:0006487,GO:0006508,GO:0006511,GO:0006515,GO:0006725,GO:0006732,GO:0006733,GO:0006734,GO:…	12.9442	0.259	FALSE
SQSTM1	sequestosome 1	GO:0000422,GO:0000423,GO:0006139,GO:0006351,GO:0006355,GO:0006357,GO:0006366,GO:0006508,GO:0006511,GO:0006725,GO:0006807,GO:0006810,GO:0006914,GO:0006915,GO:0006950,GO:0006996,GO:0007005,GO:0007154,GO:0007165,GO:0007249,GO:0007264,GO:0007265,GO:0008104,GO:0008150,GO:0008152,GO:0008219,GO:0009056,GO:0009057,GO:0009058,GO:0009059,GO:0009889,GO:0009891,GO:0009893,GO:0009966,GO:0009987,GO:0010467,GO:…	10.4923	0.139	FALSE
HSPA1A	heat shock protein family A (Hsp70) member 1A	GO:0000122,GO:0000226,GO:0000278,GO:0000280,GO:0000394,GO:0001558,GO:0001775,GO:0001816,GO:0001817,GO:0001819,GO:0001959,GO:0001961,GO:0002218,GO:0002221,GO:0002252,GO:0002253,GO:0002263,GO:0002274,GO:0002275,GO:0002283,GO:0002366,GO:0002376,GO:0002443,GO:0002444,GO:0002446,GO:0002682,GO:0002684,GO:0002753,GO:0002757,GO:0002758,GO:0002764,GO:0006139,GO:0006163,GO:0006351,GO:0006355,GO:0006357,GO:…	8.63303	0.136	FALSE
POLR3A	RNA polymerase III subunit A	GO:0000422,GO:0001816,GO:0001817,GO:0001819,GO:0002376,GO:0006139,GO:0006351,GO:0006605,GO:0006626,GO:0006725,GO:0006807,GO:0006810,GO:0006839,GO:0006886,GO:0006914,GO:0006950,GO:0006952,GO:0006955,GO:0006996,GO:0007005,GO:0008104,GO:0008150,GO:0008152,GO:0009056,GO:0009058,GO:0009059,GO:0009894,GO:0009987,GO:0010467,GO:0010506,GO:0010638,GO:0010821,GO:0010822,GO:0015031,GO:0015833,GO:0016043,GO:…	8.1657	0.13	FALSE
HSPA8	heat shock protein family A (Hsp70) member 8	GO:0000375,GO:0000377,GO:0000398,GO:0001505,GO:0001775,GO:0002252,GO:0002263,GO:0002274,GO:0002275,GO:0002283,GO:0002366,GO:0002376,GO:0002443,GO:0002444,GO:0002446,GO:0006139,GO:0006163,GO:0006351,GO:0006355,GO:0006396,GO:0006397,GO:0006457,GO:0006461,GO:0006464,GO:0006479,GO:0006518,GO:0006605,GO:0006622,GO:0006623,GO:0006725,GO:0006753,GO:0006793,GO:0006796,GO:0006807,GO:0006810,GO:0006836,GO:…	5.74992	0.173	FALSE
POLR1A	RNA polymerase I subunit A	GO:0006139,GO:0006351,GO:0006352,GO:0006353,GO:0006354,GO:0006360,GO:0006361,GO:0006362,GO:0006363,GO:0006725,GO:0006807,GO:0008104,GO:0008150,GO:0008152,GO:0009058,GO:0009059,GO:0009893,GO:0009987,GO:0010467,GO:0010468,GO:0010604,GO:0010628,GO:0016070,GO:0018130,GO:0019222,GO:0019438,GO:0032774,GO:0032879,GO:0032880,GO:0033036,GO:0033365,GO:0034504,GO:0034613,GO:0034641,GO:0034645,GO:0034654,GO:…	5.18853	0.197	FALSE
RPS27A	ribosomal protein S27a	GO:0000075,GO:0000077,GO:0000082,GO:0000086,GO:0000122,GO:0000165,GO:0000184,GO:0000187,GO:0000209,GO:0000271,GO:0000278,GO:0000715,GO:0000717,GO:0000731,GO:0000956,GO:0001666,GO:0001736,GO:0001738,GO:0001816,GO:0001817,GO:0001818,GO:0001932,GO:0001934,GO:0001959,GO:0002009,GO:0002218,GO:0002220,GO:0002221,GO:0002223,GO:0002224,GO:0002253,GO:0002376,GO:0002429,GO:0002682,GO:0002684,GO:0002753,GO:…	3.94908	0.206	FALSE
POLR2H	RNA polymerase II subunit H	GO:0000375,GO:0000377,GO:0000398,GO:0001816,GO:0001817,GO:0001819,GO:0006139,GO:0006259,GO:0006281,GO:0006283,GO:0006289,GO:0006351,GO:0006352,GO:0006353,GO:0006354,GO:0006360,GO:0006361,GO:0006362,GO:0006363,GO:0006366,GO:0006367,GO:0006368,GO:0006370,GO:0006396,GO:0006397,GO:0006725,GO:0006807,GO:0006950,GO:0006974,GO:0007154,GO:0007165,GO:0007166,GO:0007167,GO:0007169,GO:0008150,GO:0008152,GO:…	3.40936	0.212	FALSE
PDE12	phosphodiesterase 12		3.07397	-1	FALSE
PFKL	phosphofructokinase, liver type	GO:0001775,GO:0002252,GO:0002263,GO:0002274,GO:0002275,GO:0002283,GO:0002366,GO:0002376,GO:0002443,GO:0002444,GO:0002446,GO:0005975,GO:0005996,GO:0006002,GO:0006006,GO:0006007,GO:0006082,GO:0006090,GO:0006091,GO:0006096,GO:0006139,GO:0006163,GO:0006165,GO:0006461,GO:0006725,GO:0006732,GO:0006733,GO:0006734,GO:0006735,GO:0006753,GO:0006757,GO:0006793,GO:0006796,GO:0006807,GO:0006810,GO:0006887,GO:…	2.97927	0.247	FALSE
RPL34	ribosomal protein L34	GO:0000184,GO:0000956,GO:0006139,GO:0006364,GO:0006396,GO:0006401,GO:0006402,GO:0006412,GO:0006413,GO:0006518,GO:0006605,GO:0006612,GO:0006613,GO:0006614,GO:0006725,GO:0006807,GO:0006810,GO:0006886,GO:0008104,GO:0008150,GO:0008152,GO:0009056,GO:0009057,GO:0009058,GO:0009059,GO:0009892,GO:0009987,GO:0010467,GO:0010468,GO:0010605,GO:0010629,GO:0015031,GO:0015833,GO:0016032,GO:0016070,GO:0016071,GO:…	2.94056	0.277	FALSE
H2AFV	H2A histone family member V	GO:0006139,GO:0006325,GO:0006342,GO:0006351,GO:0006355,GO:0006725,GO:0006807,GO:0006996,GO:0008150,GO:0008152,GO:0009058,GO:0009059,GO:0009889,GO:0009890,GO:0009892,GO:0009987,GO:0010467,GO:0010468,GO:0010556,GO:0010558,GO:0010605,GO:0010629,GO:0016043,GO:0016070,GO:0016458,GO:0018130,GO:0019219,GO:0019222,GO:0019438,GO:0031323,GO:0031324,GO:0031326,GO:0031327,GO:0032774,GO:0034641,GO:0034645,GO:…	2.91913	0.136	FALSE
POLR1C	RNA polymerase I subunit C	GO:0001816,GO:0001817,GO:0001819,GO:0006139,GO:0006351,GO:0006352,GO:0006353,GO:0006354,GO:0006360,GO:0006361,GO:0006362,GO:0006363,GO:0006725,GO:0006807,GO:0008150,GO:0008152,GO:0009058,GO:0009059,GO:0009893,GO:0009987,GO:0010467,GO:0010468,GO:0010604,GO:0010628,GO:0016070,GO:0018130,GO:0019222,GO:0019438,GO:0032479,GO:0032481,GO:0032501,GO:0032606,GO:0032774,GO:0034641,GO:0034645,GO:0034654,GO:…	2.82273	0.21	FALSE
HIST1H4A	histone cluster 1 H4 family member a	GO:0000183,GO:0000723,GO:0000726,GO:0002376,GO:0002520,GO:0002682,GO:0002683,GO:0006139,GO:0006259,GO:0006281,GO:0006302,GO:0006303,GO:0006323,GO:0006325,GO:0006333,GO:0006334,GO:0006335,GO:0006336,GO:0006338,GO:0006342,GO:0006351,GO:0006355,GO:0006461,GO:0006725,GO:0006807,GO:0006950,GO:0006974,GO:0006996,GO:0007275,GO:0008150,GO:0008152,GO:0009058,GO:0009059,GO:0009889,GO:0009890,GO:0009892,GO:…	2.76151	0.218	FALSE
HIST1H2BC	histone cluster 1 H2B family member c	GO:0002227,GO:0002251,GO:0002376,GO:0002385,GO:0006323,GO:0006325,GO:0006333,GO:0006334,GO:0006464,GO:0006950,GO:0006952,GO:0006955,GO:0006959,GO:0006996,GO:0008150,GO:0008152,GO:0009605,GO:0009607,GO:0009617,GO:0009987,GO:0016043,GO:0016567,GO:0019538,GO:0019730,GO:0019731,GO:0022607,GO:0031497,GO:0032446,GO:0034622,GO:0034728,GO:0036211,GO:0042742,GO:0043170,GO:0043207,GO:0043412,GO:0043933,GO:…	2.6668	0.296	FALSE
HUWE1	HECT, UBA and WWE domain containing 1, E3 ubiquitin protein ligase	GO:0000209,GO:0001775,GO:0002252,GO:0002263,GO:0002274,GO:0002275,GO:0002283,GO:0002366,GO:0002376,GO:0002443,GO:0002444,GO:0002446,GO:0006139,GO:0006259,GO:0006281,GO:0006284,GO:0006325,GO:0006464,GO:0006513,GO:0006605,GO:0006626,GO:0006725,GO:0006807,GO:0006810,GO:0006839,GO:0006886,GO:0006887,GO:0006950,GO:0006955,GO:0006974,GO:0006996,GO:0007005,GO:0008104,GO:0008150,GO:0008152,GO:0009987,GO:…	2.61073	0.406	FALSE
EIF4G1	eukaryotic translation initiation factor 4 gamma 1	GO:0000082,GO:0000184,GO:0000278,GO:0000288,GO:0000289,GO:0000956,GO:0001558,GO:0001932,GO:0001933,GO:0001934,GO:0002181,GO:0002183,GO:0002191,GO:0006139,GO:0006401,GO:0006402,GO:0006412,GO:0006413,GO:0006417,GO:0006446,GO:0006461,GO:0006464,GO:0006468,GO:0006518,GO:0006725,GO:0006793,GO:0006796,GO:0006807,GO:0006914,GO:0006950,GO:0006996,GO:0007005,GO:0007049,GO:0007275,GO:0007346,GO:0007399,GO:…	2.57663	0.208	FALSE
HIST1H2AJ	histone cluster 1 H2A family member j		2.48553	-1	FALSE
ZGPAT	zinc finger CCCH-type and G-patch domain containing	GO:0000122,GO:0001932,GO:0001933,GO:0006139,GO:0006351,GO:0006355,GO:0006357,GO:0006366,GO:0006464,GO:0006468,GO:0006469,GO:0006725,GO:0006793,GO:0006796,GO:0006807,GO:0007154,GO:0007165,GO:0007166,GO:0007167,GO:0007169,GO:0007173,GO:0007175,GO:0007176,GO:0008150,GO:0008152,GO:0009058,GO:0009059,GO:0009889,GO:0009890,GO:0009892,GO:0009966,GO:0009968,GO:0009987,GO:0010467,GO:0010468,GO:0010469,GO:…	2.44882	0.235	FALSE
DHX36	DEAH-box helicase 36	GO:0000723,GO:0001503,GO:0001816,GO:0001817,GO:0001819,GO:0006139,GO:0006259,GO:0006351,GO:0006355,GO:0006357,GO:0006366,GO:0006396,GO:0006725,GO:0006807,GO:0006996,GO:0008150,GO:0008152,GO:0009058,GO:0009059,GO:0009889,GO:0009891,GO:0009893,GO:0009987,GO:0010467,GO:0010468,GO:0010501,GO:0010556,GO:0010557,GO:0010604,GO:0010608,GO:0010628,GO:0010638,GO:0016043,GO:0016070,GO:0018130,GO:0019219,GO:…	2.39774	0.226	FALSE
CSE1L	chromosome segregation 1 like	GO:0006915,GO:0008150,GO:0008219,GO:0008283,GO:0009987,GO:0012501,GO:0044699,GO:0044763	2.3892	0.092	FALSE
H2AFY	H2A histone family member Y	GO:0000070,GO:0000122,GO:0000278,GO:0000280,GO:0000819,GO:0001932,GO:0001933,GO:0006139,GO:0006323,GO:0006325,GO:0006333,GO:0006334,GO:0006342,GO:0006351,GO:0006355,GO:0006356,GO:0006357,GO:0006360,GO:0006366,GO:0006464,GO:0006468,GO:0006469,GO:0006479,GO:0006629,GO:0006725,GO:0006793,GO:0006796,GO:0006807,GO:0006950,GO:0006979,GO:0006996,GO:0007049,GO:0007059,GO:0007062,GO:0007063,GO:0007064,GO:…	2.32917	0.188	FALSE
DPM1	dolichyl-phosphate mannosyltransferase subunit 1, catalytic	GO:0006066,GO:0006464,GO:0006486,GO:0006487,GO:0006493,GO:0006497,GO:0006505,GO:0006506,GO:0006629,GO:0006643,GO:0006644,GO:0006650,GO:0006661,GO:0006664,GO:0006720,GO:0006793,GO:0006796,GO:0008150,GO:0008152,GO:0008610,GO:0008654,GO:0009058,GO:0009059,GO:0009100,GO:0009101,GO:0009247,GO:0009987,GO:0016093,GO:0018193,GO:0018196,GO:0018279,GO:0019348,GO:0019538,GO:0019637,GO:0034645,GO:0035268,GO:…	2.30835	0.422	TRUE
AKAP8L	A-kinase anchoring protein 8 like	GO:0000070,GO:0000278,GO:0000280,GO:0000819,GO:0001932,GO:0006139,GO:0006323,GO:0006325,GO:0006351,GO:0006355,GO:0006357,GO:0006366,GO:0006396,GO:0006397,GO:0006403,GO:0006405,GO:0006406,GO:0006464,GO:0006468,GO:0006476,GO:0006611,GO:0006725,GO:0006793,GO:0006796,GO:0006807,GO:0006810,GO:0006886,GO:0006913,GO:0006996,GO:0006997,GO:0006998,GO:0007049,GO:0007059,GO:0007067,GO:0007076,GO:0008104,GO:…	2.28171	0.238	FALSE
HIST1H2AC	histone cluster 1 H2A family member c	GO:0006139,GO:0006325,GO:0006342,GO:0006351,GO:0006355,GO:0006725,GO:0006807,GO:0006996,GO:0008150,GO:0008152,GO:0008283,GO:0008285,GO:0009058,GO:0009059,GO:0009889,GO:0009890,GO:0009892,GO:0009987,GO:0010467,GO:0010468,GO:0010556,GO:0010558,GO:0010605,GO:0010629,GO:0016043,GO:0016070,GO:0016458,GO:0018130,GO:0019219,GO:0019222,GO:0019438,GO:0031323,GO:0031324,GO:0031326,GO:0031327,GO:0032774,GO:…	2.27955	0.127	FALSE
PSMC5	proteasome 26S subunit, ATPase 5	GO:0000086,GO:0000165,GO:0000209,GO:0000278,GO:0001666,GO:0001736,GO:0001738,GO:0002009,GO:0002218,GO:0002220,GO:0002223,GO:0002253,GO:0002376,GO:0002429,GO:0002474,GO:0002478,GO:0002479,GO:0002682,GO:0002684,GO:0002757,GO:0002758,GO:0002764,GO:0002768,GO:0006082,GO:0006139,GO:0006351,GO:0006352,GO:0006355,GO:0006357,GO:0006366,GO:0006367,GO:0006461,GO:0006464,GO:0006468,GO:0006508,GO:0006511,GO:…	2.26728	0.232	FALSE
TXNDC17	thioredoxin domain containing 17	GO:0007154,GO:0007165,GO:0007166,GO:0008150,GO:0009987,GO:0010033,GO:0019221,GO:0023052,GO:0033209,GO:0034097,GO:0034612,GO:0042221,GO:0044699,GO:0044700,GO:0050789,GO:0050794,GO:0050896,GO:0051716,GO:0065007,GO:0070887,GO:0071310,GO:0071345,GO:0071356	2.22892	0.059	FALSE
RECQL	RecQ like helicase	GO:0000724,GO:0000725,GO:0000733,GO:0006139,GO:0006259,GO:0006281,GO:0006302,GO:0006310,GO:0006725,GO:0006807,GO:0006950,GO:0006974,GO:0006996,GO:0008150,GO:0008152,GO:0009987,GO:0016043,GO:0032392,GO:0033554,GO:0034641,GO:0043170,GO:0044237,GO:0044238,GO:0044260,GO:0046483,GO:0050896,GO:0051276,GO:0051716,GO:0071103,GO:0071704,GO:0071840,GO:0090304,GO:1901360	2.16632	0.338	FALSE
METTL13	methyltransferase like 13		2.15974	-1	FALSE
GART	phosphoribosylglycinamide formyltransferase, phosphoribosylglycinamide synthetase, phosphoribosylaminoimidazole synthetase	GO:0006139,GO:0006725,GO:0006753,GO:0006793,GO:0006796,GO:0006807,GO:0008150,GO:0008152,GO:0009058,GO:0009123,GO:0009124,GO:0009126,GO:0009127,GO:0009156,GO:0009161,GO:0009167,GO:0009168,GO:0009987,GO:0018130,GO:0019438,GO:0019637,GO:0034641,GO:0034654,GO:0044237,GO:0044238,GO:0044249,GO:0044271,GO:0044281,GO:0044699,GO:0044710,GO:0044711,GO:0044763,GO:0046483,GO:0055086,GO:0071704,GO:0090407,GO:…	2.13852	0.212	FALSE
RANBP1	RAN binding protein 1	GO:0000082,GO:0000226,GO:0000278,GO:0000280,GO:0006403,GO:0006405,GO:0006508,GO:0006511,GO:0006605,GO:0006606,GO:0006810,GO:0006886,GO:0006913,GO:0006996,GO:0007010,GO:0007017,GO:0007049,GO:0007051,GO:0007067,GO:0007088,GO:0007098,GO:0007100,GO:0007154,GO:0007165,GO:0007346,GO:0008104,GO:0008150,GO:0008152,GO:0009056,GO:0009057,GO:0009987,GO:0010564,GO:0010638,GO:0015031,GO:0015833,GO:0015931,GO:…	2.12018	0.16	FALSE
SEH1L	SEH1 like nucleoporin	GO:0000070,GO:0000278,GO:0000280,GO:0000819,GO:0006139,GO:0006403,GO:0006405,GO:0006406,GO:0006409,GO:0006464,GO:0006611,GO:0006725,GO:0006807,GO:0006810,GO:0006886,GO:0006913,GO:0006950,GO:0006996,GO:0006997,GO:0006998,GO:0006999,GO:0007049,GO:0007059,GO:0007062,GO:0007067,GO:0007077,GO:0007080,GO:0007154,GO:0007165,GO:0008104,GO:0008150,GO:0008152,GO:0008608,GO:0008643,GO:0008645,GO:0009058,GO:…	2.08485	0.159	FALSE
TNRC6A	trinucleotide repeat containing 6A	GO:0006412,GO:0006417,GO:0006518,GO:0006807,GO:0007154,GO:0007165,GO:0007166,GO:0007223,GO:0007267,GO:0008150,GO:0008152,GO:0009058,GO:0009059,GO:0009889,GO:0009890,GO:0009892,GO:0009987,GO:0010467,GO:0010468,GO:0010556,GO:0010558,GO:0010605,GO:0010608,GO:0010629,GO:0016055,GO:0016441,GO:0016458,GO:0017148,GO:0019222,GO:0019538,GO:0023052,GO:0031047,GO:0031323,GO:0031324,GO:0031326,GO:0031327,GO:…	2.08117	0.162	FALSE
HIST2H3A	histone cluster 2 H3 family member a	GO:0000183,GO:0006139,GO:0006323,GO:0006325,GO:0006333,GO:0006334,GO:0006342,GO:0006351,GO:0006355,GO:0006725,GO:0006807,GO:0006950,GO:0006996,GO:0007596,GO:0007599,GO:0008150,GO:0008152,GO:0009058,GO:0009059,GO:0009611,GO:0009889,GO:0009890,GO:0009892,GO:0009893,GO:0009987,GO:0010467,GO:0010468,GO:0010556,GO:0010558,GO:0010604,GO:0010605,GO:0010628,GO:0010629,GO:0016043,GO:0016070,GO:0016458,GO:…	1.98176	0.29	FALSE
RHOT2	ras homolog family member T2	GO:0006810,GO:0006839,GO:0006915,GO:0006928,GO:0006996,GO:0007005,GO:0007006,GO:0007017,GO:0007018,GO:0007154,GO:0007165,GO:0007264,GO:0008150,GO:0008219,GO:0008637,GO:0009966,GO:0009987,GO:0010646,GO:0010970,GO:0012501,GO:0016043,GO:0019725,GO:0023051,GO:0023052,GO:0030705,GO:0034643,GO:0035556,GO:0035794,GO:0042592,GO:0044699,GO:0044700,GO:0044763,GO:0044765,GO:0044802,GO:0046902,GO:0046907,GO:…	1.97429	0.087	FALSE
IRS4	insulin receptor substrate 4	GO:0006629,GO:0007154,GO:0007165,GO:0007166,GO:0007167,GO:0007169,GO:0008150,GO:0008152,GO:0008286,GO:0009719,GO:0009725,GO:0009987,GO:0010033,GO:0010243,GO:0019216,GO:0019222,GO:0023052,GO:0032868,GO:0032869,GO:0032870,GO:0042221,GO:0043434,GO:0044238,GO:0044699,GO:0044700,GO:0044710,GO:0050789,GO:0050794,GO:0050896,GO:0051716,GO:0065007,GO:0070887,GO:0071310,GO:0071375,GO:0071417,GO:0071495,GO:…	1.95112	0.149	FALSE
SNRPN	small nuclear ribonucleoprotein polypeptide N	GO:0000375,GO:0000377,GO:0000398,GO:0006139,GO:0006396,GO:0006397,GO:0006725,GO:0006807,GO:0008150,GO:0008152,GO:0008380,GO:0009987,GO:0010467,GO:0016070,GO:0016071,GO:0034641,GO:0043170,GO:0044237,GO:0044238,GO:0044260,GO:0046483,GO:0071704,GO:0090304,GO:1901360	1.93763	0.317	FALSE
CBS	cystathionine-beta-synthase	GO:0000096,GO:0000097,GO:0000098,GO:0006082,GO:0006139,GO:0006259,GO:0006520,GO:0006534,GO:0006563,GO:0006565,GO:0006725,GO:0006790,GO:0006807,GO:0006950,GO:0007154,GO:0008150,GO:0008152,GO:0008652,GO:0009056,GO:0009058,GO:0009063,GO:0009069,GO:0009070,GO:0009071,GO:0009092,GO:0009093,GO:0009605,GO:0009987,GO:0009991,GO:0016053,GO:0016054,GO:0019344,GO:0019346,GO:0019448,GO:0019752,GO:0031668,GO:…	1.93538	0.216	FALSE
MKI67	marker of proliferation Ki-67	GO:0000278,GO:0000280,GO:0006325,GO:0006996,GO:0007049,GO:0007059,GO:0007067,GO:0007088,GO:0007346,GO:0008150,GO:0008283,GO:0009987,GO:0010564,GO:0016043,GO:0022402,GO:0033043,GO:0033044,GO:0044699,GO:0044763,GO:0048285,GO:0050789,GO:0050794,GO:0051128,GO:0051276,GO:0051726,GO:0051783,GO:0051983,GO:0065007,GO:0071840,GO:1902275,GO:1903047	1.89252	0.088	FALSE
DNAJB6	DnaJ heat shock protein family (Hsp40) member B6	GO:0006457,GO:0006508,GO:0006915,GO:0006950,GO:0006996,GO:0007010,GO:0008104,GO:0008150,GO:0008152,GO:0008219,GO:0009266,GO:0009408,GO:0009628,GO:0009892,GO:0009987,GO:0010466,GO:0010605,GO:0010941,GO:0010951,GO:0012501,GO:0016043,GO:0019222,GO:0019538,GO:0022607,GO:0030162,GO:0031323,GO:0031324,GO:0032268,GO:0032269,GO:0032879,GO:0032880,GO:0033036,GO:0033554,GO:0034605,GO:0042981,GO:0043066,GO:…	1.89177	0.132	FALSE
WDR82	WD repeat domain 82	GO:0006325,GO:0006464,GO:0006479,GO:0006996,GO:0008150,GO:0008152,GO:0008213,GO:0009987,GO:0016043,GO:0016569,GO:0016570,GO:0016571,GO:0018022,GO:0018023,GO:0018193,GO:0018205,GO:0019538,GO:0032259,GO:0034968,GO:0036211,GO:0043170,GO:0043412,GO:0043414,GO:0044237,GO:0044238,GO:0044260,GO:0044267,GO:0051276,GO:0051568,GO:0071704,GO:0071840,GO:0080182	1.84491	0.421	TRUE
HSPA5	heat shock protein family A (Hsp70) member 5	GO:0006139,GO:0006351,GO:0006355,GO:0006357,GO:0006366,GO:0006457,GO:0006508,GO:0006511,GO:0006725,GO:0006807,GO:0006915,GO:0006928,GO:0006950,GO:0006984,GO:0006986,GO:0007154,GO:0007165,GO:0007275,GO:0007399,GO:0007417,GO:0007420,GO:0008104,GO:0008150,GO:0008152,GO:0008219,GO:0009056,GO:0009057,GO:0009058,GO:0009059,GO:0009267,GO:0009605,GO:0009889,GO:0009891,GO:0009893,GO:0009966,GO:0009987,GO:…	1.84036	0.13	FALSE
LMNB1	lamin B1		1.83657	-1	FALSE
RPA1	replication protein A1	GO:0000082,GO:0000278,GO:0000722,GO:0000723,GO:0000724,GO:0000725,GO:0000731,GO:0006139,GO:0006259,GO:0006260,GO:0006261,GO:0006281,GO:0006283,GO:0006284,GO:0006289,GO:0006293,GO:0006294,GO:0006295,GO:0006296,GO:0006297,GO:0006298,GO:0006301,GO:0006302,GO:0006310,GO:0006312,GO:0006461,GO:0006725,GO:0006807,GO:0006950,GO:0006974,GO:0006996,GO:0007049,GO:0007154,GO:0007165,GO:0008104,GO:0008150,GO:…	1.81759	0.245	FALSE
KPNB1	karyopherin subunit beta 1	GO:0000060,GO:0000070,GO:0000226,GO:0000278,GO:0000280,GO:0000737,GO:0000819,GO:0001775,GO:0002252,GO:0002263,GO:0002274,GO:0002275,GO:0002283,GO:0002366,GO:0002376,GO:0002443,GO:0002444,GO:0002446,GO:0006139,GO:0006259,GO:0006308,GO:0006309,GO:0006605,GO:0006606,GO:0006607,GO:0006610,GO:0006725,GO:0006807,GO:0006810,GO:0006886,GO:0006887,GO:0006913,GO:0006915,GO:0006921,GO:0006928,GO:0006955,GO:…	1.81303	0.077	FALSE
SMC3	structural maintenance of chromosomes 3	GO:0000003,GO:0000278,GO:0000280,GO:0000819,GO:0006139,GO:0006259,GO:0006260,GO:0006261,GO:0006275,GO:0006725,GO:0006807,GO:0006996,GO:0007049,GO:0007059,GO:0007062,GO:0007067,GO:0007126,GO:0008150,GO:0008152,GO:0008156,GO:0009058,GO:0009059,GO:0009889,GO:0009890,GO:0009892,GO:0009987,GO:0010556,GO:0010558,GO:0010564,GO:0010605,GO:0010948,GO:0016032,GO:0016043,GO:0019058,GO:0019076,GO:0019219,GO:…	1.79552	0.126	FALSE
CDC20	cell division cycle 20	GO:0000278,GO:0000819,GO:0006464,GO:0006508,GO:0006511,GO:0006996,GO:0007049,GO:0007059,GO:0007062,GO:0007154,GO:0007267,GO:0007268,GO:0007275,GO:0007346,GO:0007399,GO:0008150,GO:0008152,GO:0009056,GO:0009057,GO:0009892,GO:0009893,GO:0009894,GO:0009896,GO:0009987,GO:0010498,GO:0010564,GO:0010604,GO:0010605,GO:0010646,GO:0016043,GO:0016567,GO:0016579,GO:0019222,GO:0019538,GO:0019941,GO:0021700,GO:…	1.73971	0.331	FALSE
CAD	carbamoyl-phosphate synthetase 2, aspartate transcarbamylase, and dihydroorotase	GO:0006082,GO:0006139,GO:0006206,GO:0006207,GO:0006213,GO:0006464,GO:0006468,GO:0006520,GO:0006541,GO:0006725,GO:0006793,GO:0006796,GO:0006807,GO:0008150,GO:0008152,GO:0009058,GO:0009064,GO:0009112,GO:0009116,GO:0009163,GO:0009987,GO:0016310,GO:0017144,GO:0018107,GO:0018130,GO:0018193,GO:0018210,GO:0019438,GO:0019538,GO:0019752,GO:0019856,GO:0034641,GO:0034654,GO:0036211,GO:0043170,GO:0043412,GO:…	1.73127	0.583	TRUE
EIF5AL1	eukaryotic translation initiation factor 5A-like 1		1.72743	-1	FALSE
ARPC1B	actin related protein 2/3 complex subunit 1B	GO:0002252,GO:0002253,GO:0002376,GO:0002429,GO:0002431,GO:0002433,GO:0002682,GO:0002684,GO:0002757,GO:0002764,GO:0002768,GO:0006461,GO:0006810,GO:0006897,GO:0006909,GO:0006928,GO:0006955,GO:0006996,GO:0007010,GO:0007015,GO:0007154,GO:0007165,GO:0007166,GO:0007167,GO:0007169,GO:0008064,GO:0008150,GO:0008154,GO:0009987,GO:0010638,GO:0016043,GO:0016192,GO:0022607,GO:0023052,GO:0030029,GO:0030036,GO:…	1.72282	0.094	FALSE
WDR75	WD repeat domain 75	GO:0000422,GO:0006139,GO:0006351,GO:0006355,GO:0006356,GO:0006360,GO:0006364,GO:0006396,GO:0006605,GO:0006626,GO:0006725,GO:0006807,GO:0006810,GO:0006839,GO:0006886,GO:0006914,GO:0006996,GO:0007005,GO:0008104,GO:0008150,GO:0008152,GO:0009056,GO:0009058,GO:0009059,GO:0009889,GO:0009891,GO:0009893,GO:0009894,GO:0009987,GO:0010467,GO:0010468,GO:0010506,GO:0010556,GO:0010557,GO:0010604,GO:0010628,GO:…	1.63012	0.174	FALSE
RPL30	ribosomal protein L30	GO:0000184,GO:0000956,GO:0006139,GO:0006364,GO:0006396,GO:0006401,GO:0006402,GO:0006412,GO:0006413,GO:0006518,GO:0006605,GO:0006612,GO:0006613,GO:0006614,GO:0006725,GO:0006807,GO:0006810,GO:0006886,GO:0008104,GO:0008150,GO:0008152,GO:0009056,GO:0009057,GO:0009058,GO:0009059,GO:0009892,GO:0009987,GO:0010467,GO:0010468,GO:0010605,GO:0010629,GO:0015031,GO:0015833,GO:0016032,GO:0016070,GO:0016071,GO:…	1.6208	0.305	FALSE
MAPRE2	microtubule associated protein RP/EB family member 2	GO:0007154,GO:0007165,GO:0008150,GO:0008283,GO:0009987,GO:0023052,GO:0044699,GO:0044700,GO:0050789,GO:0050794,GO:0050896,GO:0051716,GO:0065007	1.5709	0.091	FALSE
CDK5	cyclin dependent kinase 5	GO:0000902,GO:0000904,GO:0001505,GO:0001764,GO:0006139,GO:0006351,GO:0006355,GO:0006464,GO:0006468,GO:0006508,GO:0006725,GO:0006793,GO:0006796,GO:0006807,GO:0006810,GO:0006836,GO:0006887,GO:0006897,GO:0006898,GO:0006914,GO:0006915,GO:0006928,GO:0006996,GO:0007010,GO:0007049,GO:0007050,GO:0007154,GO:0007165,GO:0007267,GO:0007268,GO:0007269,GO:0007275,GO:0007399,GO:0007409,GO:0007416,GO:0007417,GO:…	1.56308	0.186	FALSE
TOP2A	topoisomerase (DNA) II alpha	GO:0000003,GO:0000075,GO:0000278,GO:0000280,GO:0000712,GO:0000819,GO:0006139,GO:0006259,GO:0006265,GO:0006266,GO:0006310,GO:0006312,GO:0006323,GO:0006464,GO:0006725,GO:0006807,GO:0006915,GO:0006921,GO:0006950,GO:0006974,GO:0006996,GO:0007049,GO:0007059,GO:0007093,GO:0007126,GO:0007127,GO:0007131,GO:0007346,GO:0007623,GO:0008150,GO:0008152,GO:0008219,GO:0009893,GO:0009987,GO:0010604,GO:0010941,GO:…	1.5482	0.238	FALSE
WDR6	WD repeat domain 6	GO:0006914,GO:0007049,GO:0007050,GO:0008150,GO:0008152,GO:0008283,GO:0008285,GO:0009056,GO:0009892,GO:0009894,GO:0009895,GO:0009987,GO:0010506,GO:0010507,GO:0019222,GO:0022402,GO:0031323,GO:0031324,GO:0031329,GO:0031330,GO:0042127,GO:0044237,GO:0044248,GO:0044699,GO:0044763,GO:0045786,GO:0048519,GO:0048523,GO:0050789,GO:0050794,GO:0051726,GO:0065007	1.54271	0.126	FALSE
TUBA1B	tubulin alpha 1b	GO:0006810,GO:0007017,GO:0008150,GO:0009987,GO:0030705,GO:0044699,GO:0044763,GO:0046907,GO:0051179,GO:0051234,GO:0051301,GO:0051641,GO:0051649	1.51285	0.118	FALSE
ABCE1	ATP binding cassette subfamily E member 1	GO:0000054,GO:0006139,GO:0006403,GO:0006405,GO:0006412,GO:0006413,GO:0006415,GO:0006518,GO:0006611,GO:0006725,GO:0006807,GO:0006810,GO:0006886,GO:0006913,GO:0008104,GO:0008150,GO:0008152,GO:0009058,GO:0009059,GO:0009892,GO:0009987,GO:0010467,GO:0010605,GO:0015031,GO:0015833,GO:0015931,GO:0016043,GO:0016070,GO:0019219,GO:0019222,GO:0019538,GO:0022411,GO:0022613,GO:0031323,GO:0031324,GO:0032069,GO:…	1.49552	0.271	FALSE
YWHAZ	tyrosine 3-monooxygenase/tryptophan 5-monooxygenase activation protein zeta	GO:0001775,GO:0001844,GO:0006810,GO:0006839,GO:0006915,GO:0006950,GO:0006996,GO:0007005,GO:0007006,GO:0007030,GO:0007154,GO:0007165,GO:0007596,GO:0007599,GO:0008104,GO:0008150,GO:0008152,GO:0008219,GO:0008637,GO:0009611,GO:0009966,GO:0009967,GO:0009987,GO:0010256,GO:0010467,GO:0010468,GO:0010608,GO:0010638,GO:0010646,GO:0010647,GO:0010821,GO:0010822,GO:0010941,GO:0010942,GO:0012501,GO:0016043,GO:…	1.48842	0.101	FALSE
MRPL11	mitochondrial ribosomal protein L11	GO:0000027,GO:0006412,GO:0006414,GO:0006415,GO:0006518,GO:0006807,GO:0006996,GO:0008150,GO:0008152,GO:0009058,GO:0009059,GO:0009987,GO:0010467,GO:0016043,GO:0019538,GO:0022411,GO:0022607,GO:0022613,GO:0022618,GO:0032543,GO:0032984,GO:0034622,GO:0034641,GO:0034645,GO:0042254,GO:0042255,GO:0042273,GO:0043043,GO:0043170,GO:0043241,GO:0043603,GO:0043604,GO:0043624,GO:0043933,GO:0044085,GO:0044237,GO:…	1.45521	0.298	FALSE
IDH3A	isocitrate dehydrogenase 3 (NAD(+)) alpha	GO:0005975,GO:0006082,GO:0006091,GO:0006099,GO:0006101,GO:0008150,GO:0008152,GO:0009060,GO:0009987,GO:0015980,GO:0019752,GO:0043436,GO:0044237,GO:0044238,GO:0044281,GO:0044699,GO:0044710,GO:0044763,GO:0045333,GO:0055114,GO:0071704,GO:0072350	1.42744	0.303	FALSE
NANS	N-acetylneuraminate synthase	GO:0006055,GO:0006139,GO:0006725,GO:0006793,GO:0006807,GO:0008150,GO:0008152,GO:0009058,GO:0009225,GO:0009226,GO:0009987,GO:0018130,GO:0019438,GO:0034641,GO:0034654,GO:0044237,GO:0044238,GO:0044249,GO:0044271,GO:0046381,GO:0046483,GO:0071704,GO:1901135,GO:1901137,GO:1901360,GO:1901362,GO:1901576	1.41551	0.185	FALSE
PPM1F	protein phosphatase, Mg2+/Mn2+ dependent 1F	GO:0001667,GO:0001932,GO:0001933,GO:0001952,GO:0001954,GO:0006139,GO:0006351,GO:0006355,GO:0006464,GO:0006468,GO:0006469,GO:0006470,GO:0006508,GO:0006725,GO:0006793,GO:0006796,GO:0006807,GO:0006915,GO:0006928,GO:0006935,GO:0006996,GO:0007010,GO:0007015,GO:0007044,GO:0007045,GO:0007154,GO:0007155,GO:0007160,GO:0007165,GO:0008150,GO:0008152,GO:0008219,GO:0009058,GO:0009059,GO:0009605,GO:0009889,GO:…	1.41392	0.276	FALSE
PFN1	profilin 1	GO:0001667,GO:0001736,GO:0001738,GO:0002009,GO:0006461,GO:0006928,GO:0006996,GO:0007010,GO:0007015,GO:0007154,GO:0007164,GO:0007165,GO:0007166,GO:0007267,GO:0007275,GO:0008064,GO:0008150,GO:0008154,GO:0009653,GO:0009887,GO:0009888,GO:0009987,GO:0010631,GO:0010632,GO:0010634,GO:0010638,GO:0010639,GO:0016043,GO:0016055,GO:0016477,GO:0022603,GO:0022607,GO:0023052,GO:0030029,GO:0030030,GO:0030031,GO:…	1.40834	0.053	FALSE
ANKHD1	ankyrin repeat and KH domain containing 1	GO:0002376,GO:0006950,GO:0006952,GO:0006955,GO:0008150,GO:0045087,GO:0050896	1.40834	0.055	FALSE
TUBB	tubulin beta class I	GO:0000086,GO:0000278,GO:0001775,GO:0001906,GO:0001909,GO:0002228,GO:0002252,GO:0002263,GO:0002274,GO:0002275,GO:0002283,GO:0002366,GO:0002376,GO:0002443,GO:0002444,GO:0002446,GO:0002449,GO:0006810,GO:0006887,GO:0006928,GO:0006950,GO:0006952,GO:0006955,GO:0006996,GO:0007017,GO:0007049,GO:0008150,GO:0009987,GO:0016043,GO:0016192,GO:0022402,GO:0022406,GO:0022607,GO:0030030,GO:0030031,GO:0030705,GO:…	1.38442	0.118	FALSE
PSMC6	proteasome 26S subunit, ATPase 6	GO:0000086,GO:0000165,GO:0000209,GO:0000278,GO:0001666,GO:0001736,GO:0001738,GO:0002009,GO:0002218,GO:0002220,GO:0002223,GO:0002253,GO:0002376,GO:0002429,GO:0002474,GO:0002478,GO:0002479,GO:0002682,GO:0002684,GO:0002757,GO:0002758,GO:0002764,GO:0002768,GO:0006082,GO:0006139,GO:0006351,GO:0006352,GO:0006355,GO:0006357,GO:0006366,GO:0006367,GO:0006461,GO:0006464,GO:0006468,GO:0006508,GO:0006511,GO:…	1.36763	0.249	FALSE
SSB	Sjogren syndrome antigen B	GO:0000956,GO:0001682,GO:0002181,GO:0002183,GO:0002190,GO:0002192,GO:0006139,GO:0006396,GO:0006399,GO:0006400,GO:0006401,GO:0006402,GO:0006403,GO:0006405,GO:0006409,GO:0006412,GO:0006413,GO:0006518,GO:0006611,GO:0006725,GO:0006807,GO:0006810,GO:0006886,GO:0006913,GO:0008033,GO:0008104,GO:0008150,GO:0008152,GO:0008334,GO:0009056,GO:0009057,GO:0009058,GO:0009059,GO:0009451,GO:0009892,GO:0009987,GO:…	1.36203	0.254	FALSE
MIF	macrophage migration inhibitory factor (glycosylation-inhibiting factor)	GO:0000165,GO:0001516,GO:0001775,GO:0001816,GO:0001817,GO:0001819,GO:0001932,GO:0001934,GO:0002252,GO:0002263,GO:0002274,GO:0002275,GO:0002283,GO:0002366,GO:0002376,GO:0002443,GO:0002444,GO:0002446,GO:0002682,GO:0002684,GO:0002694,GO:0002696,GO:0002790,GO:0002791,GO:0002793,GO:0006082,GO:0006461,GO:0006464,GO:0006468,GO:0006629,GO:0006631,GO:0006633,GO:0006636,GO:0006690,GO:0006692,GO:0006693,GO:…	1.32592	0.176	FALSE
NOP2	NOP2 nucleolar protein	GO:0000154,GO:0000470,GO:0001510,GO:0006139,GO:0006351,GO:0006355,GO:0006357,GO:0006364,GO:0006366,GO:0006396,GO:0006725,GO:0006807,GO:0008150,GO:0008152,GO:0008283,GO:0008284,GO:0009058,GO:0009059,GO:0009451,GO:0009889,GO:0009987,GO:0010467,GO:0010468,GO:0010556,GO:0016070,GO:0016072,GO:0018130,GO:0019219,GO:0019222,GO:0019438,GO:0022613,GO:0031167,GO:0031323,GO:0031326,GO:0032259,GO:0032774,GO:…	1.32431	0.232	FALSE
TP53RK	TP53 regulating kinase	GO:0006139,GO:0006464,GO:0006468,GO:0006725,GO:0006793,GO:0006796,GO:0006807,GO:0007154,GO:0007165,GO:0008150,GO:0008152,GO:0009966,GO:0009987,GO:0010646,GO:0016070,GO:0016310,GO:0019538,GO:0023051,GO:0023052,GO:0034641,GO:0035556,GO:0036211,GO:0043170,GO:0043412,GO:0044237,GO:0044238,GO:0044260,GO:0044267,GO:0044699,GO:0044700,GO:0046483,GO:0048583,GO:0050789,GO:0050794,GO:0050896,GO:0051716,GO:…	1.31385	0.676	TRUE
TRIM25	tripartite motif containing 25	GO:0000731,GO:0001816,GO:0001817,GO:0001818,GO:0002376,GO:0006139,GO:0006259,GO:0006281,GO:0006301,GO:0006351,GO:0006355,GO:0006464,GO:0006508,GO:0006511,GO:0006513,GO:0006725,GO:0006807,GO:0006950,GO:0006952,GO:0006955,GO:0006974,GO:0007154,GO:0007165,GO:0007166,GO:0007249,GO:0008150,GO:0008152,GO:0009056,GO:0009057,GO:0009058,GO:0009059,GO:0009889,GO:0009966,GO:0009967,GO:0009987,GO:0010033,GO:…	1.31224	0.259	FALSE
CCT5	chaperonin containing TCP1 subunit 5	GO:0000723,GO:0006139,GO:0006259,GO:0006278,GO:0006403,GO:0006457,GO:0006458,GO:0006725,GO:0006807,GO:0006996,GO:0007004,GO:0008104,GO:0008150,GO:0008152,GO:0009058,GO:0009059,GO:0009605,GO:0009607,GO:0009615,GO:0009889,GO:0009891,GO:0009893,GO:0009987,GO:0010556,GO:0010557,GO:0010604,GO:0010638,GO:0010833,GO:0016032,GO:0016043,GO:0018130,GO:0019219,GO:0019222,GO:0019438,GO:0031323,GO:0031325,GO:…	1.30419	0.111	FALSE
RALY	RALY heterogeneous nuclear ribonucleoprotein	GO:0000375,GO:0000377,GO:0000398,GO:0006139,GO:0006396,GO:0006397,GO:0006725,GO:0006807,GO:0008150,GO:0008152,GO:0008380,GO:0009058,GO:0009059,GO:0009889,GO:0009987,GO:0010467,GO:0010556,GO:0016070,GO:0016071,GO:0018130,GO:0019219,GO:0019222,GO:0019438,GO:0031323,GO:0031326,GO:0032774,GO:0032844,GO:0034641,GO:0034654,GO:0042592,GO:0042632,GO:0043170,GO:0044237,GO:0044238,GO:0044249,GO:0044260,GO:…	1.30419	0.21	FALSE
RNPS1	RNA binding protein with serine rich domain 1	GO:0000184,GO:0000375,GO:0000377,GO:0000380,GO:0000381,GO:0000398,GO:0000956,GO:0006139,GO:0006351,GO:0006353,GO:0006366,GO:0006369,GO:0006396,GO:0006397,GO:0006401,GO:0006402,GO:0006403,GO:0006405,GO:0006406,GO:0006611,GO:0006725,GO:0006807,GO:0006810,GO:0006886,GO:0006913,GO:0006915,GO:0008104,GO:0008150,GO:0008152,GO:0008219,GO:0008380,GO:0009056,GO:0009057,GO:0009058,GO:0009059,GO:0009892,GO:…	1.30258	0.222	FALSE
DDX1	DEAD-box helicase 1	GO:0000245,GO:0000375,GO:0000377,GO:0000394,GO:0000398,GO:0006139,GO:0006259,GO:0006281,GO:0006302,GO:0006388,GO:0006396,GO:0006397,GO:0006399,GO:0006412,GO:0006413,GO:0006417,GO:0006446,GO:0006518,GO:0006725,GO:0006807,GO:0006950,GO:0006974,GO:0006996,GO:0007275,GO:0008033,GO:0008104,GO:0008150,GO:0008152,GO:0008380,GO:0009058,GO:0009059,GO:0009889,GO:0009987,GO:0010467,GO:0010468,GO:0010501,GO:…	1.29128	0.232	FALSE
NOLC1	nucleolar and coiled-body phosphoprotein 1	GO:0000278,GO:0000280,GO:0001837,GO:0006139,GO:0006364,GO:0006396,GO:0006412,GO:0006417,GO:0006518,GO:0006725,GO:0006807,GO:0006996,GO:0007049,GO:0007067,GO:0007275,GO:0008150,GO:0008152,GO:0009058,GO:0009059,GO:0009653,GO:0009790,GO:0009792,GO:0009888,GO:0009889,GO:0009987,GO:0010467,GO:0010468,GO:0010556,GO:0010608,GO:0014029,GO:0014031,GO:0014032,GO:0014033,GO:0016043,GO:0016070,GO:0016072,GO:…	1.28401	0.173	FALSE
ZNF592	zinc finger protein 592		1.28401	-1	FALSE
YWHAB	tyrosine 3-monooxygenase/tryptophan 5-monooxygenase activation protein beta	GO:0000165,GO:0001844,GO:0006464,GO:0006468,GO:0006470,GO:0006793,GO:0006796,GO:0006810,GO:0006839,GO:0006915,GO:0006996,GO:0007005,GO:0007006,GO:0007154,GO:0007165,GO:0007186,GO:0008104,GO:0008150,GO:0008152,GO:0008219,GO:0008277,GO:0008637,GO:0009892,GO:0009966,GO:0009967,GO:0009968,GO:0009987,GO:0010467,GO:0010468,GO:0010563,GO:0010605,GO:0010608,GO:0010638,GO:0010646,GO:0010647,GO:0010648,GO:…	1.2824	0.272	FALSE
EEF2	eukaryotic translation elongation factor 2	GO:0001775,GO:0002252,GO:0002263,GO:0002274,GO:0002275,GO:0002283,GO:0002366,GO:0002376,GO:0002443,GO:0002444,GO:0002446,GO:0006412,GO:0006414,GO:0006417,GO:0006464,GO:0006479,GO:0006518,GO:0006807,GO:0006810,GO:0006887,GO:0006955,GO:0008150,GO:0008152,GO:0008213,GO:0009058,GO:0009059,GO:0009889,GO:0009891,GO:0009893,GO:0009987,GO:0010467,GO:0010468,GO:0010556,GO:0010557,GO:0010604,GO:0010608,GO:…	1.27755	0.448	TRUE
MRPL27	mitochondrial ribosomal protein L27	GO:0006412,GO:0006414,GO:0006415,GO:0006518,GO:0006807,GO:0008150,GO:0008152,GO:0009058,GO:0009059,GO:0009987,GO:0010467,GO:0016043,GO:0019538,GO:0022411,GO:0032543,GO:0032984,GO:0034641,GO:0034645,GO:0043043,GO:0043170,GO:0043241,GO:0043603,GO:0043604,GO:0043624,GO:0043933,GO:0044237,GO:0044238,GO:0044249,GO:0044260,GO:0044267,GO:0044271,GO:0044699,GO:0044763,GO:0070125,GO:0070126,GO:0071704,GO:…	1.26865	0.346	FALSE
GOLGA4	golgin A4	GO:0000902,GO:0000904,GO:0001558,GO:0006810,GO:0006892,GO:0006893,GO:0007009,GO:0007275,GO:0007399,GO:0007409,GO:0008104,GO:0008150,GO:0008361,GO:0009653,GO:0009987,GO:0010256,GO:0010720,GO:0010769,GO:0010770,GO:0010975,GO:0010976,GO:0015031,GO:0015833,GO:0016043,GO:0016049,GO:0016192,GO:0022008,GO:0022603,GO:0022604,GO:0030030,GO:0030154,GO:0030182,GO:0030307,GO:0030516,GO:0031175,GO:0031344,GO:…	1.25002	0.046	FALSE
PSMC2	proteasome 26S subunit, ATPase 2	GO:0000086,GO:0000165,GO:0000209,GO:0000278,GO:0001503,GO:0001649,GO:0001666,GO:0001736,GO:0001738,GO:0001775,GO:0002009,GO:0002218,GO:0002220,GO:0002223,GO:0002252,GO:0002253,GO:0002263,GO:0002274,GO:0002275,GO:0002283,GO:0002366,GO:0002376,GO:0002429,GO:0002443,GO:0002444,GO:0002446,GO:0002474,GO:0002478,GO:0002479,GO:0002682,GO:0002684,GO:0002757,GO:0002758,GO:0002764,GO:0002768,GO:0006082,GO:…	1.24272	0.236	FALSE
CCT8	chaperonin containing TCP1 subunit 8	GO:0000723,GO:0001775,GO:0002252,GO:0002263,GO:0002274,GO:0002275,GO:0002283,GO:0002366,GO:0002376,GO:0002443,GO:0002444,GO:0002446,GO:0006139,GO:0006259,GO:0006278,GO:0006403,GO:0006457,GO:0006458,GO:0006725,GO:0006807,GO:0006810,GO:0006887,GO:0006955,GO:0006996,GO:0007004,GO:0008104,GO:0008150,GO:0008152,GO:0009058,GO:0009059,GO:0009889,GO:0009891,GO:0009893,GO:0009987,GO:0010556,GO:0010557,GO:…	1.24191	0.111	FALSE
SBDS	SBDS, ribosome assembly guanine nucleotide exchange factor	GO:0000226,GO:0000278,GO:0000280,GO:0001501,GO:0001503,GO:0002376,GO:0002520,GO:0006139,GO:0006364,GO:0006396,GO:0006725,GO:0006807,GO:0006928,GO:0006935,GO:0006996,GO:0007010,GO:0007017,GO:0007049,GO:0007051,GO:0007052,GO:0007067,GO:0007275,GO:0008150,GO:0008152,GO:0008283,GO:0009605,GO:0009888,GO:0009987,GO:0010467,GO:0016043,GO:0016070,GO:0016072,GO:0016477,GO:0022402,GO:0022607,GO:0022613,GO:…	1.22728	0.125	FALSE
HSP90AA1	heat shock protein 90 alpha family class A member 1	GO:0000086,GO:0000278,GO:0000723,GO:0001775,GO:0002252,GO:0002253,GO:0002263,GO:0002274,GO:0002275,GO:0002283,GO:0002366,GO:0002376,GO:0002429,GO:0002431,GO:0002433,GO:0002443,GO:0002444,GO:0002446,GO:0002682,GO:0002684,GO:0002757,GO:0002764,GO:0002768,GO:0006139,GO:0006259,GO:0006278,GO:0006457,GO:0006461,GO:0006464,GO:0006518,GO:0006605,GO:0006626,GO:0006725,GO:0006807,GO:0006809,GO:0006810,GO:…	1.2224	0.118	FALSE
DDX27	DEAD-box helicase 27	GO:0006139,GO:0006364,GO:0006396,GO:0006725,GO:0006807,GO:0008150,GO:0008152,GO:0009987,GO:0010467,GO:0010501,GO:0016070,GO:0016072,GO:0022613,GO:0034470,GO:0034641,GO:0034660,GO:0042254,GO:0043170,GO:0044085,GO:0044237,GO:0044238,GO:0044260,GO:0046483,GO:0071704,GO:0071840,GO:0090304,GO:1901360	1.22159	0.344	FALSE
CAMK2D	calcium/calmodulin dependent protein kinase II delta	GO:0000165,GO:0001508,GO:0001558,GO:0002026,GO:0002027,GO:0002028,GO:0002376,GO:0003008,GO:0003012,GO:0003013,GO:0003015,GO:0003254,GO:0003300,GO:0006139,GO:0006325,GO:0006351,GO:0006355,GO:0006357,GO:0006366,GO:0006461,GO:0006464,GO:0006468,GO:0006476,GO:0006725,GO:0006793,GO:0006796,GO:0006807,GO:0006810,GO:0006811,GO:0006812,GO:0006814,GO:0006816,GO:0006873,GO:0006874,GO:0006875,GO:0006915,GO:…	1.22078	0.229	FALSE
XRCC5	X-ray repair cross complementing 5	GO:0000723,GO:0000726,GO:0001325,GO:0001775,GO:0001816,GO:0001817,GO:0001819,GO:0001932,GO:0001934,GO:0002252,GO:0002263,GO:0002274,GO:0002275,GO:0002283,GO:0002366,GO:0002376,GO:0002443,GO:0002444,GO:0002446,GO:0006139,GO:0006259,GO:0006278,GO:0006281,GO:0006302,GO:0006303,GO:0006351,GO:0006355,GO:0006464,GO:0006468,GO:0006725,GO:0006793,GO:0006796,GO:0006807,GO:0006810,GO:0006887,GO:0006950,GO:…	1.21915	0.186	FALSE
PDCD11	programmed cell death 11	GO:0006139,GO:0006364,GO:0006396,GO:0006725,GO:0006807,GO:0008150,GO:0008152,GO:0009987,GO:0010467,GO:0016070,GO:0016072,GO:0022613,GO:0034470,GO:0034641,GO:0034660,GO:0042254,GO:0043170,GO:0044085,GO:0044237,GO:0044238,GO:0044260,GO:0046483,GO:0071704,GO:0071840,GO:0090304,GO:1901360	1.19143	0.267	FALSE
MYCBP2	MYC binding protein 2, E3 ubiquitin protein ligase		1.18572	-1	FALSE
PPIA	peptidylprolyl isomerase A	GO:0000413,GO:0001775,GO:0002252,GO:0002263,GO:0002274,GO:0002275,GO:0002283,GO:0002366,GO:0002376,GO:0002443,GO:0002444,GO:0002446,GO:0002790,GO:0002791,GO:0002793,GO:0006139,GO:0006259,GO:0006278,GO:0006457,GO:0006464,GO:0006725,GO:0006807,GO:0006810,GO:0006887,GO:0006928,GO:0006955,GO:0006996,GO:0008104,GO:0008150,GO:0008152,GO:0009058,GO:0009059,GO:0009306,GO:0009987,GO:0015031,GO:0015833,GO:…	1.17918	0.191	FALSE
SCFD1	sec1 family domain containing 1	GO:0000045,GO:0000902,GO:0006461,GO:0006810,GO:0006888,GO:0006890,GO:0006892,GO:0006897,GO:0006900,GO:0006901,GO:0006903,GO:0006909,GO:0006914,GO:0006996,GO:0007033,GO:0008104,GO:0008150,GO:0008152,GO:0009056,GO:0009636,GO:0009653,GO:0009892,GO:0009894,GO:0009895,GO:0009987,GO:0010506,GO:0010507,GO:0010639,GO:0015031,GO:0015833,GO:0016043,GO:0016050,GO:0016192,GO:0016236,GO:0016241,GO:0016242,GO:…	1.16527	0.059	FALSE
RPLP0	ribosomal protein lateral stalk subunit P0	GO:0000184,GO:0000956,GO:0006139,GO:0006364,GO:0006396,GO:0006401,GO:0006402,GO:0006412,GO:0006413,GO:0006518,GO:0006605,GO:0006612,GO:0006613,GO:0006614,GO:0006725,GO:0006807,GO:0006810,GO:0006886,GO:0008104,GO:0008150,GO:0008152,GO:0009056,GO:0009057,GO:0009058,GO:0009059,GO:0009892,GO:0009987,GO:0010467,GO:0010468,GO:0010605,GO:0010629,GO:0015031,GO:0015833,GO:0016032,GO:0016070,GO:0016071,GO:…	1.16199	0.305	FALSE
AP2A1	adaptor related protein complex 2 alpha 1 subunit	GO:0000271,GO:0001736,GO:0001738,GO:0002009,GO:0002252,GO:0002376,GO:0002478,GO:0002495,GO:0002504,GO:0002682,GO:0002697,GO:0002831,GO:0005975,GO:0005976,GO:0006022,GO:0006023,GO:0006024,GO:0006109,GO:0006807,GO:0006810,GO:0006886,GO:0006892,GO:0006895,GO:0006897,GO:0006898,GO:0006928,GO:0006950,GO:0006952,GO:0007017,GO:0007018,GO:0007154,GO:0007164,GO:0007165,GO:0007166,GO:0007167,GO:0007169,GO:…	1.15462	0.071	FALSE
CCT7	chaperonin containing TCP1 subunit 7	GO:0000723,GO:0006139,GO:0006259,GO:0006278,GO:0006403,GO:0006457,GO:0006458,GO:0006725,GO:0006807,GO:0006996,GO:0007004,GO:0008104,GO:0008150,GO:0008152,GO:0009058,GO:0009059,GO:0009889,GO:0009891,GO:0009893,GO:0009987,GO:0010556,GO:0010557,GO:0010604,GO:0010638,GO:0010833,GO:0016043,GO:0018130,GO:0019219,GO:0019222,GO:0019438,GO:0031323,GO:0031325,GO:0031326,GO:0031328,GO:0031647,GO:0032200,GO:…	1.14724	0.117	FALSE
SNRPD3	small nuclear ribonucleoprotein D3 polypeptide	GO:0000245,GO:0000375,GO:0000377,GO:0000387,GO:0000398,GO:0006139,GO:0006351,GO:0006353,GO:0006366,GO:0006369,GO:0006396,GO:0006397,GO:0006464,GO:0006479,GO:0006725,GO:0006807,GO:0006810,GO:0006913,GO:0008150,GO:0008152,GO:0008213,GO:0008334,GO:0008380,GO:0009058,GO:0009059,GO:0009987,GO:0010467,GO:0016043,GO:0016070,GO:0016071,GO:0018130,GO:0019438,GO:0019538,GO:0022607,GO:0022613,GO:0022618,GO:…	1.14642	0.363	FALSE
CFL1	cofilin 1	GO:0000902,GO:0000904,GO:0006915,GO:0006996,GO:0007010,GO:0007015,GO:0007154,GO:0007165,GO:0007264,GO:0007265,GO:0007266,GO:0007275,GO:0007399,GO:0008150,GO:0008154,GO:0008219,GO:0009605,GO:0009607,GO:0009615,GO:0009653,GO:0009987,GO:0010769,GO:0010941,GO:0010975,GO:0012501,GO:0016032,GO:0016043,GO:0016358,GO:0022008,GO:0022411,GO:0022603,GO:0022604,GO:0023052,GO:0030029,GO:0030030,GO:0030036,GO:…	1.1456	0.078	FALSE
DNAJA1	DnaJ heat shock protein family (Hsp40) member A1	GO:0000165,GO:0001932,GO:0001933,GO:0006464,GO:0006468,GO:0006469,GO:0006793,GO:0006796,GO:0006810,GO:0006915,GO:0006950,GO:0006986,GO:0007154,GO:0007165,GO:0007254,GO:0008104,GO:0008150,GO:0008152,GO:0008219,GO:0009892,GO:0009966,GO:0009968,GO:0009987,GO:0010033,GO:0010563,GO:0010605,GO:0010646,GO:0010648,GO:0010941,GO:0010942,GO:0012501,GO:0015031,GO:0015833,GO:0016310,GO:0016567,GO:0019220,GO:…	1.14067	0.163	FALSE
RUVBL2	RuvB like AAA ATPase 2	GO:0006139,GO:0006325,GO:0006338,GO:0006351,GO:0006355,GO:0006357,GO:0006366,GO:0006403,GO:0006457,GO:0006464,GO:0006473,GO:0006475,GO:0006725,GO:0006807,GO:0006996,GO:0008104,GO:0008150,GO:0008152,GO:0009058,GO:0009059,GO:0009314,GO:0009411,GO:0009416,GO:0009628,GO:0009889,GO:0009891,GO:0009893,GO:0009987,GO:0010033,GO:0010467,GO:0010468,GO:0010556,GO:0010557,GO:0010604,GO:0010628,GO:0010638,GO:…	1.12752	0.201	FALSE
CNP	2',3'-cyclic nucleotide 3' phosphodiesterase	GO:0007154,GO:0007267,GO:0007268,GO:0007275,GO:0007399,GO:0007417,GO:0007420,GO:0008150,GO:0009987,GO:0021762,GO:0023052,GO:0030901,GO:0032501,GO:0032502,GO:0044699,GO:0044700,GO:0044707,GO:0044763,GO:0044767,GO:0048513,GO:0048731,GO:0048856,GO:0048857,GO:0060322,GO:0098916,GO:0099536,GO:0099537	1.12094	0.067	FALSE
TCP1	t-complex 1	GO:0000723,GO:0006139,GO:0006259,GO:0006278,GO:0006403,GO:0006457,GO:0006458,GO:0006461,GO:0006725,GO:0006807,GO:0006996,GO:0007004,GO:0007021,GO:0008104,GO:0008150,GO:0008152,GO:0009058,GO:0009059,GO:0009889,GO:0009891,GO:0009893,GO:0009987,GO:0010556,GO:0010557,GO:0010604,GO:0010638,GO:0010833,GO:0016043,GO:0018130,GO:0019219,GO:0019222,GO:0019438,GO:0022607,GO:0031323,GO:0031325,GO:0031326,GO:…	1.10529	0.109	FALSE
CCT6A	chaperonin containing TCP1 subunit 6A	GO:0000723,GO:0006139,GO:0006259,GO:0006278,GO:0006403,GO:0006457,GO:0006458,GO:0006725,GO:0006807,GO:0006996,GO:0007004,GO:0008104,GO:0008150,GO:0008152,GO:0009058,GO:0009059,GO:0009889,GO:0009891,GO:0009893,GO:0009987,GO:0010556,GO:0010557,GO:0010604,GO:0010638,GO:0010833,GO:0016043,GO:0018130,GO:0019219,GO:0019222,GO:0019438,GO:0031323,GO:0031325,GO:0031326,GO:0031328,GO:0031647,GO:0032200,GO:…	1.10034	0.117	FALSE
DNAJA2	DnaJ heat shock protein family (Hsp40) member A2	GO:0006457,GO:0008150,GO:0008283,GO:0008284,GO:0009987,GO:0042026,GO:0042127,GO:0044699,GO:0048518,GO:0048522,GO:0050789,GO:0050794,GO:0065007	1.09539	0.134	FALSE
AP1M1	adaptor related protein complex 1 mu 1 subunit	GO:0001775,GO:0002252,GO:0002263,GO:0002274,GO:0002275,GO:0002283,GO:0002366,GO:0002376,GO:0002443,GO:0002444,GO:0002446,GO:0002478,GO:0002495,GO:0002504,GO:0002682,GO:0002697,GO:0002831,GO:0006810,GO:0006887,GO:0006950,GO:0006952,GO:0006955,GO:0006996,GO:0008150,GO:0009605,GO:0009607,GO:0009615,GO:0009987,GO:0016032,GO:0016043,GO:0016050,GO:0016192,GO:0016197,GO:0019882,GO:0019884,GO:0019886,GO:…	1.09457	0.057	FALSE
ARF3	ADP ribosylation factor 3	GO:0006629,GO:0006644,GO:0006650,GO:0006661,GO:0006793,GO:0006796,GO:0006810,GO:0006890,GO:0008150,GO:0008152,GO:0008610,GO:0008654,GO:0009058,GO:0009987,GO:0016192,GO:0019637,GO:0044237,GO:0044238,GO:0044249,GO:0044255,GO:0044699,GO:0044710,GO:0044711,GO:0044763,GO:0045017,GO:0046474,GO:0046486,GO:0046488,GO:0048193,GO:0051179,GO:0051234,GO:0071704,GO:0090407,GO:1901576	1.08879	0.204	FALSE
RAE1	ribonucleic acid export 1	GO:0000278,GO:0006139,GO:0006403,GO:0006405,GO:0006406,GO:0006409,GO:0006464,GO:0006611,GO:0006725,GO:0006807,GO:0006810,GO:0006886,GO:0006913,GO:0006950,GO:0006996,GO:0006997,GO:0006998,GO:0007049,GO:0007077,GO:0008104,GO:0008150,GO:0008152,GO:0008643,GO:0008645,GO:0009058,GO:0009059,GO:0009266,GO:0009408,GO:0009628,GO:0009892,GO:0009987,GO:0010256,GO:0010467,GO:0010468,GO:0010605,GO:0010629,GO:…	1.08548	0.223	FALSE
MYH9	myosin heavy chain 9	GO:0000902,GO:0000904,GO:0000910,GO:0001525,GO:0001568,GO:0001667,GO:0001775,GO:0001944,GO:0002376,GO:0002520,GO:0002521,GO:0002573,GO:0006508,GO:0006509,GO:0006810,GO:0006897,GO:0006909,GO:0006911,GO:0006928,GO:0006950,GO:0006996,GO:0007010,GO:0007049,GO:0007154,GO:0007155,GO:0007165,GO:0007166,GO:0007229,GO:0007275,GO:0007596,GO:0007599,GO:0008104,GO:0008150,GO:0008152,GO:0008360,GO:0009611,GO:…	1.07473	0.125	FALSE
AP2B1	adaptor related protein complex 2 beta 1 subunit	GO:0001736,GO:0001738,GO:0002009,GO:0002252,GO:0002376,GO:0002478,GO:0002495,GO:0002504,GO:0002682,GO:0002697,GO:0002831,GO:0006810,GO:0006897,GO:0006898,GO:0006928,GO:0006950,GO:0006952,GO:0007017,GO:0007018,GO:0007154,GO:0007164,GO:0007165,GO:0007166,GO:0007167,GO:0007169,GO:0007267,GO:0007275,GO:0008150,GO:0009605,GO:0009607,GO:0009615,GO:0009653,GO:0009887,GO:0009888,GO:0009987,GO:0016032,GO:…	1.059	0.078	FALSE
HIGD1A	HIG1 hypoxia inducible domain family member 1A	GO:0001666,GO:0006139,GO:0006351,GO:0006355,GO:0006357,GO:0006366,GO:0006725,GO:0006807,GO:0006915,GO:0006950,GO:0008150,GO:0008152,GO:0008219,GO:0009058,GO:0009059,GO:0009628,GO:0009889,GO:0009987,GO:0010467,GO:0010468,GO:0010556,GO:0010941,GO:0012501,GO:0016070,GO:0018130,GO:0019219,GO:0019222,GO:0019438,GO:0031323,GO:0031326,GO:0032774,GO:0033554,GO:0034641,GO:0034645,GO:0034654,GO:0036293,GO:…	1.05071	0.133	FALSE
DNAJB11	DnaJ heat shock protein family (Hsp40) member B11	GO:0006950,GO:0006986,GO:0007154,GO:0007165,GO:0008150,GO:0009987,GO:0010033,GO:0023052,GO:0030968,GO:0032781,GO:0033554,GO:0034620,GO:0034976,GO:0035966,GO:0035967,GO:0036498,GO:0042221,GO:0043085,GO:0043462,GO:0044093,GO:0044699,GO:0044700,GO:0050789,GO:0050790,GO:0050794,GO:0050896,GO:0051336,GO:0051345,GO:0051716,GO:0065007,GO:0065009,GO:0070887,GO:0071310	1.05071	0.069	FALSE
ZNF687	zinc finger protein 687		1.04988	-1	FALSE
CPEB4	cytoplasmic polyadenylation element binding protein 4	GO:0001101,GO:0002181,GO:0002931,GO:0006412,GO:0006417,GO:0006518,GO:0006807,GO:0006915,GO:0006950,GO:0007154,GO:0007165,GO:0007166,GO:0007215,GO:0008150,GO:0008152,GO:0008219,GO:0009058,GO:0009059,GO:0009267,GO:0009605,GO:0009628,GO:0009719,GO:0009889,GO:0009890,GO:0009892,GO:0009987,GO:0009991,GO:0010033,GO:0010243,GO:0010467,GO:0010468,GO:0010556,GO:0010558,GO:0010605,GO:0010608,GO:0010629,GO:…	1.04573	0.111	FALSE
PRPF8	pre-mRNA processing factor 8	GO:0000244,GO:0000375,GO:0000377,GO:0000387,GO:0000398,GO:0006139,GO:0006396,GO:0006397,GO:0006725,GO:0006807,GO:0008150,GO:0008152,GO:0008380,GO:0009987,GO:0010467,GO:0016043,GO:0016070,GO:0016071,GO:0022607,GO:0022613,GO:0022618,GO:0034622,GO:0034641,GO:0043170,GO:0043933,GO:0044085,GO:0044237,GO:0044238,GO:0044260,GO:0046483,GO:0065003,GO:0071704,GO:0071826,GO:0071840,GO:0090304,GO:1901360	1.04075	0.303	FALSE
RANBP2	RAN binding protein 2	GO:0000082,GO:0000226,GO:0000278,GO:0000280,GO:0000819,GO:0006139,GO:0006403,GO:0006405,GO:0006406,GO:0006409,GO:0006464,GO:0006508,GO:0006511,GO:0006605,GO:0006606,GO:0006607,GO:0006611,GO:0006725,GO:0006807,GO:0006810,GO:0006886,GO:0006913,GO:0006950,GO:0006996,GO:0006997,GO:0006998,GO:0007010,GO:0007017,GO:0007049,GO:0007051,GO:0007059,GO:0007062,GO:0007067,GO:0007077,GO:0007088,GO:0007098,GO:…	1.03991	0.172	FALSE
SLC25A6	solute carrier family 25 member 6	GO:0002790,GO:0002791,GO:0006605,GO:0006626,GO:0006810,GO:0006839,GO:0006886,GO:0006950,GO:0006952,GO:0006996,GO:0007005,GO:0007006,GO:0007154,GO:0007267,GO:0008104,GO:0008150,GO:0009306,GO:0009605,GO:0009607,GO:0009914,GO:0009987,GO:0010646,GO:0010817,GO:0015031,GO:0015833,GO:0016032,GO:0016043,GO:0019048,GO:0019054,GO:0023051,GO:0023052,GO:0023061,GO:0030072,GO:0030073,GO:0031347,GO:0031349,GO:…	1.03493	0.052	FALSE
HSP90AB1	heat shock protein 90 alpha family class B member 1	GO:0000723,GO:0001775,GO:0001816,GO:0001817,GO:0001818,GO:0001959,GO:0002252,GO:0002253,GO:0002263,GO:0002274,GO:0002275,GO:0002283,GO:0002366,GO:0002376,GO:0002429,GO:0002431,GO:0002433,GO:0002443,GO:0002444,GO:0002446,GO:0002682,GO:0002684,GO:0002757,GO:0002764,GO:0002768,GO:0006139,GO:0006259,GO:0006278,GO:0006461,GO:0006464,GO:0006470,GO:0006508,GO:0006511,GO:0006725,GO:0006793,GO:0006796,GO:…	1.02245	0.146	FALSE
SLC25A5	solute carrier family 25 member 5	GO:0002790,GO:0002791,GO:0006810,GO:0006839,GO:0006915,GO:0006996,GO:0007005,GO:0007006,GO:0007154,GO:0007165,GO:0007267,GO:0008104,GO:0008150,GO:0008219,GO:0008283,GO:0008284,GO:0008637,GO:0009306,GO:0009914,GO:0009966,GO:0009968,GO:0009987,GO:0010639,GO:0010646,GO:0010648,GO:0010817,GO:0010821,GO:0010823,GO:0010941,GO:0012501,GO:0015031,GO:0015833,GO:0016043,GO:0023051,GO:0023052,GO:0023057,GO:…	1.02079	0.071	FALSE
ADSS	adenylosuccinate synthase	GO:0002376,GO:0006139,GO:0006163,GO:0006164,GO:0006167,GO:0006725,GO:0006753,GO:0006793,GO:0006796,GO:0006807,GO:0008150,GO:0008152,GO:0009058,GO:0009117,GO:0009123,GO:0009124,GO:0009126,GO:0009127,GO:0009150,GO:0009152,GO:0009156,GO:0009161,GO:0009165,GO:0009167,GO:0009168,GO:0009259,GO:0009260,GO:0009987,GO:0018130,GO:0019438,GO:0019637,GO:0019693,GO:0034641,GO:0034654,GO:0044208,GO:0044237,GO:…	1.01829	0.181	FALSE
EEFSEC	eukaryotic elongation factor, selenocysteine-tRNA specific		1.01329	-1	FALSE
TMEM55B	transmembrane protein 55B	GO:0006629,GO:0006644,GO:0006650,GO:0006793,GO:0006796,GO:0008150,GO:0008152,GO:0009987,GO:0016311,GO:0019637,GO:0030258,GO:0044237,GO:0044238,GO:0044255,GO:0044699,GO:0044710,GO:0044763,GO:0046486,GO:0046488,GO:0046839,GO:0046856,GO:0071704	1.00746	0.39	FALSE
PABPC4	poly(A) binding protein cytoplasmic 4	GO:0006139,GO:0006396,GO:0006401,GO:0006412,GO:0006518,GO:0006725,GO:0006807,GO:0006950,GO:0007596,GO:0007599,GO:0008150,GO:0008152,GO:0009056,GO:0009057,GO:0009058,GO:0009059,GO:0009611,GO:0009987,GO:0010467,GO:0016070,GO:0019439,GO:0019538,GO:0032501,GO:0034641,GO:0034645,GO:0034655,GO:0042060,GO:0043043,GO:0043170,GO:0043603,GO:0043604,GO:0044237,GO:0044238,GO:0044248,GO:0044249,GO:0044260,GO:…	1.00246	0.302	FALSE
RBM45	RNA binding motif protein 45	GO:0007275,GO:0007399,GO:0008150,GO:0032501,GO:0032502,GO:0044699,GO:0044707,GO:0044767,GO:0048731,GO:0048856	1.00162	0.047	FALSE
GSPT1	G1 to S phase transition 1	GO:0000082,GO:0000184,GO:0000278,GO:0000956,GO:0002181,GO:0002184,GO:0006139,GO:0006401,GO:0006402,GO:0006412,GO:0006415,GO:0006464,GO:0006479,GO:0006518,GO:0006725,GO:0006807,GO:0007049,GO:0008150,GO:0008152,GO:0008213,GO:0009056,GO:0009057,GO:0009058,GO:0009059,GO:0009892,GO:0009987,GO:0010467,GO:0010468,GO:0010605,GO:0010629,GO:0016043,GO:0016070,GO:0016071,GO:0019222,GO:0019439,GO:0019538,GO:…	0.999954	0.412	FALSE
YTHDF2	YTH N6-methyladenosine RNA binding protein 2	GO:0002181,GO:0002183,GO:0002190,GO:0002376,GO:0006412,GO:0006413,GO:0006417,GO:0006446,GO:0006518,GO:0006807,GO:0006955,GO:0006959,GO:0007275,GO:0008150,GO:0008152,GO:0009058,GO:0009059,GO:0009653,GO:0009790,GO:0009889,GO:0009891,GO:0009893,GO:0009987,GO:0010467,GO:0010468,GO:0010556,GO:0010557,GO:0010604,GO:0010608,GO:0010628,GO:0019222,GO:0019538,GO:0031323,GO:0031325,GO:0031326,GO:0031328,GO:…	0.977395	0.141	FALSE
SRP14	signal recognition particle 14	GO:0001775,GO:0002252,GO:0002263,GO:0002274,GO:0002275,GO:0002283,GO:0002366,GO:0002376,GO:0002443,GO:0002444,GO:0002446,GO:0006605,GO:0006612,GO:0006613,GO:0006614,GO:0006810,GO:0006886,GO:0006887,GO:0006955,GO:0008104,GO:0008150,GO:0009987,GO:0015031,GO:0015833,GO:0016192,GO:0032940,GO:0033036,GO:0033365,GO:0034613,GO:0036230,GO:0042119,GO:0042221,GO:0042493,GO:0042886,GO:0043299,GO:0043312,GO:…	0.968188	0.052	FALSE
HNRNPC	heterogeneous nuclear ribonucleoprotein C (C1/C2)	GO:0000375,GO:0000377,GO:0000398,GO:0000723,GO:0001503,GO:0001649,GO:0006139,GO:0006259,GO:0006278,GO:0006325,GO:0006338,GO:0006396,GO:0006397,GO:0006725,GO:0006807,GO:0006996,GO:0007004,GO:0008150,GO:0008152,GO:0008380,GO:0009058,GO:0009059,GO:0009889,GO:0009890,GO:0009892,GO:0009987,GO:0010467,GO:0010468,GO:0010556,GO:0010558,GO:0010605,GO:0010608,GO:0010639,GO:0010833,GO:0016043,GO:0016070,GO:…	0.961486	0.22	FALSE
PYCR1	pyrroline-5-carboxylate reductase 1	GO:0000302,GO:0006082,GO:0006520,GO:0006560,GO:0006561,GO:0006807,GO:0006950,GO:0006979,GO:0008150,GO:0008152,GO:0008219,GO:0008652,GO:0009058,GO:0009064,GO:0009084,GO:0009987,GO:0010035,GO:0010941,GO:0016053,GO:0018130,GO:0019752,GO:0033554,GO:0034599,GO:0034614,GO:0036473,GO:0036474,GO:0042221,GO:0042391,GO:0042542,GO:0043436,GO:0044237,GO:0044238,GO:0044249,GO:0044281,GO:0044283,GO:0044699,GO:…	0.960648	0.143	FALSE
RPS17	ribosomal protein S17	GO:0000028,GO:0000184,GO:0000956,GO:0002262,GO:0002376,GO:0006139,GO:0006364,GO:0006396,GO:0006401,GO:0006402,GO:0006412,GO:0006413,GO:0006518,GO:0006605,GO:0006612,GO:0006613,GO:0006614,GO:0006725,GO:0006807,GO:0006810,GO:0006886,GO:0006996,GO:0008104,GO:0008150,GO:0008152,GO:0009056,GO:0009057,GO:0009058,GO:0009059,GO:0009892,GO:0009987,GO:0010467,GO:0010468,GO:0010605,GO:0010629,GO:0015031,GO:…	0.95394	0.237	FALSE
FTSJ3	FtsJ homolog 3		0.95394	-1	FALSE
XRCC6	X-ray repair cross complementing 6	GO:0000723,GO:0000726,GO:0001775,GO:0001816,GO:0001817,GO:0001819,GO:0001932,GO:0001934,GO:0002252,GO:0002263,GO:0002274,GO:0002275,GO:0002283,GO:0002366,GO:0002376,GO:0002443,GO:0002444,GO:0002446,GO:0006139,GO:0006259,GO:0006266,GO:0006281,GO:0006302,GO:0006303,GO:0006351,GO:0006355,GO:0006357,GO:0006366,GO:0006461,GO:0006464,GO:0006468,GO:0006725,GO:0006793,GO:0006796,GO:0006807,GO:0006810,GO:…	0.948066	0.211	FALSE
MRPL44	mitochondrial ribosomal protein L44	GO:0006412,GO:0006414,GO:0006415,GO:0006518,GO:0006807,GO:0008150,GO:0008152,GO:0009058,GO:0009059,GO:0009987,GO:0010467,GO:0016043,GO:0019538,GO:0022411,GO:0032543,GO:0032984,GO:0034641,GO:0034645,GO:0043043,GO:0043170,GO:0043241,GO:0043603,GO:0043604,GO:0043624,GO:0043933,GO:0044237,GO:0044238,GO:0044249,GO:0044260,GO:0044267,GO:0044271,GO:0044699,GO:0044763,GO:0070125,GO:0070126,GO:0071704,GO:…	0.948066	0.3	FALSE
RPL22	ribosomal protein L22	GO:0000184,GO:0000956,GO:0002181,GO:0006139,GO:0006364,GO:0006396,GO:0006401,GO:0006402,GO:0006412,GO:0006413,GO:0006518,GO:0006605,GO:0006612,GO:0006613,GO:0006614,GO:0006725,GO:0006807,GO:0006810,GO:0006886,GO:0008104,GO:0008150,GO:0008152,GO:0009056,GO:0009057,GO:0009058,GO:0009059,GO:0009892,GO:0009987,GO:0010467,GO:0010468,GO:0010605,GO:0010629,GO:0015031,GO:0015833,GO:0016032,GO:0016070,GO:…	0.946388	0.313	FALSE
EIF3C	eukaryotic translation initiation factor 3 subunit C	GO:0006412,GO:0006413,GO:0006417,GO:0006518,GO:0006807,GO:0008150,GO:0008152,GO:0009058,GO:0009059,GO:0009889,GO:0009891,GO:0009893,GO:0009987,GO:0010467,GO:0010468,GO:0010556,GO:0010557,GO:0010604,GO:0010608,GO:0010628,GO:0019222,GO:0019538,GO:0031323,GO:0031325,GO:0031326,GO:0031328,GO:0032268,GO:0032270,GO:0034248,GO:0034250,GO:0034641,GO:0034645,GO:0043043,GO:0043170,GO:0043603,GO:0043604,GO:…	0.943869	0.301	FALSE
SNRPE	small nuclear ribonucleoprotein polypeptide E	GO:0000245,GO:0000375,GO:0000377,GO:0000387,GO:0000398,GO:0006139,GO:0006351,GO:0006353,GO:0006366,GO:0006369,GO:0006396,GO:0006397,GO:0006725,GO:0006807,GO:0006810,GO:0006913,GO:0008150,GO:0008152,GO:0008334,GO:0008380,GO:0009058,GO:0009059,GO:0009987,GO:0010467,GO:0016043,GO:0016070,GO:0016071,GO:0018130,GO:0019438,GO:0022607,GO:0022613,GO:0022618,GO:0032501,GO:0032774,GO:0034622,GO:0034641,GO:…	0.935467	0.228	FALSE
NOP58	NOP58 ribonucleoprotein	GO:0000154,GO:0006139,GO:0006364,GO:0006396,GO:0006403,GO:0006725,GO:0006807,GO:0008150,GO:0008152,GO:0009451,GO:0009987,GO:0010467,GO:0016049,GO:0016070,GO:0016072,GO:0022613,GO:0033036,GO:0034470,GO:0034641,GO:0034660,GO:0040007,GO:0042254,GO:0043170,GO:0043412,GO:0044085,GO:0044237,GO:0044238,GO:0044260,GO:0044699,GO:0044763,GO:0046483,GO:0048254,GO:0051179,GO:0071704,GO:0071840,GO:0090304,GO:…	0.923691	0.233	FALSE
EPB41	erythrocyte membrane protein band 4.1	GO:0000902,GO:0006996,GO:0007010,GO:0008150,GO:0008360,GO:0009653,GO:0009987,GO:0016043,GO:0022603,GO:0022604,GO:0030029,GO:0030036,GO:0031032,GO:0032092,GO:0032502,GO:0032989,GO:0043393,GO:0044093,GO:0044699,GO:0044763,GO:0044767,GO:0048856,GO:0048869,GO:0050789,GO:0050793,GO:0050794,GO:0051098,GO:0051099,GO:0051128,GO:0065007,GO:0065008,GO:0065009,GO:0071840,GO:1902589	0.919481	0.08	FALSE
COPB2	coatomer protein complex subunit beta 2	GO:0006810,GO:0006886,GO:0006888,GO:0006890,GO:0006891,GO:0008104,GO:0008150,GO:0015031,GO:0015833,GO:0016192,GO:0033036,GO:0034613,GO:0042886,GO:0045184,GO:0046907,GO:0048193,GO:0051179,GO:0051234,GO:0051641,GO:0051649,GO:0070727,GO:0071702,GO:0071705	0.911899	0.032	FALSE
DHRS4	dehydrogenase/reductase 4	GO:0006066,GO:0006461,GO:0006629,GO:0008150,GO:0008152,GO:0008202,GO:0009987,GO:0016043,GO:0022607,GO:0042180,GO:0043933,GO:0044085,GO:0044237,GO:0044238,GO:0044281,GO:0044699,GO:0044710,GO:0044763,GO:0051259,GO:0051262,GO:0055114,GO:0065003,GO:0070271,GO:0071704,GO:0071822,GO:0071840,GO:1901360,GO:1901615	0.891647	0.22	FALSE
RARS	arginyl-tRNA synthetase	GO:0006082,GO:0006139,GO:0006399,GO:0006412,GO:0006418,GO:0006420,GO:0006518,GO:0006520,GO:0006725,GO:0006807,GO:0008150,GO:0008152,GO:0009058,GO:0009059,GO:0009987,GO:0010467,GO:0016070,GO:0019538,GO:0019752,GO:0034641,GO:0034645,GO:0034660,GO:0043038,GO:0043039,GO:0043043,GO:0043170,GO:0043436,GO:0043603,GO:0043604,GO:0044237,GO:0044238,GO:0044249,GO:0044260,GO:0044267,GO:0044271,GO:0044281,GO:…	0.871349	0.28	FALSE
PTGES3	prostaglandin E synthase 3	GO:0000723,GO:0001516,GO:0001676,GO:0006082,GO:0006139,GO:0006259,GO:0006278,GO:0006457,GO:0006461,GO:0006629,GO:0006631,GO:0006633,GO:0006636,GO:0006690,GO:0006692,GO:0006693,GO:0006725,GO:0006793,GO:0006796,GO:0006805,GO:0006807,GO:0006950,GO:0006996,GO:0007004,GO:0007154,GO:0007165,GO:0008150,GO:0008152,GO:0008610,GO:0009058,GO:0009059,GO:0009266,GO:0009408,GO:0009410,GO:0009628,GO:0009889,GO:…	0.868808	0.168	FALSE
POLR2B	RNA polymerase II subunit B	GO:0000375,GO:0000377,GO:0000398,GO:0006139,GO:0006259,GO:0006281,GO:0006283,GO:0006289,GO:0006351,GO:0006352,GO:0006354,GO:0006366,GO:0006367,GO:0006368,GO:0006370,GO:0006396,GO:0006397,GO:0006725,GO:0006807,GO:0006950,GO:0006974,GO:0007154,GO:0007165,GO:0007166,GO:0007167,GO:0007169,GO:0008150,GO:0008152,GO:0008380,GO:0008543,GO:0009058,GO:0009059,GO:0009301,GO:0009452,GO:0009719,GO:0009889,GO:…	0.856094	0.223	FALSE
YWHAH	tyrosine 3-monooxygenase/tryptophan 5-monooxygenase activation protein eta	GO:0000902,GO:0000904,GO:0001508,GO:0001844,GO:0002028,GO:0006139,GO:0006351,GO:0006355,GO:0006629,GO:0006706,GO:0006713,GO:0006725,GO:0006807,GO:0006810,GO:0006811,GO:0006812,GO:0006814,GO:0006839,GO:0006886,GO:0006915,GO:0006996,GO:0007005,GO:0007006,GO:0007154,GO:0007165,GO:0007267,GO:0007268,GO:0007275,GO:0007399,GO:0007417,GO:0007420,GO:0008104,GO:0008150,GO:0008152,GO:0008202,GO:0008211,GO:…	0.852701	0.077	FALSE
CPSF2	cleavage and polyadenylation specific factor 2	GO:0000375,GO:0000377,GO:0000398,GO:0006139,GO:0006351,GO:0006353,GO:0006366,GO:0006369,GO:0006396,GO:0006397,GO:0006398,GO:0006403,GO:0006405,GO:0006406,GO:0006611,GO:0006725,GO:0006807,GO:0006810,GO:0006886,GO:0006913,GO:0008104,GO:0008150,GO:0008152,GO:0008334,GO:0008380,GO:0009058,GO:0009059,GO:0009987,GO:0010467,GO:0015031,GO:0015833,GO:0015931,GO:0016070,GO:0016071,GO:0018130,GO:0019438,GO:…	0.847608	0.25	FALSE
PDCD6IP	programmed cell death 6 interacting protein	GO:0000226,GO:0000910,GO:0000912,GO:0000915,GO:0000920,GO:0006508,GO:0006810,GO:0006887,GO:0006900,GO:0006996,GO:0007010,GO:0007017,GO:0007032,GO:0007043,GO:0007049,GO:0007098,GO:0007163,GO:0008150,GO:0008152,GO:0009056,GO:0009057,GO:0009987,GO:0010256,GO:0010564,GO:0010638,GO:0010824,GO:0016032,GO:0016043,GO:0016050,GO:0016192,GO:0017157,GO:0019058,GO:0019068,GO:0019538,GO:0022402,GO:0022607,GO:…	0.84591	0.147	FALSE
VARS	valyl-tRNA synthetase	GO:0006082,GO:0006139,GO:0006399,GO:0006412,GO:0006418,GO:0006438,GO:0006518,GO:0006520,GO:0006725,GO:0006807,GO:0008150,GO:0008152,GO:0009058,GO:0009059,GO:0009987,GO:0010467,GO:0016070,GO:0019538,GO:0019752,GO:0034641,GO:0034645,GO:0034660,GO:0043038,GO:0043039,GO:0043043,GO:0043170,GO:0043436,GO:0043603,GO:0043604,GO:0044237,GO:0044238,GO:0044249,GO:0044260,GO:0044267,GO:0044271,GO:0044281,GO:…	0.839963	0.28	FALSE
RPL10	ribosomal protein L10	GO:0000027,GO:0000122,GO:0000184,GO:0000956,GO:0006139,GO:0006351,GO:0006355,GO:0006357,GO:0006364,GO:0006366,GO:0006396,GO:0006401,GO:0006402,GO:0006412,GO:0006413,GO:0006518,GO:0006605,GO:0006612,GO:0006613,GO:0006614,GO:0006725,GO:0006807,GO:0006810,GO:0006886,GO:0006915,GO:0006996,GO:0008104,GO:0008150,GO:0008152,GO:0008219,GO:0009056,GO:0009057,GO:0009058,GO:0009059,GO:0009889,GO:0009890,GO:…	0.837414	0.247	FALSE
EEF1A1P5	eukaryotic translation elongation factor 1 alpha 1 pseudogene 5	GO:0008150	0.828909	-1	FALSE
PHGDH	phosphoglycerate dehydrogenase	GO:0006082,GO:0006520,GO:0006563,GO:0006564,GO:0006807,GO:0007275,GO:0007399,GO:0007417,GO:0007420,GO:0008150,GO:0008152,GO:0008652,GO:0009058,GO:0009069,GO:0009070,GO:0009987,GO:0016053,GO:0019752,GO:0032501,GO:0032502,GO:0043436,GO:0044237,GO:0044238,GO:0044249,GO:0044281,GO:0044283,GO:0044699,GO:0044707,GO:0044710,GO:0044711,GO:0044763,GO:0044767,GO:0046394,GO:0048513,GO:0048731,GO:0048856,GO:…	0.827207	0.136	FALSE
PABPC1	poly(A) binding protein cytoplasmic 1	GO:0000184,GO:0000288,GO:0000289,GO:0000375,GO:0000377,GO:0000398,GO:0000956,GO:0006139,GO:0006378,GO:0006396,GO:0006397,GO:0006401,GO:0006402,GO:0006412,GO:0006413,GO:0006518,GO:0006725,GO:0006807,GO:0008150,GO:0008152,GO:0008380,GO:0009056,GO:0009057,GO:0009058,GO:0009059,GO:0009892,GO:0009893,GO:0009894,GO:0009895,GO:0009896,GO:0009987,GO:0010467,GO:0010468,GO:0010604,GO:0010605,GO:0010608,GO:…	0.819545	0.236	FALSE
RPS24	ribosomal protein S24	GO:0000184,GO:0000462,GO:0000956,GO:0002262,GO:0002376,GO:0006139,GO:0006364,GO:0006396,GO:0006401,GO:0006402,GO:0006412,GO:0006413,GO:0006518,GO:0006605,GO:0006612,GO:0006613,GO:0006614,GO:0006725,GO:0006807,GO:0006810,GO:0006886,GO:0008104,GO:0008150,GO:0008152,GO:0009056,GO:0009057,GO:0009058,GO:0009059,GO:0009892,GO:0009987,GO:0010467,GO:0010468,GO:0010605,GO:0010629,GO:0015031,GO:0015833,GO:…	0.815285	0.254	FALSE
G3BP1	G3BP stress granule assembly factor 1	GO:0007154,GO:0007165,GO:0007264,GO:0007265,GO:0008150,GO:0009987,GO:0023052,GO:0035556,GO:0044699,GO:0044700,GO:0050789,GO:0050794,GO:0050896,GO:0051716,GO:0065007	0.814433	0.072	FALSE
CXXC1	CXXC finger protein 1	GO:0006139,GO:0006325,GO:0006351,GO:0006355,GO:0006464,GO:0006479,GO:0006725,GO:0006807,GO:0006950,GO:0006986,GO:0006996,GO:0007154,GO:0007165,GO:0008150,GO:0008152,GO:0008213,GO:0009058,GO:0009059,GO:0009889,GO:0009891,GO:0009893,GO:0009987,GO:0010033,GO:0010467,GO:0010468,GO:0010556,GO:0010557,GO:0010604,GO:0010628,GO:0016043,GO:0016070,GO:0016569,GO:0016570,GO:0016571,GO:0018022,GO:0018130,GO:…	0.814433	0.279	FALSE
EEF1G	eukaryotic translation elongation factor 1 gamma	GO:0006412,GO:0006414,GO:0006518,GO:0006807,GO:0008150,GO:0008152,GO:0009058,GO:0009059,GO:0009605,GO:0009607,GO:0009615,GO:0009987,GO:0010467,GO:0016032,GO:0019538,GO:0034641,GO:0034645,GO:0043043,GO:0043170,GO:0043207,GO:0043603,GO:0043604,GO:0044237,GO:0044238,GO:0044249,GO:0044260,GO:0044267,GO:0044271,GO:0044403,GO:0044419,GO:0044764,GO:0050896,GO:0051704,GO:0051707,GO:0071704,GO:1901564,GO:…	0.813581	0.305	FALSE
C21orf33	chromosome 21 open reading frame 33		0.811876	-1	FALSE
MRPL50	mitochondrial ribosomal protein L50	GO:0006412,GO:0006414,GO:0006415,GO:0006518,GO:0006807,GO:0008150,GO:0008152,GO:0009058,GO:0009059,GO:0009987,GO:0010467,GO:0016043,GO:0019538,GO:0022411,GO:0032543,GO:0032984,GO:0034641,GO:0034645,GO:0043043,GO:0043170,GO:0043241,GO:0043603,GO:0043604,GO:0043624,GO:0043933,GO:0044237,GO:0044238,GO:0044249,GO:0044260,GO:0044267,GO:0044271,GO:0044699,GO:0044763,GO:0070125,GO:0070126,GO:0071704,GO:…	0.809318	0.3	FALSE
RPL29	ribosomal protein L29	GO:0000003,GO:0000184,GO:0000956,GO:0002181,GO:0006139,GO:0006364,GO:0006396,GO:0006401,GO:0006402,GO:0006412,GO:0006413,GO:0006518,GO:0006605,GO:0006612,GO:0006613,GO:0006614,GO:0006725,GO:0006807,GO:0006810,GO:0006886,GO:0007275,GO:0007565,GO:0007566,GO:0008104,GO:0008150,GO:0008152,GO:0009056,GO:0009057,GO:0009058,GO:0009059,GO:0009892,GO:0009987,GO:0010467,GO:0010468,GO:0010605,GO:0010629,GO:…	0.807612	0.286	FALSE
FBL	fibrillarin	GO:0000154,GO:0000494,GO:0001503,GO:0001510,GO:0001649,GO:0006139,GO:0006325,GO:0006364,GO:0006396,GO:0006403,GO:0006464,GO:0006479,GO:0006725,GO:0006807,GO:0006996,GO:0008150,GO:0008152,GO:0008213,GO:0009451,GO:0009987,GO:0010467,GO:0016043,GO:0016070,GO:0016072,GO:0016074,GO:0016569,GO:0016570,GO:0016571,GO:0018364,GO:0019538,GO:0022613,GO:0030154,GO:0031123,GO:0031126,GO:0031167,GO:0032259,GO:…	0.802493	0.284	FALSE
EIF2AK2	eukaryotic translation initiation factor 2 alpha kinase 2	GO:0000165,GO:0000186,GO:0001816,GO:0001817,GO:0001819,GO:0001932,GO:0001934,GO:0002244,GO:0002252,GO:0002376,GO:0002520,GO:0002682,GO:0002683,GO:0002697,GO:0002698,GO:0002831,GO:0002832,GO:0006139,GO:0006351,GO:0006355,GO:0006412,GO:0006417,GO:0006461,GO:0006464,GO:0006468,GO:0006518,GO:0006725,GO:0006793,GO:0006796,GO:0006807,GO:0006950,GO:0006952,GO:0007154,GO:0007165,GO:0007275,GO:0008150,GO:…	0.800786	0.267	FALSE
RPS23	ribosomal protein S23	GO:0000184,GO:0000956,GO:0006139,GO:0006364,GO:0006396,GO:0006401,GO:0006402,GO:0006412,GO:0006413,GO:0006518,GO:0006605,GO:0006612,GO:0006613,GO:0006614,GO:0006725,GO:0006807,GO:0006810,GO:0006886,GO:0008104,GO:0008150,GO:0008152,GO:0009056,GO:0009057,GO:0009058,GO:0009059,GO:0009892,GO:0009987,GO:0010467,GO:0010468,GO:0010605,GO:0010629,GO:0015031,GO:0015833,GO:0016032,GO:0016070,GO:0016071,GO:…	0.800786	0.305	FALSE
SRP68	signal recognition particle 68	GO:0006605,GO:0006612,GO:0006613,GO:0006614,GO:0006810,GO:0006886,GO:0008104,GO:0008150,GO:0015031,GO:0015833,GO:0033036,GO:0033365,GO:0034613,GO:0042221,GO:0042493,GO:0042886,GO:0045047,GO:0045184,GO:0046907,GO:0050896,GO:0051179,GO:0051234,GO:0051641,GO:0051649,GO:0070727,GO:0070972,GO:0071702,GO:0071705,GO:0072594,GO:0072599,GO:0072657,GO:0090150	0.797371	0.053	FALSE
RPL12	ribosomal protein L12	GO:0000027,GO:0000184,GO:0000956,GO:0006139,GO:0006364,GO:0006396,GO:0006401,GO:0006402,GO:0006412,GO:0006413,GO:0006518,GO:0006605,GO:0006612,GO:0006613,GO:0006614,GO:0006725,GO:0006807,GO:0006810,GO:0006886,GO:0006996,GO:0008104,GO:0008150,GO:0008152,GO:0009056,GO:0009057,GO:0009058,GO:0009059,GO:0009892,GO:0009987,GO:0010467,GO:0010468,GO:0010605,GO:0010629,GO:0015031,GO:0015833,GO:0016032,GO:…	0.791392	0.278	FALSE
KARS	lysyl-tRNA synthetase	GO:0000165,GO:0000187,GO:0001775,GO:0001816,GO:0001817,GO:0001819,GO:0001932,GO:0001934,GO:0002252,GO:0002263,GO:0002274,GO:0002275,GO:0002276,GO:0002366,GO:0002367,GO:0002374,GO:0002376,GO:0002440,GO:0002532,GO:0002534,GO:0002682,GO:0002684,GO:0002685,GO:0002687,GO:0002688,GO:0002690,GO:0002694,GO:0002696,GO:0002697,GO:0002699,GO:0002700,GO:0002702,GO:0002718,GO:0002720,GO:0002739,GO:0002741,GO:…	0.781132	0.244	FALSE
RPL37A	ribosomal protein L37a	GO:0000184,GO:0000956,GO:0006139,GO:0006364,GO:0006396,GO:0006401,GO:0006402,GO:0006412,GO:0006413,GO:0006518,GO:0006605,GO:0006612,GO:0006613,GO:0006614,GO:0006725,GO:0006807,GO:0006810,GO:0006886,GO:0008104,GO:0008150,GO:0008152,GO:0009056,GO:0009057,GO:0009058,GO:0009059,GO:0009892,GO:0009987,GO:0010467,GO:0010468,GO:0010605,GO:0010629,GO:0015031,GO:0015833,GO:0016032,GO:0016070,GO:0016071,GO:…	0.776853	0.305	FALSE
PSMC4	proteasome 26S subunit, ATPase 4	GO:0000086,GO:0000165,GO:0000209,GO:0000278,GO:0001666,GO:0001736,GO:0001738,GO:0002009,GO:0002218,GO:0002220,GO:0002223,GO:0002253,GO:0002376,GO:0002429,GO:0002474,GO:0002478,GO:0002479,GO:0002682,GO:0002684,GO:0002757,GO:0002758,GO:0002764,GO:0002768,GO:0006082,GO:0006139,GO:0006351,GO:0006352,GO:0006355,GO:0006357,GO:0006366,GO:0006367,GO:0006461,GO:0006464,GO:0006468,GO:0006508,GO:0006511,GO:…	0.775141	0.25	FALSE
PCNA	proliferating cell nuclear antigen	GO:0000075,GO:0000077,GO:0000082,GO:0000083,GO:0000278,GO:0000722,GO:0000723,GO:0000731,GO:0006139,GO:0006259,GO:0006260,GO:0006261,GO:0006266,GO:0006275,GO:0006281,GO:0006282,GO:0006283,GO:0006289,GO:0006296,GO:0006297,GO:0006298,GO:0006301,GO:0006310,GO:0006312,GO:0006351,GO:0006355,GO:0006464,GO:0006725,GO:0006807,GO:0006950,GO:0006974,GO:0006977,GO:0006996,GO:0007049,GO:0007050,GO:0007093,GO:…	0.774285	0.245	FALSE
RPS19	ribosomal protein S19	GO:0000028,GO:0000184,GO:0000462,GO:0000956,GO:0002252,GO:0002262,GO:0002376,GO:0002520,GO:0002532,GO:0002536,GO:0002548,GO:0002679,GO:0002682,GO:0002683,GO:0002684,GO:0002697,GO:0002698,GO:0002699,GO:0006139,GO:0006364,GO:0006396,GO:0006401,GO:0006402,GO:0006412,GO:0006413,GO:0006461,GO:0006518,GO:0006605,GO:0006612,GO:0006613,GO:0006614,GO:0006725,GO:0006807,GO:0006810,GO:0006886,GO:0006928,GO:…	0.774285	0.18	FALSE
IGSF9B	immunoglobulin superfamily member 9B		0.771716	-1	FALSE
YWHAG	tyrosine 3-monooxygenase/tryptophan 5-monooxygenase activation protein gamma	GO:0000086,GO:0000278,GO:0001844,GO:0001932,GO:0001933,GO:0006464,GO:0006468,GO:0006469,GO:0006793,GO:0006796,GO:0006810,GO:0006839,GO:0006915,GO:0006996,GO:0007005,GO:0007006,GO:0007049,GO:0007154,GO:0007165,GO:0007267,GO:0007268,GO:0007275,GO:0007399,GO:0008104,GO:0008150,GO:0008152,GO:0008219,GO:0008637,GO:0009892,GO:0009966,GO:0009967,GO:0009987,GO:0010563,GO:0010605,GO:0010638,GO:0010646,GO:…	0.76829	0.176	FALSE
SRRT	serrate, RNA effector molecule	GO:0000375,GO:0000377,GO:0000398,GO:0006139,GO:0006351,GO:0006355,GO:0006366,GO:0006396,GO:0006397,GO:0006417,GO:0006725,GO:0006807,GO:0008150,GO:0008152,GO:0008283,GO:0008380,GO:0009058,GO:0009059,GO:0009301,GO:0009889,GO:0009890,GO:0009892,GO:0009987,GO:0010033,GO:0010467,GO:0010468,GO:0010556,GO:0010558,GO:0010605,GO:0010608,GO:0010629,GO:0014070,GO:0016070,GO:0016071,GO:0016073,GO:0016441,GO:…	0.758003	0.18	FALSE
CCT3	chaperonin containing TCP1 subunit 3	GO:0000723,GO:0006139,GO:0006259,GO:0006278,GO:0006403,GO:0006457,GO:0006458,GO:0006725,GO:0006807,GO:0006996,GO:0007004,GO:0008104,GO:0008150,GO:0008152,GO:0009058,GO:0009059,GO:0009889,GO:0009891,GO:0009893,GO:0009987,GO:0010556,GO:0010557,GO:0010604,GO:0010638,GO:0010833,GO:0016043,GO:0018130,GO:0019219,GO:0019222,GO:0019438,GO:0031323,GO:0031325,GO:0031326,GO:0031328,GO:0031647,GO:0032200,GO:…	0.757145	0.124	FALSE
KIF23	kinesin family member 23	GO:0000022,GO:0000070,GO:0000226,GO:0000278,GO:0000280,GO:0000281,GO:0000819,GO:0000910,GO:0002376,GO:0002478,GO:0002495,GO:0002504,GO:0006810,GO:0006890,GO:0006928,GO:0006996,GO:0007010,GO:0007017,GO:0007018,GO:0007049,GO:0007051,GO:0007052,GO:0007059,GO:0007067,GO:0008150,GO:0009987,GO:0010564,GO:0016043,GO:0016192,GO:0019882,GO:0019884,GO:0019886,GO:0022402,GO:0022607,GO:0032465,GO:0032467,GO:…	0.746845	0.077	FALSE
RPL17	ribosomal protein L17	GO:0000184,GO:0000956,GO:0006139,GO:0006364,GO:0006396,GO:0006401,GO:0006402,GO:0006412,GO:0006413,GO:0006518,GO:0006605,GO:0006612,GO:0006613,GO:0006614,GO:0006725,GO:0006807,GO:0006810,GO:0006886,GO:0008104,GO:0008150,GO:0008152,GO:0009056,GO:0009057,GO:0009058,GO:0009059,GO:0009892,GO:0009987,GO:0010467,GO:0010468,GO:0010605,GO:0010629,GO:0015031,GO:0015833,GO:0016032,GO:0016070,GO:0016071,GO:…	0.740831	0.305	FALSE
EIF4A1	eukaryotic translation initiation factor 4A1	GO:0000288,GO:0000289,GO:0000956,GO:0006139,GO:0006401,GO:0006402,GO:0006412,GO:0006413,GO:0006518,GO:0006725,GO:0006807,GO:0008150,GO:0008152,GO:0009056,GO:0009057,GO:0009058,GO:0009059,GO:0009892,GO:0009987,GO:0010467,GO:0010468,GO:0010501,GO:0010605,GO:0010629,GO:0016070,GO:0016071,GO:0019222,GO:0019439,GO:0019538,GO:0034641,GO:0034645,GO:0034655,GO:0043043,GO:0043170,GO:0043603,GO:0043604,GO:…	0.731372	0.347	FALSE
RTCB	RNA 2',3'-cyclic phosphate and 5'-OH ligase	GO:0000394,GO:0006139,GO:0006388,GO:0006396,GO:0006399,GO:0006725,GO:0006807,GO:0008033,GO:0008150,GO:0008152,GO:0008380,GO:0009987,GO:0010467,GO:0016070,GO:0034470,GO:0034641,GO:0034660,GO:0043170,GO:0044237,GO:0044238,GO:0044260,GO:0046483,GO:0071704,GO:0090304,GO:1901360	0.72793	0.257	FALSE
ZNF808	zinc finger protein 808	GO:0006139,GO:0006351,GO:0006355,GO:0006725,GO:0006807,GO:0008150,GO:0008152,GO:0009058,GO:0009059,GO:0009889,GO:0009987,GO:0010467,GO:0010468,GO:0010556,GO:0016070,GO:0018130,GO:0019219,GO:0019222,GO:0019438,GO:0031323,GO:0031326,GO:0032774,GO:0034641,GO:0034645,GO:0034654,GO:0043170,GO:0044237,GO:0044238,GO:0044249,GO:0044260,GO:0044271,GO:0046483,GO:0050789,GO:0050794,GO:0051171,GO:0051252,GO:…	0.727069	0.187	FALSE
SNRNP200	small nuclear ribonucleoprotein U5 subunit 200	GO:0000245,GO:0000354,GO:0000375,GO:0000377,GO:0000398,GO:0001503,GO:0001649,GO:0006139,GO:0006396,GO:0006397,GO:0006725,GO:0006807,GO:0008150,GO:0008152,GO:0008380,GO:0009987,GO:0010467,GO:0016043,GO:0016070,GO:0016071,GO:0022607,GO:0022613,GO:0022618,GO:0030154,GO:0032501,GO:0032502,GO:0034622,GO:0034641,GO:0043170,GO:0043933,GO:0044085,GO:0044237,GO:0044238,GO:0044260,GO:0044699,GO:0044707,GO:…	0.726208	0.218	FALSE
EIF4E	eukaryotic translation initiation factor 4E	GO:0000082,GO:0000278,GO:0000288,GO:0000289,GO:0000956,GO:0006139,GO:0006401,GO:0006402,GO:0006403,GO:0006405,GO:0006406,GO:0006412,GO:0006413,GO:0006417,GO:0006518,GO:0006611,GO:0006725,GO:0006807,GO:0006810,GO:0006886,GO:0006913,GO:0007049,GO:0007346,GO:0008104,GO:0008150,GO:0008152,GO:0009056,GO:0009057,GO:0009058,GO:0009059,GO:0009889,GO:0009892,GO:0009987,GO:0010467,GO:0010468,GO:0010556,GO:…	0.722764	0.227	FALSE
SNRNP70	small nuclear ribonucleoprotein U1 subunit 70	GO:0000375,GO:0000377,GO:0000398,GO:0006139,GO:0006396,GO:0006397,GO:0006457,GO:0006518,GO:0006725,GO:0006807,GO:0006914,GO:0008150,GO:0008152,GO:0008380,GO:0009056,GO:0009057,GO:0009892,GO:0009894,GO:0009895,GO:0009987,GO:0010467,GO:0010468,GO:0010506,GO:0010507,GO:0010605,GO:0016070,GO:0016071,GO:0019219,GO:0019222,GO:0019538,GO:0030163,GO:0031323,GO:0031324,GO:0031329,GO:0031330,GO:0034248,GO:…	0.72018	0.276	FALSE
UQCRC2	ubiquinol-cytochrome c reductase core protein II	GO:0006091,GO:0006119,GO:0006122,GO:0006139,GO:0006163,GO:0006508,GO:0006605,GO:0006626,GO:0006627,GO:0006725,GO:0006753,GO:0006793,GO:0006796,GO:0006807,GO:0006810,GO:0006839,GO:0006886,GO:0006996,GO:0007005,GO:0008104,GO:0008150,GO:0008152,GO:0009060,GO:0009117,GO:0009123,GO:0009126,GO:0009141,GO:0009144,GO:0009150,GO:0009161,GO:0009167,GO:0009199,GO:0009205,GO:0009259,GO:0009987,GO:0010467,GO:…	0.711561	0.268	FALSE
YWHAE	tyrosine 3-monooxygenase/tryptophan 5-monooxygenase activation protein epsilon	GO:0000086,GO:0000165,GO:0000278,GO:0001508,GO:0001844,GO:0002027,GO:0003008,GO:0003013,GO:0003015,GO:0003062,GO:0003064,GO:0006464,GO:0006468,GO:0006470,GO:0006508,GO:0006611,GO:0006793,GO:0006796,GO:0006810,GO:0006811,GO:0006812,GO:0006813,GO:0006816,GO:0006839,GO:0006873,GO:0006874,GO:0006875,GO:0006886,GO:0006913,GO:0006915,GO:0006950,GO:0006996,GO:0007005,GO:0007006,GO:0007049,GO:0007154,GO:…	0.705523	0.153	FALSE
SRP72	signal recognition particle 72	GO:0006605,GO:0006612,GO:0006613,GO:0006614,GO:0006616,GO:0006810,GO:0006886,GO:0008104,GO:0008150,GO:0015031,GO:0015833,GO:0033036,GO:0033365,GO:0034613,GO:0042221,GO:0042493,GO:0042886,GO:0045047,GO:0045184,GO:0046907,GO:0050896,GO:0051179,GO:0051234,GO:0051641,GO:0051649,GO:0055085,GO:0065002,GO:0070727,GO:0070972,GO:0071702,GO:0071705,GO:0071806,GO:0072594,GO:0072599,GO:0072657,GO:0090150	0.70466	0.056	FALSE
CCT4	chaperonin containing TCP1 subunit 4	GO:0000723,GO:0006139,GO:0006259,GO:0006278,GO:0006403,GO:0006457,GO:0006458,GO:0006725,GO:0006807,GO:0006996,GO:0007004,GO:0008104,GO:0008150,GO:0008152,GO:0009058,GO:0009059,GO:0009889,GO:0009891,GO:0009893,GO:0009987,GO:0010556,GO:0010557,GO:0010604,GO:0010638,GO:0010833,GO:0016043,GO:0018130,GO:0019219,GO:0019222,GO:0019438,GO:0031323,GO:0031325,GO:0031326,GO:0031328,GO:0031647,GO:0032200,GO:…	0.699481	0.113	FALSE
HELZ	helicase with zinc finger		0.696026	-1	FALSE
TUBG1	tubulin gamma 1	GO:0000003,GO:0000086,GO:0000212,GO:0000226,GO:0000278,GO:0006996,GO:0007010,GO:0007017,GO:0007049,GO:0007051,GO:0008150,GO:0009987,GO:0016043,GO:0022402,GO:0022406,GO:0022414,GO:0022607,GO:0030030,GO:0030031,GO:0044085,GO:0044699,GO:0044702,GO:0044763,GO:0044770,GO:0044772,GO:0044782,GO:0044839,GO:0051321,GO:0060271,GO:0070925,GO:0071840,GO:0097711,GO:1902589,GO:1903046,GO:1903047	0.689977	0.068	FALSE
RPL13A	ribosomal protein L13a	GO:0000184,GO:0000956,GO:0001731,GO:0002181,GO:0002183,GO:0002376,GO:0006139,GO:0006364,GO:0006396,GO:0006401,GO:0006402,GO:0006412,GO:0006413,GO:0006417,GO:0006446,GO:0006518,GO:0006605,GO:0006612,GO:0006613,GO:0006614,GO:0006725,GO:0006807,GO:0006810,GO:0006886,GO:0006950,GO:0006952,GO:0006955,GO:0008104,GO:0008150,GO:0008152,GO:0009056,GO:0009057,GO:0009058,GO:0009059,GO:0009889,GO:0009890,GO:…	0.689112	0.261	FALSE
CKAP4	cytoskeleton associated protein 4	GO:0001775,GO:0002252,GO:0002263,GO:0002274,GO:0002275,GO:0002283,GO:0002366,GO:0002376,GO:0002443,GO:0002444,GO:0002446,GO:0006810,GO:0006887,GO:0006955,GO:0008150,GO:0008152,GO:0009987,GO:0016192,GO:0019538,GO:0032940,GO:0036230,GO:0042119,GO:0043170,GO:0043299,GO:0043312,GO:0044237,GO:0044238,GO:0044260,GO:0044267,GO:0044699,GO:0044763,GO:0044765,GO:0045055,GO:0045321,GO:0046903,GO:0050896,GO:…	0.689112	0.521	TRUE
TRIM28	tripartite motif containing 28	GO:0001837,GO:0002376,GO:0006139,GO:0006259,GO:0006281,GO:0006282,GO:0006325,GO:0006342,GO:0006346,GO:0006351,GO:0006352,GO:0006355,GO:0006366,GO:0006367,GO:0006461,GO:0006464,GO:0006605,GO:0006606,GO:0006725,GO:0006807,GO:0006810,GO:0006886,GO:0006913,GO:0006950,GO:0006952,GO:0006955,GO:0006974,GO:0006996,GO:0007154,GO:0007165,GO:0007264,GO:0007265,GO:0007275,GO:0008104,GO:0008150,GO:0008152,GO:…	0.689112	0.216	FALSE
RPL9	ribosomal protein L9	GO:0000184,GO:0000956,GO:0002181,GO:0006139,GO:0006364,GO:0006396,GO:0006401,GO:0006402,GO:0006412,GO:0006413,GO:0006518,GO:0006605,GO:0006612,GO:0006613,GO:0006614,GO:0006725,GO:0006807,GO:0006810,GO:0006886,GO:0008104,GO:0008150,GO:0008152,GO:0009056,GO:0009057,GO:0009058,GO:0009059,GO:0009892,GO:0009987,GO:0010467,GO:0010468,GO:0010605,GO:0010629,GO:0015031,GO:0015833,GO:0016032,GO:0016070,GO:…	0.685654	0.313	FALSE
HK1	hexokinase 1	GO:0001678,GO:0005975,GO:0005996,GO:0006006,GO:0006007,GO:0006082,GO:0006090,GO:0006091,GO:0006096,GO:0006139,GO:0006163,GO:0006165,GO:0006725,GO:0006732,GO:0006733,GO:0006734,GO:0006735,GO:0006753,GO:0006757,GO:0006793,GO:0006796,GO:0006807,GO:0006810,GO:0008104,GO:0008150,GO:0008152,GO:0008643,GO:0008645,GO:0009056,GO:0009117,GO:0009123,GO:0009126,GO:0009132,GO:0009135,GO:0009141,GO:0009144,GO:…	0.683059	0.112	FALSE
ZFR	zinc finger RNA binding protein		0.682194	-1	FALSE
PRPS1	phosphoribosyl pyrophosphate synthetase 1	GO:0006015,GO:0006082,GO:0006139,GO:0006144,GO:0006163,GO:0006164,GO:0006220,GO:0006221,GO:0006725,GO:0006753,GO:0006793,GO:0006796,GO:0006807,GO:0007275,GO:0007399,GO:0008150,GO:0008152,GO:0009058,GO:0009112,GO:0009113,GO:0009117,GO:0009165,GO:0009987,GO:0018130,GO:0019438,GO:0019637,GO:0019693,GO:0032501,GO:0032502,GO:0034418,GO:0034641,GO:0034654,GO:0042440,GO:0044237,GO:0044238,GO:0044249,GO:…	0.681328	0.204	FALSE
GRK6	G protein-coupled receptor kinase 6	GO:0007154,GO:0007165,GO:0007186,GO:0008150,GO:0008277,GO:0009966,GO:0009987,GO:0010646,GO:0023051,GO:0023052,GO:0044699,GO:0044700,GO:0048583,GO:0050789,GO:0050794,GO:0050896,GO:0051716,GO:0065007	0.678732	0.068	FALSE
ACLY	ATP citrate lyase	GO:0001775,GO:0002252,GO:0002263,GO:0002274,GO:0002275,GO:0002283,GO:0002366,GO:0002376,GO:0002443,GO:0002444,GO:0002446,GO:0006066,GO:0006082,GO:0006084,GO:0006085,GO:0006101,GO:0006107,GO:0006629,GO:0006631,GO:0006633,GO:0006637,GO:0006694,GO:0006695,GO:0006732,GO:0006790,GO:0006793,GO:0006810,GO:0006887,GO:0006955,GO:0008150,GO:0008152,GO:0008202,GO:0008203,GO:0008610,GO:0009058,GO:0009108,GO:…	0.675269	0.185	FALSE
CHCHD3	coiled-coil-helix-coiled-coil-helix domain containing 3	GO:0000122,GO:0006139,GO:0006351,GO:0006355,GO:0006357,GO:0006366,GO:0006725,GO:0006807,GO:0006996,GO:0007005,GO:0007006,GO:0007007,GO:0008053,GO:0008150,GO:0008152,GO:0009058,GO:0009059,GO:0009889,GO:0009890,GO:0009892,GO:0009987,GO:0010467,GO:0010468,GO:0010556,GO:0010558,GO:0010605,GO:0010629,GO:0016043,GO:0016070,GO:0018130,GO:0019219,GO:0019222,GO:0019438,GO:0031323,GO:0031324,GO:0031326,GO:…	0.674403	0.111	FALSE
HIST1H1C	histone cluster 1 H1 family member c		0.671805	-1	FALSE
TARS	threonyl-tRNA synthetase	GO:0006082,GO:0006139,GO:0006399,GO:0006412,GO:0006418,GO:0006435,GO:0006518,GO:0006520,GO:0006725,GO:0006807,GO:0008150,GO:0008152,GO:0009058,GO:0009059,GO:0009987,GO:0010467,GO:0016070,GO:0019538,GO:0019752,GO:0034641,GO:0034645,GO:0034660,GO:0043038,GO:0043039,GO:0043043,GO:0043170,GO:0043436,GO:0043603,GO:0043604,GO:0044237,GO:0044238,GO:0044249,GO:0044260,GO:0044267,GO:0044271,GO:0044281,GO:…	0.669206	0.342	FALSE
PCMT1	protein-L-isoaspartate (D-aspartate) O-methyltransferase	GO:0006464,GO:0006479,GO:0008150,GO:0008152,GO:0008213,GO:0009987,GO:0019538,GO:0030091,GO:0032259,GO:0036211,GO:0043170,GO:0043412,GO:0043414,GO:0044237,GO:0044238,GO:0044260,GO:0044267,GO:0071704	0.665739	0.646	TRUE
UTP14A	UTP14A small subunit processome component	GO:0006139,GO:0006364,GO:0006396,GO:0006725,GO:0006807,GO:0008150,GO:0008152,GO:0009987,GO:0010467,GO:0016070,GO:0016072,GO:0022613,GO:0030490,GO:0034470,GO:0034641,GO:0034660,GO:0042254,GO:0042274,GO:0043170,GO:0044085,GO:0044237,GO:0044238,GO:0044260,GO:0046483,GO:0071704,GO:0071840,GO:0090304,GO:1901360	0.657934	0.257	FALSE
CBR1	carbonyl reductase 1	GO:0001516,GO:0001676,GO:0006082,GO:0006629,GO:0006631,GO:0006633,GO:0006636,GO:0006690,GO:0006692,GO:0006693,GO:0006766,GO:0006775,GO:0008150,GO:0008152,GO:0008610,GO:0009058,GO:0009888,GO:0009987,GO:0016053,GO:0017144,GO:0019369,GO:0019371,GO:0019752,GO:0030154,GO:0030855,GO:0032502,GO:0032787,GO:0033559,GO:0042180,GO:0042373,GO:0043436,GO:0044237,GO:0044238,GO:0044249,GO:0044255,GO:0044281,GO:…	0.646648	0.218	FALSE
NUFIP2	NUFIP2, FMR1 interacting protein 2		0.64578	-1	FALSE
PKM	pyruvate kinase, muscle	GO:0001775,GO:0002252,GO:0002263,GO:0002274,GO:0002275,GO:0002283,GO:0002366,GO:0002376,GO:0002443,GO:0002444,GO:0002446,GO:0005975,GO:0005996,GO:0006006,GO:0006007,GO:0006082,GO:0006090,GO:0006091,GO:0006096,GO:0006139,GO:0006163,GO:0006165,GO:0006725,GO:0006732,GO:0006733,GO:0006734,GO:0006735,GO:0006753,GO:0006757,GO:0006793,GO:0006796,GO:0006807,GO:0006810,GO:0006887,GO:0006955,GO:0008150,GO:…	0.644042	0.116	FALSE
DYNLL1	dynein light chain LC8-type 1	GO:0000086,GO:0000278,GO:0001775,GO:0001844,GO:0002252,GO:0002263,GO:0002274,GO:0002275,GO:0002283,GO:0002366,GO:0002376,GO:0002443,GO:0002444,GO:0002446,GO:0002478,GO:0002495,GO:0002504,GO:0006793,GO:0006796,GO:0006810,GO:0006839,GO:0006886,GO:0006887,GO:0006888,GO:0006914,GO:0006915,GO:0006928,GO:0006955,GO:0006996,GO:0007005,GO:0007006,GO:0007017,GO:0007018,GO:0007049,GO:0007154,GO:0007165,GO:…	0.632738	0.114	FALSE
DDX41	DEAD-box helicase 41	GO:0000375,GO:0000377,GO:0000398,GO:0001816,GO:0001817,GO:0001819,GO:0006139,GO:0006396,GO:0006397,GO:0006725,GO:0006807,GO:0006915,GO:0008150,GO:0008152,GO:0008219,GO:0008283,GO:0008380,GO:0009987,GO:0010467,GO:0010501,GO:0012501,GO:0016070,GO:0016071,GO:0030154,GO:0032479,GO:0032481,GO:0032501,GO:0032502,GO:0032606,GO:0034641,GO:0043170,GO:0044237,GO:0044238,GO:0044260,GO:0044699,GO:0044707,GO:…	0.630127	0.194	FALSE
RUVBL1	RuvB like AAA ATPase 1	GO:0000003,GO:0000422,GO:0006139,GO:0006323,GO:0006325,GO:0006333,GO:0006334,GO:0006336,GO:0006338,GO:0006351,GO:0006355,GO:0006357,GO:0006366,GO:0006403,GO:0006461,GO:0006464,GO:0006473,GO:0006475,GO:0006508,GO:0006605,GO:0006626,GO:0006725,GO:0006807,GO:0006810,GO:0006839,GO:0006886,GO:0006914,GO:0006996,GO:0007005,GO:0007276,GO:0007283,GO:0008104,GO:0008150,GO:0008152,GO:0009056,GO:0009058,GO:…	0.626645	0.272	FALSE
EEF1D	eukaryotic translation elongation factor 1 delta	GO:0006412,GO:0006414,GO:0006518,GO:0006807,GO:0007154,GO:0007165,GO:0007249,GO:0008150,GO:0008152,GO:0009058,GO:0009059,GO:0009314,GO:0009628,GO:0009966,GO:0009967,GO:0009987,GO:0010212,GO:0010467,GO:0010646,GO:0010647,GO:0019538,GO:0023051,GO:0023052,GO:0023056,GO:0034641,GO:0034645,GO:0035556,GO:0043043,GO:0043122,GO:0043123,GO:0043170,GO:0043603,GO:0043604,GO:0044237,GO:0044238,GO:0044249,GO:…	0.623162	0.261	FALSE
DIS3	DIS3 homolog, exosome endoribonuclease and 3'-5' exoribonuclease	GO:0000288,GO:0000291,GO:0000956,GO:0006139,GO:0006364,GO:0006396,GO:0006401,GO:0006402,GO:0006725,GO:0006807,GO:0008150,GO:0008152,GO:0009056,GO:0009057,GO:0009892,GO:0009987,GO:0010467,GO:0010468,GO:0010605,GO:0010608,GO:0010629,GO:0016070,GO:0016071,GO:0016072,GO:0016075,GO:0019222,GO:0019439,GO:0022613,GO:0034470,GO:0034641,GO:0034655,GO:0034660,GO:0034661,GO:0042254,GO:0043170,GO:0043487,GO:…	0.611831	0.237	FALSE
FAU	FAU, ubiquitin like and ribosomal protein S30 fusion	GO:0008150	0.610959	0.131	FALSE
MRPL57	mitochondrial ribosomal protein L57	GO:0006412,GO:0006414,GO:0006415,GO:0006518,GO:0006807,GO:0008150,GO:0008152,GO:0009058,GO:0009059,GO:0009987,GO:0010467,GO:0016043,GO:0019538,GO:0022411,GO:0032543,GO:0032984,GO:0034641,GO:0034645,GO:0043043,GO:0043170,GO:0043241,GO:0043603,GO:0043604,GO:0043624,GO:0043933,GO:0044237,GO:0044238,GO:0044249,GO:0044260,GO:0044267,GO:0044271,GO:0044699,GO:0044763,GO:0070125,GO:0070126,GO:0071704,GO:…	0.602232	0.301	FALSE
FEN1	flap structure-specific endonuclease 1	GO:0000722,GO:0000723,GO:0000724,GO:0000725,GO:0000819,GO:0006139,GO:0006259,GO:0006260,GO:0006261,GO:0006271,GO:0006273,GO:0006281,GO:0006302,GO:0006310,GO:0006312,GO:0006401,GO:0006725,GO:0006807,GO:0006950,GO:0006974,GO:0006996,GO:0007049,GO:0007059,GO:0007062,GO:0007063,GO:0008150,GO:0008152,GO:0009056,GO:0009057,GO:0009058,GO:0009059,GO:0009314,GO:0009411,GO:0009416,GO:0009628,GO:0009650,GO:…	0.601359	0.25	FALSE
ARCN1	archain 1	GO:0006810,GO:0006886,GO:0006888,GO:0006890,GO:0008104,GO:0008150,GO:0015031,GO:0015833,GO:0016192,GO:0033036,GO:0034613,GO:0042886,GO:0045184,GO:0046907,GO:0048193,GO:0051179,GO:0051234,GO:0051641,GO:0051649,GO:0070727,GO:0071702,GO:0071705	0.600485	0.032	FALSE
ABCF2	ATP binding cassette subfamily F member 2	GO:0006810,GO:0008150,GO:0051179,GO:0051234	0.600485	0.065	FALSE
NAT10	N-acetyltransferase 10	GO:0000154,GO:0000723,GO:0002097,GO:0002101,GO:0006139,GO:0006259,GO:0006278,GO:0006364,GO:0006396,GO:0006399,GO:0006400,GO:0006725,GO:0006807,GO:0006996,GO:0007004,GO:0008033,GO:0008150,GO:0008152,GO:0009058,GO:0009059,GO:0009451,GO:0009889,GO:0009890,GO:0009892,GO:0009987,GO:0010467,GO:0010556,GO:0010558,GO:0010605,GO:0010639,GO:0010833,GO:0016043,GO:0016070,GO:0016072,GO:0018130,GO:0019219,GO:…	0.596991	0.264	FALSE
RPL28	ribosomal protein L28	GO:0000184,GO:0000422,GO:0000956,GO:0006139,GO:0006364,GO:0006396,GO:0006401,GO:0006402,GO:0006412,GO:0006413,GO:0006518,GO:0006605,GO:0006612,GO:0006613,GO:0006614,GO:0006626,GO:0006725,GO:0006807,GO:0006810,GO:0006839,GO:0006886,GO:0006914,GO:0006996,GO:0007005,GO:0008104,GO:0008150,GO:0008152,GO:0009056,GO:0009057,GO:0009058,GO:0009059,GO:0009892,GO:0009894,GO:0009987,GO:0010467,GO:0010468,GO:…	0.588251	0.255	FALSE
FAR1	fatty acyl-CoA reductase 1	GO:0006629,GO:0006637,GO:0006644,GO:0006650,GO:0006662,GO:0006732,GO:0006790,GO:0006793,GO:0006796,GO:0008150,GO:0008152,GO:0008610,GO:0008611,GO:0008654,GO:0009058,GO:0009987,GO:0010025,GO:0010166,GO:0018904,GO:0019637,GO:0035336,GO:0035337,GO:0035383,GO:0044237,GO:0044238,GO:0044249,GO:0044255,GO:0044281,GO:0044699,GO:0044710,GO:0044711,GO:0044763,GO:0045017,GO:0046474,GO:0046485,GO:0046486,GO:…	0.583877	0.244	FALSE
RPLP2	ribosomal protein lateral stalk subunit P2	GO:0000184,GO:0000956,GO:0002181,GO:0006139,GO:0006364,GO:0006396,GO:0006401,GO:0006402,GO:0006412,GO:0006413,GO:0006518,GO:0006605,GO:0006612,GO:0006613,GO:0006614,GO:0006725,GO:0006807,GO:0006810,GO:0006886,GO:0008104,GO:0008150,GO:0008152,GO:0009056,GO:0009057,GO:0009058,GO:0009059,GO:0009892,GO:0009987,GO:0010467,GO:0010468,GO:0010605,GO:0010629,GO:0015031,GO:0015833,GO:0016032,GO:0016070,GO:…	0.581252	0.313	FALSE
ACOT7	acyl-CoA thioesterase 7	GO:0001676,GO:0006082,GO:0006139,GO:0006163,GO:0006164,GO:0006629,GO:0006631,GO:0006633,GO:0006637,GO:0006725,GO:0006732,GO:0006753,GO:0006790,GO:0006793,GO:0006796,GO:0006807,GO:0008150,GO:0008152,GO:0008610,GO:0009056,GO:0009058,GO:0009108,GO:0009109,GO:0009117,GO:0009150,GO:0009152,GO:0009165,GO:0009259,GO:0009260,GO:0009987,GO:0015936,GO:0015937,GO:0016053,GO:0018130,GO:0019438,GO:0019637,GO:…	0.564607	0.196	FALSE
AIMP1	aminoacyl tRNA synthetase complex interacting multifunctional protein 1	GO:0001935,GO:0001936,GO:0001937,GO:0002376,GO:0006082,GO:0006139,GO:0006399,GO:0006412,GO:0006418,GO:0006518,GO:0006520,GO:0006725,GO:0006807,GO:0006928,GO:0006935,GO:0006950,GO:0006952,GO:0006954,GO:0007154,GO:0007165,GO:0007267,GO:0008150,GO:0008152,GO:0008283,GO:0008285,GO:0009058,GO:0009059,GO:0009605,GO:0009611,GO:0009987,GO:0010467,GO:0016070,GO:0016477,GO:0019538,GO:0019752,GO:0023052,GO:…	0.56373	0.138	FALSE
LSG1	large 60S subunit nuclear export GTPase 1	GO:0006810,GO:0006913,GO:0008150,GO:0046907,GO:0051168,GO:0051169,GO:0051179,GO:0051234,GO:0051641,GO:0051649	0.561099	0.033	FALSE
UQCRC1	ubiquinol-cytochrome c reductase core protein I	GO:0006091,GO:0006119,GO:0006122,GO:0006139,GO:0006163,GO:0006508,GO:0006725,GO:0006753,GO:0006793,GO:0006796,GO:0006807,GO:0008150,GO:0008152,GO:0009060,GO:0009117,GO:0009123,GO:0009126,GO:0009141,GO:0009144,GO:0009150,GO:0009161,GO:0009167,GO:0009199,GO:0009205,GO:0009259,GO:0009987,GO:0010467,GO:0015980,GO:0016310,GO:0016485,GO:0019538,GO:0019637,GO:0019693,GO:0022900,GO:0022904,GO:0034641,GO:…	0.559168	0.265	FALSE
RPS5	ribosomal protein S5	GO:0000184,GO:0000956,GO:0006139,GO:0006364,GO:0006396,GO:0006401,GO:0006402,GO:0006412,GO:0006413,GO:0006414,GO:0006417,GO:0006448,GO:0006450,GO:0006518,GO:0006605,GO:0006612,GO:0006613,GO:0006614,GO:0006725,GO:0006807,GO:0006810,GO:0006886,GO:0008104,GO:0008150,GO:0008152,GO:0009056,GO:0009057,GO:0009058,GO:0009059,GO:0009889,GO:0009892,GO:0009987,GO:0010467,GO:0010468,GO:0010556,GO:0010605,GO:…	0.558993	0.299	FALSE
DYNC1H1	dynein cytoplasmic 1 heavy chain 1	GO:0000086,GO:0000226,GO:0000278,GO:0000280,GO:0001775,GO:0002252,GO:0002263,GO:0002274,GO:0002275,GO:0002283,GO:0002366,GO:0002376,GO:0002443,GO:0002444,GO:0002446,GO:0002478,GO:0002495,GO:0002504,GO:0006810,GO:0006887,GO:0006888,GO:0006955,GO:0006996,GO:0007010,GO:0007017,GO:0007049,GO:0007051,GO:0007052,GO:0007067,GO:0008150,GO:0009987,GO:0016043,GO:0016192,GO:0019882,GO:0019884,GO:0019886,GO:…	0.55873	0.056	FALSE
RPS11	ribosomal protein S11	GO:0000184,GO:0000956,GO:0006139,GO:0006364,GO:0006396,GO:0006401,GO:0006402,GO:0006412,GO:0006413,GO:0006518,GO:0006605,GO:0006612,GO:0006613,GO:0006614,GO:0006725,GO:0006807,GO:0006810,GO:0006886,GO:0008104,GO:0008150,GO:0008152,GO:0009056,GO:0009057,GO:0009058,GO:0009059,GO:0009892,GO:0009987,GO:0010467,GO:0010468,GO:0010605,GO:0010629,GO:0015031,GO:0015833,GO:0016032,GO:0016070,GO:0016071,GO:…	0.557501	0.305	FALSE
RPL3	ribosomal protein L3	GO:0000184,GO:0000956,GO:0006139,GO:0006364,GO:0006396,GO:0006401,GO:0006402,GO:0006412,GO:0006413,GO:0006518,GO:0006605,GO:0006612,GO:0006613,GO:0006614,GO:0006725,GO:0006807,GO:0006810,GO:0006886,GO:0008104,GO:0008150,GO:0008152,GO:0009056,GO:0009057,GO:0009058,GO:0009059,GO:0009892,GO:0009987,GO:0010467,GO:0010468,GO:0010605,GO:0010629,GO:0015031,GO:0015833,GO:0016032,GO:0016070,GO:0016071,GO:…	0.550126	0.305	FALSE
H1F0	H1 histone family member 0	GO:0000737,GO:0006139,GO:0006259,GO:0006308,GO:0006309,GO:0006725,GO:0006807,GO:0006915,GO:0006921,GO:0008150,GO:0008152,GO:0008219,GO:0009056,GO:0009057,GO:0009987,GO:0012501,GO:0016043,GO:0019439,GO:0022411,GO:0030262,GO:0034641,GO:0034655,GO:0043170,GO:0044237,GO:0044238,GO:0044248,GO:0044260,GO:0044265,GO:0044270,GO:0044699,GO:0044763,GO:0046483,GO:0046700,GO:0071704,GO:0071840,GO:0090304,GO:…	0.537381	0.218	FALSE
CBX5	chromobox 5	GO:0006139,GO:0006351,GO:0006355,GO:0006725,GO:0006807,GO:0006950,GO:0007596,GO:0007599,GO:0008150,GO:0008152,GO:0009058,GO:0009059,GO:0009611,GO:0009889,GO:0009890,GO:0009892,GO:0009987,GO:0010467,GO:0010468,GO:0010556,GO:0010558,GO:0010605,GO:0010629,GO:0016070,GO:0018130,GO:0019219,GO:0019222,GO:0019438,GO:0031323,GO:0031324,GO:0031326,GO:0031327,GO:0032501,GO:0032774,GO:0034641,GO:0034645,GO:…	0.536854	0.119	FALSE
TRMT1	tRNA methyltransferase 1	GO:0001510,GO:0002940,GO:0006139,GO:0006396,GO:0006399,GO:0006400,GO:0006725,GO:0006807,GO:0008033,GO:0008150,GO:0008152,GO:0009451,GO:0009987,GO:0010467,GO:0016070,GO:0030488,GO:0032259,GO:0034470,GO:0034641,GO:0034660,GO:0043170,GO:0043412,GO:0043414,GO:0044237,GO:0044238,GO:0044260,GO:0046483,GO:0071704,GO:0090304,GO:1901360	0.527877	0.328	FALSE
SF3B6	splicing factor 3b subunit 6	GO:0000375,GO:0000377,GO:0000398,GO:0006139,GO:0006396,GO:0006397,GO:0006725,GO:0006807,GO:0008150,GO:0008152,GO:0008380,GO:0009987,GO:0010467,GO:0016070,GO:0016071,GO:0034641,GO:0043170,GO:0044237,GO:0044238,GO:0044260,GO:0046483,GO:0071704,GO:0090304,GO:1901360	0.523737	0.274	FALSE
EPRS	glutamyl-prolyl-tRNA synthetase	GO:0002376,GO:0006082,GO:0006139,GO:0006399,GO:0006412,GO:0006417,GO:0006418,GO:0006424,GO:0006433,GO:0006461,GO:0006518,GO:0006520,GO:0006725,GO:0006807,GO:0006950,GO:0006952,GO:0006955,GO:0008150,GO:0008152,GO:0009058,GO:0009059,GO:0009889,GO:0009890,GO:0009892,GO:0009987,GO:0010033,GO:0010467,GO:0010468,GO:0010556,GO:0010558,GO:0010605,GO:0010608,GO:0010629,GO:0016043,GO:0016070,GO:0017148,GO:…	0.522856	0.22	FALSE
SLC25A11	solute carrier family 25 member 11	GO:0005975,GO:0005996,GO:0006006,GO:0006094,GO:0006810,GO:0006839,GO:0008150,GO:0008152,GO:0009058,GO:0016051,GO:0019318,GO:0019319,GO:0044238,GO:0044281,GO:0044283,GO:0044699,GO:0044710,GO:0044711,GO:0044723,GO:0046364,GO:0051179,GO:0051234,GO:0071704,GO:1901576	0.521887	0.124	FALSE
PGK1	phosphoglycerate kinase 1	GO:0001525,GO:0001568,GO:0001666,GO:0001944,GO:0005975,GO:0005996,GO:0006006,GO:0006007,GO:0006082,GO:0006090,GO:0006091,GO:0006094,GO:0006096,GO:0006139,GO:0006163,GO:0006165,GO:0006508,GO:0006725,GO:0006732,GO:0006733,GO:0006734,GO:0006735,GO:0006753,GO:0006757,GO:0006793,GO:0006796,GO:0006807,GO:0006950,GO:0007275,GO:0008150,GO:0008152,GO:0009056,GO:0009058,GO:0009117,GO:0009123,GO:0009126,GO:…	0.520124	0.261	FALSE
AGO2	argonaute 2, RISC catalytic component	GO:0000288,GO:0000289,GO:0000956,GO:0006139,GO:0006351,GO:0006355,GO:0006357,GO:0006366,GO:0006379,GO:0006396,GO:0006401,GO:0006402,GO:0006412,GO:0006413,GO:0006417,GO:0006446,GO:0006518,GO:0006725,GO:0006807,GO:0007154,GO:0007165,GO:0007166,GO:0007223,GO:0007267,GO:0008150,GO:0008152,GO:0009056,GO:0009057,GO:0009058,GO:0009059,GO:0009889,GO:0009890,GO:0009891,GO:0009892,GO:0009893,GO:0009894,GO:…	0.506541	0.2	FALSE
PNN	pinin, desmosome associated protein	GO:0000375,GO:0000377,GO:0000398,GO:0006139,GO:0006396,GO:0006397,GO:0006725,GO:0006807,GO:0007155,GO:0008150,GO:0008152,GO:0008380,GO:0009987,GO:0010467,GO:0016070,GO:0016071,GO:0022610,GO:0034641,GO:0043170,GO:0044237,GO:0044238,GO:0044260,GO:0046483,GO:0071704,GO:0090304,GO:1901360	0.503981	0.22	FALSE
TUBB4B	tubulin beta 4B class IVb	GO:0000086,GO:0000278,GO:0001775,GO:0001906,GO:0001909,GO:0002228,GO:0002252,GO:0002263,GO:0002274,GO:0002275,GO:0002283,GO:0002366,GO:0002376,GO:0002443,GO:0002444,GO:0002446,GO:0002449,GO:0006810,GO:0006887,GO:0006928,GO:0006950,GO:0006952,GO:0006955,GO:0006996,GO:0007049,GO:0008150,GO:0009987,GO:0016043,GO:0016192,GO:0022402,GO:0022406,GO:0022607,GO:0030030,GO:0030031,GO:0032940,GO:0036230,GO:…	0.50195	0.084	FALSE
RPS3A	ribosomal protein S3A	GO:0000184,GO:0000956,GO:0006139,GO:0006364,GO:0006396,GO:0006401,GO:0006402,GO:0006412,GO:0006413,GO:0006518,GO:0006605,GO:0006612,GO:0006613,GO:0006614,GO:0006725,GO:0006807,GO:0006810,GO:0006886,GO:0006915,GO:0008104,GO:0008150,GO:0008152,GO:0008219,GO:0009056,GO:0009057,GO:0009058,GO:0009059,GO:0009892,GO:0009987,GO:0010467,GO:0010468,GO:0010605,GO:0010629,GO:0010941,GO:0012501,GO:0015031,GO:…	0.490992	0.278	FALSE
RPL7A	ribosomal protein L7a	GO:0000184,GO:0000470,GO:0000956,GO:0006139,GO:0006364,GO:0006396,GO:0006401,GO:0006402,GO:0006412,GO:0006413,GO:0006518,GO:0006605,GO:0006612,GO:0006613,GO:0006614,GO:0006725,GO:0006807,GO:0006810,GO:0006886,GO:0008104,GO:0008150,GO:0008152,GO:0009056,GO:0009057,GO:0009058,GO:0009059,GO:0009892,GO:0009987,GO:0010467,GO:0010468,GO:0010605,GO:0010629,GO:0015031,GO:0015833,GO:0016032,GO:0016070,GO:…	0.482056	0.299	FALSE
NUP214	nucleoporin 214	GO:0000278,GO:0006139,GO:0006403,GO:0006405,GO:0006406,GO:0006409,GO:0006464,GO:0006605,GO:0006606,GO:0006611,GO:0006725,GO:0006807,GO:0006810,GO:0006886,GO:0006913,GO:0006950,GO:0006996,GO:0006997,GO:0006998,GO:0007049,GO:0007077,GO:0008104,GO:0008150,GO:0008152,GO:0008643,GO:0008645,GO:0009058,GO:0009059,GO:0009266,GO:0009408,GO:0009628,GO:0009892,GO:0009987,GO:0010256,GO:0010467,GO:0010468,GO:…	0.481525	0.182	FALSE
RPS2	ribosomal protein S2	GO:0000184,GO:0000956,GO:0006139,GO:0006364,GO:0006396,GO:0006401,GO:0006402,GO:0006412,GO:0006413,GO:0006464,GO:0006479,GO:0006518,GO:0006605,GO:0006612,GO:0006613,GO:0006614,GO:0006725,GO:0006807,GO:0006810,GO:0006886,GO:0008104,GO:0008150,GO:0008152,GO:0008213,GO:0009056,GO:0009057,GO:0009058,GO:0009059,GO:0009892,GO:0009987,GO:0010467,GO:0010468,GO:0010605,GO:0010629,GO:0015031,GO:0015833,GO:…	0.478603	0.366	FALSE
RPL31	ribosomal protein L31	GO:0000184,GO:0000956,GO:0006139,GO:0006364,GO:0006396,GO:0006401,GO:0006402,GO:0006412,GO:0006413,GO:0006518,GO:0006605,GO:0006612,GO:0006613,GO:0006614,GO:0006725,GO:0006807,GO:0006810,GO:0006886,GO:0008104,GO:0008150,GO:0008152,GO:0009056,GO:0009057,GO:0009058,GO:0009059,GO:0009892,GO:0009987,GO:0010467,GO:0010468,GO:0010605,GO:0010629,GO:0015031,GO:0015833,GO:0016032,GO:0016070,GO:0016071,GO:…	0.472403	0.305	FALSE
MYO6	myosin VI	GO:0006139,GO:0006351,GO:0006355,GO:0006357,GO:0006366,GO:0006725,GO:0006807,GO:0006810,GO:0006886,GO:0006897,GO:0006928,GO:0006950,GO:0006974,GO:0007154,GO:0007165,GO:0008104,GO:0008150,GO:0008152,GO:0009058,GO:0009059,GO:0009889,GO:0009891,GO:0009893,GO:0009987,GO:0010467,GO:0010468,GO:0010556,GO:0010557,GO:0010604,GO:0010628,GO:0015031,GO:0015833,GO:0016070,GO:0016192,GO:0018130,GO:0019219,GO:…	0.470364	0.092	FALSE
PFAS	phosphoribosylformylglycinamidine synthase	GO:0006139,GO:0006163,GO:0006164,GO:0006188,GO:0006189,GO:0006725,GO:0006753,GO:0006793,GO:0006796,GO:0006807,GO:0008150,GO:0008152,GO:0009058,GO:0009117,GO:0009123,GO:0009124,GO:0009126,GO:0009127,GO:0009150,GO:0009152,GO:0009156,GO:0009161,GO:0009165,GO:0009167,GO:0009168,GO:0009259,GO:0009260,GO:0009987,GO:0018130,GO:0019438,GO:0019637,GO:0019693,GO:0034641,GO:0034654,GO:0044237,GO:0044238,GO:…	0.466641	0.195	FALSE
NCAPH	non-SMC condensin I complex subunit H	GO:0000070,GO:0000278,GO:0000280,GO:0000819,GO:0006323,GO:0006996,GO:0007049,GO:0007059,GO:0007067,GO:0007076,GO:0008150,GO:0009987,GO:0016043,GO:0022402,GO:0030261,GO:0044699,GO:0044763,GO:0048285,GO:0051276,GO:0071103,GO:0071840,GO:0098813,GO:1902589,GO:1903047	0.464424	0.055	FALSE
NOP16	NOP16 nucleolar protein	GO:0008150,GO:0022613,GO:0042254,GO:0042273,GO:0044085,GO:0071840	0.458568	0.052	FALSE
MRPL46	mitochondrial ribosomal protein L46	GO:0006412,GO:0006414,GO:0006415,GO:0006518,GO:0006807,GO:0008150,GO:0008152,GO:0009058,GO:0009059,GO:0009987,GO:0010467,GO:0016043,GO:0019538,GO:0022411,GO:0032543,GO:0032984,GO:0034641,GO:0034645,GO:0043043,GO:0043170,GO:0043241,GO:0043603,GO:0043604,GO:0043624,GO:0043933,GO:0044237,GO:0044238,GO:0044249,GO:0044260,GO:0044267,GO:0044271,GO:0044699,GO:0044763,GO:0070125,GO:0070126,GO:0071704,GO:…	0.45839	0.266	FALSE
RPS15A	ribosomal protein S15a	GO:0000184,GO:0000956,GO:0006139,GO:0006364,GO:0006396,GO:0006401,GO:0006402,GO:0006412,GO:0006413,GO:0006518,GO:0006605,GO:0006612,GO:0006613,GO:0006614,GO:0006725,GO:0006807,GO:0006810,GO:0006886,GO:0007049,GO:0008104,GO:0008150,GO:0008152,GO:0008283,GO:0008284,GO:0009056,GO:0009057,GO:0009058,GO:0009059,GO:0009605,GO:0009607,GO:0009615,GO:0009892,GO:0009987,GO:0010467,GO:0010468,GO:0010605,GO:…	0.450932	0.244	FALSE
SDHA	succinate dehydrogenase complex flavoprotein subunit A	GO:0006082,GO:0006091,GO:0006099,GO:0006101,GO:0006105,GO:0006119,GO:0006121,GO:0006139,GO:0006163,GO:0006725,GO:0006753,GO:0006793,GO:0006796,GO:0006807,GO:0007275,GO:0007399,GO:0008150,GO:0008152,GO:0009060,GO:0009061,GO:0009117,GO:0009123,GO:0009126,GO:0009141,GO:0009144,GO:0009150,GO:0009161,GO:0009167,GO:0009199,GO:0009205,GO:0009259,GO:0009987,GO:0015980,GO:0016310,GO:0019637,GO:0019693,GO:…	0.442844	0.203	FALSE
RPL38	ribosomal protein L38	GO:0000184,GO:0000956,GO:0006139,GO:0006364,GO:0006396,GO:0006401,GO:0006402,GO:0006412,GO:0006413,GO:0006518,GO:0006605,GO:0006612,GO:0006613,GO:0006614,GO:0006725,GO:0006807,GO:0006810,GO:0006886,GO:0008104,GO:0008150,GO:0008152,GO:0009056,GO:0009057,GO:0009058,GO:0009059,GO:0009892,GO:0009987,GO:0010467,GO:0010468,GO:0010605,GO:0010629,GO:0015031,GO:0015833,GO:0016032,GO:0016070,GO:0016071,GO:…	0.44071	0.305	FALSE
IARS	isoleucyl-tRNA synthetase	GO:0001503,GO:0001649,GO:0006082,GO:0006139,GO:0006399,GO:0006412,GO:0006418,GO:0006428,GO:0006518,GO:0006520,GO:0006725,GO:0006807,GO:0008150,GO:0008152,GO:0009058,GO:0009059,GO:0009987,GO:0010467,GO:0016070,GO:0019538,GO:0019752,GO:0030154,GO:0032501,GO:0032502,GO:0034641,GO:0034645,GO:0034660,GO:0043038,GO:0043039,GO:0043043,GO:0043170,GO:0043436,GO:0043603,GO:0043604,GO:0044237,GO:0044238,GO:…	0.43991	0.241	FALSE
ACTL6A	actin like 6A	GO:0000422,GO:0001654,GO:0003407,GO:0006139,GO:0006325,GO:0006338,GO:0006351,GO:0006355,GO:0006357,GO:0006366,GO:0006464,GO:0006473,GO:0006475,GO:0006508,GO:0006605,GO:0006626,GO:0006725,GO:0006807,GO:0006810,GO:0006839,GO:0006886,GO:0006914,GO:0006996,GO:0007005,GO:0007154,GO:0007165,GO:0007275,GO:0007423,GO:0008104,GO:0008150,GO:0008152,GO:0009056,GO:0009058,GO:0009059,GO:0009889,GO:0009894,GO:…	0.438842	0.281	FALSE
MTHFD1	methylenetetrahydrofolate dehydrogenase, cyclohydrolase and formyltetrahydrofolate synthetase 1	GO:0000096,GO:0000097,GO:0001501,GO:0001838,GO:0001841,GO:0001843,GO:0002009,GO:0006082,GO:0006139,GO:0006144,GO:0006163,GO:0006164,GO:0006520,GO:0006555,GO:0006575,GO:0006725,GO:0006730,GO:0006732,GO:0006753,GO:0006760,GO:0006766,GO:0006767,GO:0006790,GO:0006793,GO:0006796,GO:0006807,GO:0007275,GO:0007399,GO:0007507,GO:0008150,GO:0008152,GO:0008652,GO:0009058,GO:0009066,GO:0009067,GO:0009069,GO:…	0.431367	0.154	FALSE
NAA15	N(alpha)-acetyltransferase 15, NatA auxiliary subunit	GO:0006139,GO:0006351,GO:0006355,GO:0006464,GO:0006473,GO:0006474,GO:0006725,GO:0006807,GO:0006915,GO:0008150,GO:0008152,GO:0008219,GO:0009058,GO:0009059,GO:0009889,GO:0009891,GO:0009893,GO:0009987,GO:0010467,GO:0010468,GO:0010556,GO:0010557,GO:0010604,GO:0010628,GO:0010941,GO:0012501,GO:0016070,GO:0017196,GO:0018130,GO:0018193,GO:0018206,GO:0019219,GO:0019222,GO:0019438,GO:0019538,GO:0031323,GO:…	0.430299	0.386	FALSE
DDX46	DEAD-box helicase 46	GO:0000375,GO:0000377,GO:0000398,GO:0006139,GO:0006396,GO:0006397,GO:0006725,GO:0006807,GO:0008150,GO:0008152,GO:0008380,GO:0009987,GO:0010467,GO:0010468,GO:0010501,GO:0016070,GO:0016071,GO:0019222,GO:0034641,GO:0043170,GO:0044237,GO:0044238,GO:0044260,GO:0046483,GO:0050789,GO:0060255,GO:0065007,GO:0071704,GO:0090304,GO:1901360	0.426558	0.319	FALSE
PFKP	phosphofructokinase, platelet	GO:0005975,GO:0005996,GO:0006006,GO:0006007,GO:0006082,GO:0006090,GO:0006091,GO:0006096,GO:0006139,GO:0006163,GO:0006165,GO:0006725,GO:0006732,GO:0006733,GO:0006734,GO:0006735,GO:0006753,GO:0006757,GO:0006793,GO:0006796,GO:0006807,GO:0008150,GO:0008152,GO:0009056,GO:0009117,GO:0009123,GO:0009126,GO:0009132,GO:0009135,GO:0009141,GO:0009144,GO:0009150,GO:0009161,GO:0009167,GO:0009179,GO:0009185,GO:…	0.426558	0.167	FALSE
HSPD1	heat shock protein family D (Hsp60) member 1	GO:0001775,GO:0001816,GO:0001817,GO:0001819,GO:0002200,GO:0002204,GO:0002208,GO:0002218,GO:0002221,GO:0002224,GO:0002250,GO:0002252,GO:0002253,GO:0002263,GO:0002274,GO:0002285,GO:0002312,GO:0002347,GO:0002366,GO:0002367,GO:0002368,GO:0002376,GO:0002377,GO:0002381,GO:0002418,GO:0002424,GO:0002440,GO:0002443,GO:0002449,GO:0002456,GO:0002460,GO:0002520,GO:0002562,GO:0002682,GO:0002684,GO:0002694,GO:…	0.423083	0.108	FALSE
SERBP1	SERPINE1 mRNA binding protein 1	GO:0008150,GO:0008152,GO:0010467,GO:0010468,GO:0010608,GO:0019222,GO:0043170,GO:0043487,GO:0043488,GO:0050789,GO:0060255,GO:0065007,GO:0065008,GO:0071704	0.422638	0.159	FALSE
MRPL47	mitochondrial ribosomal protein L47	GO:0006412,GO:0006414,GO:0006415,GO:0006518,GO:0006807,GO:0008150,GO:0008152,GO:0009058,GO:0009059,GO:0009987,GO:0010467,GO:0016043,GO:0019538,GO:0022411,GO:0032543,GO:0032984,GO:0034641,GO:0034645,GO:0043043,GO:0043170,GO:0043241,GO:0043603,GO:0043604,GO:0043624,GO:0043933,GO:0044237,GO:0044238,GO:0044249,GO:0044260,GO:0044267,GO:0044271,GO:0044699,GO:0044763,GO:0070125,GO:0070126,GO:0071704,GO:…	0.417824	0.273	FALSE
NOM1	nucleolar protein with MIF4G domain 1	GO:0007275,GO:0007399,GO:0008150,GO:0009987,GO:0022008,GO:0022613,GO:0030154,GO:0032501,GO:0032502,GO:0042254,GO:0042274,GO:0044085,GO:0044699,GO:0044707,GO:0044763,GO:0044767,GO:0048731,GO:0048856,GO:0048869,GO:0071840	0.416754	0.104	FALSE
DHX40	DEAH-box helicase 40	GO:0000375,GO:0000377,GO:0000398,GO:0006139,GO:0006396,GO:0006397,GO:0006725,GO:0006807,GO:0008150,GO:0008152,GO:0008380,GO:0009987,GO:0010467,GO:0016070,GO:0016071,GO:0034641,GO:0043170,GO:0044237,GO:0044238,GO:0044260,GO:0046483,GO:0071704,GO:0090304,GO:1901360	0.410509	0.274	FALSE
RPS18	ribosomal protein S18	GO:0000184,GO:0000956,GO:0006139,GO:0006364,GO:0006396,GO:0006401,GO:0006402,GO:0006412,GO:0006413,GO:0006518,GO:0006605,GO:0006612,GO:0006613,GO:0006614,GO:0006725,GO:0006807,GO:0006810,GO:0006886,GO:0008104,GO:0008150,GO:0008152,GO:0009056,GO:0009057,GO:0009058,GO:0009059,GO:0009892,GO:0009987,GO:0010467,GO:0010468,GO:0010605,GO:0010629,GO:0015031,GO:0015833,GO:0016032,GO:0016070,GO:0016071,GO:…	0.41042	0.277	FALSE
DNAJC3	DnaJ heat shock protein family (Hsp40) member C3	GO:0001775,GO:0001932,GO:0001933,GO:0002252,GO:0002263,GO:0002274,GO:0002275,GO:0002283,GO:0002366,GO:0002376,GO:0002443,GO:0002444,GO:0002446,GO:0006412,GO:0006413,GO:0006417,GO:0006446,GO:0006464,GO:0006468,GO:0006518,GO:0006793,GO:0006796,GO:0006807,GO:0006810,GO:0006887,GO:0006915,GO:0006950,GO:0006955,GO:0006986,GO:0007154,GO:0007165,GO:0008150,GO:0008152,GO:0008219,GO:0009058,GO:0009059,GO:…	0.403814	0.171	FALSE
NSF	N-ethylmaleimide sensitive factor, vesicle fusing ATPase	GO:0001881,GO:0001919,GO:0001921,GO:0006461,GO:0006810,GO:0006886,GO:0006887,GO:0006888,GO:0006890,GO:0006900,GO:0006901,GO:0006903,GO:0006996,GO:0008104,GO:0008150,GO:0008152,GO:0009056,GO:0009057,GO:0009893,GO:0009894,GO:0009896,GO:0009987,GO:0010604,GO:0015031,GO:0015833,GO:0016043,GO:0016050,GO:0016192,GO:0017157,GO:0019222,GO:0019538,GO:0022411,GO:0022607,GO:0023051,GO:0023052,GO:0023056,GO:…	0.402742	0.109	FALSE
RNH1	ribonuclease/angiogenin inhibitor 1	GO:0001525,GO:0001568,GO:0001944,GO:0006139,GO:0006401,GO:0006402,GO:0006725,GO:0006807,GO:0007275,GO:0008150,GO:0008152,GO:0009056,GO:0009057,GO:0009653,GO:0009892,GO:0009987,GO:0010467,GO:0010468,GO:0010605,GO:0010629,GO:0016070,GO:0016071,GO:0019222,GO:0019439,GO:0022603,GO:0032501,GO:0032502,GO:0034641,GO:0034655,GO:0043170,GO:0044237,GO:0044238,GO:0044248,GO:0044260,GO:0044265,GO:0044270,GO:…	0.402116	0.194	FALSE
RPL23A	ribosomal protein L23a	GO:0000027,GO:0000184,GO:0000956,GO:0006139,GO:0006364,GO:0006396,GO:0006401,GO:0006402,GO:0006412,GO:0006413,GO:0006518,GO:0006605,GO:0006612,GO:0006613,GO:0006614,GO:0006725,GO:0006807,GO:0006810,GO:0006886,GO:0006996,GO:0008104,GO:0008150,GO:0008152,GO:0008283,GO:0009056,GO:0009057,GO:0009058,GO:0009059,GO:0009892,GO:0009987,GO:0010467,GO:0010468,GO:0010605,GO:0010629,GO:0015031,GO:0015833,GO:…	0.401044	0.258	FALSE
RPL7	ribosomal protein L7	GO:0000184,GO:0000463,GO:0000470,GO:0000956,GO:0002181,GO:0006139,GO:0006364,GO:0006396,GO:0006401,GO:0006402,GO:0006412,GO:0006413,GO:0006518,GO:0006605,GO:0006612,GO:0006613,GO:0006614,GO:0006725,GO:0006807,GO:0006810,GO:0006886,GO:0008104,GO:0008150,GO:0008152,GO:0009056,GO:0009057,GO:0009058,GO:0009059,GO:0009892,GO:0009987,GO:0010467,GO:0010468,GO:0010605,GO:0010629,GO:0015031,GO:0015833,GO:…	0.400866	0.283	FALSE
ZMYM4	zinc finger MYM-type containing 4	GO:0000902,GO:0006996,GO:0007010,GO:0007275,GO:0008150,GO:0009653,GO:0009987,GO:0016043,GO:0022603,GO:0022604,GO:0032501,GO:0032502,GO:0032989,GO:0044699,GO:0044707,GO:0044763,GO:0044767,GO:0048856,GO:0048869,GO:0050789,GO:0050793,GO:0050794,GO:0051128,GO:0065007,GO:0071840	0.399168	0.095	FALSE
CDC5L	cell division cycle 5 like	GO:0000075,GO:0000077,GO:0000375,GO:0000377,GO:0000398,GO:0006139,GO:0006351,GO:0006355,GO:0006357,GO:0006366,GO:0006396,GO:0006397,GO:0006725,GO:0006807,GO:0006950,GO:0006974,GO:0007154,GO:0007165,GO:0008150,GO:0008152,GO:0008380,GO:0009058,GO:0009059,GO:0009889,GO:0009987,GO:0010467,GO:0010468,GO:0010556,GO:0016070,GO:0016071,GO:0018130,GO:0019219,GO:0019222,GO:0019438,GO:0023052,GO:0030154,GO:…	0.398632	0.191	FALSE
EIF3D	eukaryotic translation initiation factor 3 subunit D	GO:0002181,GO:0002183,GO:0002190,GO:0002191,GO:0002192,GO:0006412,GO:0006413,GO:0006417,GO:0006518,GO:0006807,GO:0008150,GO:0008152,GO:0009058,GO:0009059,GO:0009889,GO:0009891,GO:0009893,GO:0009987,GO:0010467,GO:0010468,GO:0010556,GO:0010557,GO:0010604,GO:0010608,GO:0010628,GO:0016032,GO:0019058,GO:0019080,GO:0019081,GO:0019222,GO:0019538,GO:0031323,GO:0031325,GO:0031326,GO:0031328,GO:0032268,GO:…	0.396398	0.313	FALSE
AHCY	adenosylhomocysteinase	GO:0000096,GO:0006082,GO:0006139,GO:0006520,GO:0006534,GO:0006555,GO:0006725,GO:0006732,GO:0006790,GO:0006807,GO:0008150,GO:0008152,GO:0009066,GO:0009069,GO:0009116,GO:0009119,GO:0009987,GO:0019752,GO:0032259,GO:0033353,GO:0034641,GO:0042278,GO:0043436,GO:0044237,GO:0044238,GO:0044281,GO:0044699,GO:0044710,GO:0044763,GO:0046128,GO:0046439,GO:0046483,GO:0046498,GO:0046500,GO:0051186,GO:0055086,GO:…	0.391212	0.236	FALSE
MCM6	minichromosome maintenance complex component 6	GO:0000082,GO:0000278,GO:0006139,GO:0006259,GO:0006260,GO:0006725,GO:0006807,GO:0007049,GO:0008150,GO:0008152,GO:0009058,GO:0009059,GO:0009987,GO:0022402,GO:0034641,GO:0034645,GO:0043170,GO:0044237,GO:0044238,GO:0044249,GO:0044260,GO:0044699,GO:0044763,GO:0044770,GO:0044772,GO:0044843,GO:0046483,GO:0071704,GO:0090304,GO:1901360,GO:1901576,GO:1903047	0.390317	0.252	FALSE
MRPS17	mitochondrial ribosomal protein S17	GO:0006412,GO:0006414,GO:0006415,GO:0006518,GO:0006807,GO:0008150,GO:0008152,GO:0009058,GO:0009059,GO:0009987,GO:0010467,GO:0016043,GO:0019538,GO:0022411,GO:0032543,GO:0032984,GO:0034641,GO:0034645,GO:0043043,GO:0043170,GO:0043241,GO:0043603,GO:0043604,GO:0043624,GO:0043933,GO:0044237,GO:0044238,GO:0044249,GO:0044260,GO:0044267,GO:0044271,GO:0044699,GO:0044763,GO:0070125,GO:0070126,GO:0071704,GO:…	0.386739	0.339	FALSE
GTF3C3	general transcription factor IIIC subunit 3	GO:0006139,GO:0006351,GO:0006383,GO:0006399,GO:0006725,GO:0006807,GO:0008150,GO:0008152,GO:0009058,GO:0009059,GO:0009303,GO:0009304,GO:0009987,GO:0010467,GO:0016070,GO:0016072,GO:0018130,GO:0019438,GO:0032774,GO:0034641,GO:0034645,GO:0034654,GO:0034660,GO:0042791,GO:0042797,GO:0043170,GO:0044237,GO:0044238,GO:0044249,GO:0044260,GO:0044271,GO:0046483,GO:0071704,GO:0090304,GO:0097659,GO:0098781,GO:…	0.384859	0.256	FALSE
RPL36A	ribosomal protein L36a	GO:0000184,GO:0000956,GO:0002181,GO:0006139,GO:0006364,GO:0006396,GO:0006401,GO:0006402,GO:0006412,GO:0006413,GO:0006518,GO:0006605,GO:0006612,GO:0006613,GO:0006614,GO:0006725,GO:0006807,GO:0006810,GO:0006886,GO:0008104,GO:0008150,GO:0008152,GO:0009056,GO:0009057,GO:0009058,GO:0009059,GO:0009892,GO:0009987,GO:0010467,GO:0010468,GO:0010605,GO:0010629,GO:0015031,GO:0015833,GO:0016032,GO:0016070,GO:…	0.381637	0.313	FALSE
MRE11A	MRE11A		0.378592	-1	FALSE
NSUN4	NOP2/Sun RNA methyltransferase family member 4	GO:0000154,GO:0001510,GO:0006139,GO:0006364,GO:0006396,GO:0006725,GO:0006807,GO:0008150,GO:0008152,GO:0009451,GO:0009987,GO:0010467,GO:0016070,GO:0016072,GO:0022613,GO:0031167,GO:0032259,GO:0034470,GO:0034641,GO:0034660,GO:0042254,GO:0043170,GO:0043412,GO:0043414,GO:0044085,GO:0044237,GO:0044238,GO:0044260,GO:0046483,GO:0071704,GO:0071840,GO:0090304,GO:1901360	0.373664	0.3	FALSE
UPF1	UPF1, RNA helicase and ATPase	GO:0000184,GO:0000294,GO:0000723,GO:0000956,GO:0002237,GO:0006139,GO:0006259,GO:0006260,GO:0006261,GO:0006281,GO:0006401,GO:0006402,GO:0006403,GO:0006405,GO:0006406,GO:0006412,GO:0006415,GO:0006417,GO:0006449,GO:0006518,GO:0006611,GO:0006725,GO:0006807,GO:0006810,GO:0006886,GO:0006913,GO:0006950,GO:0006974,GO:0006996,GO:0007049,GO:0008104,GO:0008150,GO:0008152,GO:0008334,GO:0009056,GO:0009057,GO:…	0.366671	0.211	FALSE
CPNE3	copine 3	GO:0001775,GO:0002252,GO:0002263,GO:0002274,GO:0002275,GO:0002283,GO:0002366,GO:0002376,GO:0002443,GO:0002444,GO:0002446,GO:0006629,GO:0006644,GO:0006650,GO:0006793,GO:0006796,GO:0006810,GO:0006887,GO:0006928,GO:0006955,GO:0007154,GO:0007165,GO:0007166,GO:0007167,GO:0007169,GO:0008150,GO:0008152,GO:0008610,GO:0008654,GO:0009058,GO:0009987,GO:0010033,GO:0010035,GO:0010038,GO:0016192,GO:0016477,GO:…	0.362993	0.153	FALSE
RPL15	ribosomal protein L15	GO:0000184,GO:0000956,GO:0002181,GO:0006139,GO:0006364,GO:0006396,GO:0006401,GO:0006402,GO:0006412,GO:0006413,GO:0006518,GO:0006605,GO:0006612,GO:0006613,GO:0006614,GO:0006725,GO:0006807,GO:0006810,GO:0006886,GO:0008104,GO:0008150,GO:0008152,GO:0009056,GO:0009057,GO:0009058,GO:0009059,GO:0009892,GO:0009987,GO:0010467,GO:0010468,GO:0010605,GO:0010629,GO:0015031,GO:0015833,GO:0016032,GO:0016070,GO:…	0.362186	0.313	FALSE
NAMPT	nicotinamide phosphoribosyltransferase	GO:0006139,GO:0006351,GO:0006355,GO:0006357,GO:0006366,GO:0006725,GO:0006732,GO:0006733,GO:0006753,GO:0006793,GO:0006796,GO:0006807,GO:0007154,GO:0007165,GO:0007267,GO:0007623,GO:0008150,GO:0008152,GO:0008283,GO:0008284,GO:0009058,GO:0009059,GO:0009108,GO:0009117,GO:0009165,GO:0009435,GO:0009889,GO:0009891,GO:0009893,GO:0009987,GO:0010467,GO:0010468,GO:0010556,GO:0010557,GO:0010604,GO:0010628,GO:…	0.356531	0.139	FALSE
RAB21	RAB21, member RAS oncogene family	GO:0006810,GO:0006887,GO:0006897,GO:0006898,GO:0008150,GO:0009987,GO:0016043,GO:0016192,GO:0016197,GO:0016482,GO:0017157,GO:0030100,GO:0032386,GO:0032388,GO:0032879,GO:0032940,GO:0044699,GO:0044763,GO:0044765,GO:0045022,GO:0045807,GO:0046903,GO:0046907,GO:0048259,GO:0048260,GO:0048518,GO:0048522,GO:0050789,GO:0050794,GO:0051046,GO:0051049,GO:0051050,GO:0051128,GO:0051130,GO:0051179,GO:0051234,GO:…	0.351411	0.1	FALSE
DHX29	DExH-box helicase 29	GO:0006139,GO:0006396,GO:0006725,GO:0006807,GO:0008150,GO:0008152,GO:0009987,GO:0010467,GO:0016070,GO:0034641,GO:0043170,GO:0044237,GO:0044238,GO:0044260,GO:0046483,GO:0071704,GO:0090304,GO:1901360	0.349884	0.362	FALSE
SMARCA5	SWI/SNF related, matrix associated, actin dependent regulator of chromatin, subfamily a, member 5	GO:0006139,GO:0006323,GO:0006325,GO:0006333,GO:0006334,GO:0006336,GO:0006338,GO:0006351,GO:0006352,GO:0006355,GO:0006357,GO:0006366,GO:0006725,GO:0006807,GO:0006996,GO:0008150,GO:0008152,GO:0009058,GO:0009059,GO:0009889,GO:0009893,GO:0009987,GO:0010467,GO:0010468,GO:0010556,GO:0010604,GO:0010628,GO:0016043,GO:0016070,GO:0016584,GO:0018130,GO:0019219,GO:0019222,GO:0019438,GO:0022607,GO:0031055,GO:…	0.349794	0.138	FALSE
NOP56	NOP56 ribonucleoprotein	GO:0000154,GO:0006139,GO:0006364,GO:0006396,GO:0006725,GO:0006807,GO:0008150,GO:0008152,GO:0009451,GO:0009987,GO:0010467,GO:0016070,GO:0016072,GO:0022613,GO:0034470,GO:0034641,GO:0034660,GO:0042254,GO:0043170,GO:0043412,GO:0044085,GO:0044237,GO:0044238,GO:0044260,GO:0046483,GO:0071704,GO:0071840,GO:0090304,GO:1901360	0.34467	0.302	FALSE
RPL23	ribosomal protein L23	GO:0000122,GO:0000184,GO:0000956,GO:0006139,GO:0006351,GO:0006355,GO:0006357,GO:0006364,GO:0006366,GO:0006396,GO:0006401,GO:0006402,GO:0006412,GO:0006413,GO:0006464,GO:0006508,GO:0006511,GO:0006518,GO:0006605,GO:0006606,GO:0006610,GO:0006612,GO:0006613,GO:0006614,GO:0006725,GO:0006807,GO:0006810,GO:0006886,GO:0006913,GO:0007049,GO:0007050,GO:0007154,GO:0007165,GO:0008104,GO:0008150,GO:0008152,GO:…	0.344221	0.191	FALSE
NPM3	nucleophosmin/nucleoplasmin 3		0.343051	-1	FALSE
FARSA	phenylalanyl-tRNA synthetase alpha subunit	GO:0006082,GO:0006139,GO:0006399,GO:0006412,GO:0006418,GO:0006432,GO:0006461,GO:0006518,GO:0006520,GO:0006725,GO:0006807,GO:0008150,GO:0008152,GO:0009058,GO:0009059,GO:0009987,GO:0010467,GO:0016043,GO:0016070,GO:0019538,GO:0019752,GO:0022607,GO:0034641,GO:0034645,GO:0034660,GO:0043038,GO:0043039,GO:0043043,GO:0043170,GO:0043436,GO:0043603,GO:0043604,GO:0043933,GO:0044085,GO:0044237,GO:0044238,GO:…	0.339454	0.237	FALSE
TRAP1	TNF receptor associated protein 1	GO:0000302,GO:0006091,GO:0006412,GO:0006417,GO:0006457,GO:0006518,GO:0006807,GO:0006915,GO:0006950,GO:0006979,GO:0007154,GO:0007165,GO:0008150,GO:0008152,GO:0008219,GO:0008631,GO:0009058,GO:0009059,GO:0009386,GO:0009889,GO:0009890,GO:0009892,GO:0009966,GO:0009968,GO:0009987,GO:0010035,GO:0010421,GO:0010467,GO:0010468,GO:0010556,GO:0010608,GO:0010646,GO:0010648,GO:0010941,GO:0012501,GO:0015980,GO:…	0.336934	0.172	FALSE
RAN	RAN, member RAS oncogene family	GO:0000054,GO:0000055,GO:0000056,GO:0000060,GO:0000226,GO:0000278,GO:0000280,GO:0006139,GO:0006259,GO:0006351,GO:0006355,GO:0006403,GO:0006405,GO:0006409,GO:0006417,GO:0006605,GO:0006606,GO:0006611,GO:0006725,GO:0006807,GO:0006810,GO:0006886,GO:0006913,GO:0006996,GO:0007010,GO:0007017,GO:0007049,GO:0007051,GO:0007052,GO:0007067,GO:0007154,GO:0007165,GO:0008104,GO:0008150,GO:0008152,GO:0009058,GO:…	0.333874	0.123	FALSE
IARS2	isoleucyl-tRNA synthetase 2, mitochondrial	GO:0006082,GO:0006139,GO:0006399,GO:0006412,GO:0006418,GO:0006518,GO:0006520,GO:0006725,GO:0006807,GO:0008150,GO:0008152,GO:0009058,GO:0009059,GO:0009987,GO:0010467,GO:0016070,GO:0019538,GO:0019752,GO:0034641,GO:0034645,GO:0034660,GO:0043038,GO:0043039,GO:0043043,GO:0043170,GO:0043436,GO:0043603,GO:0043604,GO:0044237,GO:0044238,GO:0044249,GO:0044260,GO:0044267,GO:0044271,GO:0044281,GO:0044699,GO:…	0.333424	0.286	FALSE
HSPA9	heat shock protein family A (Hsp70) member 9	GO:0002262,GO:0002376,GO:0002520,GO:0002682,GO:0002683,GO:0006915,GO:0007275,GO:0008150,GO:0008219,GO:0009987,GO:0010941,GO:0012501,GO:0030097,GO:0030099,GO:0030154,GO:0030218,GO:0032501,GO:0032502,GO:0032844,GO:0032845,GO:0034101,GO:0042592,GO:0042981,GO:0043066,GO:0043067,GO:0043069,GO:0044699,GO:0044707,GO:0044763,GO:0044767,GO:0045595,GO:0045596,GO:0045637,GO:0045638,GO:0045646,GO:0045647,GO:…	0.312512	0.061	FALSE
RPS9	ribosomal protein S9	GO:0000184,GO:0000956,GO:0006139,GO:0006364,GO:0006396,GO:0006401,GO:0006402,GO:0006412,GO:0006413,GO:0006414,GO:0006417,GO:0006448,GO:0006450,GO:0006518,GO:0006605,GO:0006612,GO:0006613,GO:0006614,GO:0006725,GO:0006807,GO:0006810,GO:0006886,GO:0008104,GO:0008150,GO:0008152,GO:0008283,GO:0008284,GO:0009056,GO:0009057,GO:0009058,GO:0009059,GO:0009889,GO:0009891,GO:0009892,GO:0009893,GO:0009987,GO:…	0.312241	0.274	FALSE
ERLIN2	ER lipid raft associated 2	GO:0006066,GO:0006082,GO:0006139,GO:0006351,GO:0006355,GO:0006357,GO:0006366,GO:0006508,GO:0006511,GO:0006629,GO:0006631,GO:0006633,GO:0006694,GO:0006695,GO:0006725,GO:0006807,GO:0006810,GO:0006950,GO:0006984,GO:0006991,GO:0007154,GO:0007165,GO:0008150,GO:0008152,GO:0008202,GO:0008203,GO:0008610,GO:0009056,GO:0009057,GO:0009058,GO:0009059,GO:0009889,GO:0009890,GO:0009891,GO:0009892,GO:0009893,GO:…	0.311429	0.185	FALSE
ENO1	enolase 1	GO:0000122,GO:0001558,GO:0001666,GO:0003008,GO:0003012,GO:0005975,GO:0005996,GO:0006006,GO:0006007,GO:0006082,GO:0006090,GO:0006091,GO:0006094,GO:0006096,GO:0006139,GO:0006140,GO:0006163,GO:0006164,GO:0006165,GO:0006351,GO:0006355,GO:0006357,GO:0006366,GO:0006508,GO:0006725,GO:0006732,GO:0006733,GO:0006734,GO:0006735,GO:0006753,GO:0006754,GO:0006757,GO:0006793,GO:0006796,GO:0006807,GO:0006915,GO:…	0.310797	0.138	FALSE
PHF5A	PHD finger protein 5A	GO:0000375,GO:0000377,GO:0000398,GO:0006139,GO:0006351,GO:0006355,GO:0006396,GO:0006397,GO:0006725,GO:0006807,GO:0008150,GO:0008152,GO:0008380,GO:0009058,GO:0009059,GO:0009889,GO:0009891,GO:0009893,GO:0009987,GO:0010467,GO:0010468,GO:0010556,GO:0010557,GO:0010604,GO:0010628,GO:0016070,GO:0016071,GO:0018130,GO:0019219,GO:0019222,GO:0019438,GO:0031323,GO:0031325,GO:0031326,GO:0031328,GO:0032774,GO:…	0.309714	0.239	FALSE
HNRNPD	heterogeneous nuclear ribonucleoprotein D	GO:0000375,GO:0000377,GO:0000398,GO:0000723,GO:0006139,GO:0006259,GO:0006351,GO:0006355,GO:0006396,GO:0006397,GO:0006401,GO:0006412,GO:0006417,GO:0006518,GO:0006725,GO:0006807,GO:0006996,GO:0007623,GO:0008150,GO:0008152,GO:0008380,GO:0009056,GO:0009057,GO:0009058,GO:0009059,GO:0009889,GO:0009891,GO:0009893,GO:0009987,GO:0010467,GO:0010468,GO:0010556,GO:0010557,GO:0010604,GO:0010608,GO:0010628,GO:…	0.306283	0.218	FALSE
TIMM50	translocase of inner mitochondrial membrane 50	GO:0001836,GO:0006464,GO:0006470,GO:0006605,GO:0006626,GO:0006793,GO:0006796,GO:0006810,GO:0006839,GO:0006886,GO:0006915,GO:0006996,GO:0007005,GO:0007006,GO:0007154,GO:0007165,GO:0008104,GO:0008150,GO:0008152,GO:0008219,GO:0008637,GO:0009987,GO:0012501,GO:0015031,GO:0015833,GO:0016043,GO:0016311,GO:0017038,GO:0019538,GO:0023052,GO:0030150,GO:0033036,GO:0033365,GO:0034613,GO:0036211,GO:0042886,GO:…	0.304567	0.425	TRUE
BLM	Bloom syndrome RecQ like helicase	GO:0000018,GO:0000075,GO:0000077,GO:0000079,GO:0000086,GO:0000278,GO:0000723,GO:0000724,GO:0000725,GO:0000729,GO:0000731,GO:0000732,GO:0001325,GO:0001932,GO:0006139,GO:0006259,GO:0006260,GO:0006261,GO:0006275,GO:0006281,GO:0006302,GO:0006310,GO:0006351,GO:0006355,GO:0006461,GO:0006464,GO:0006468,GO:0006725,GO:0006793,GO:0006796,GO:0006807,GO:0006950,GO:0006974,GO:0006996,GO:0007049,GO:0007093,GO:…	0.304296	0.209	FALSE
NTPCR	nucleoside-triphosphatase, cancer-related		0.303664	-1	FALSE
ZNF326	zinc finger protein 326	GO:0006139,GO:0006351,GO:0006354,GO:0006355,GO:0006396,GO:0006725,GO:0006807,GO:0008150,GO:0008152,GO:0008380,GO:0009058,GO:0009059,GO:0009889,GO:0009987,GO:0010467,GO:0010468,GO:0010556,GO:0016070,GO:0018130,GO:0019219,GO:0019222,GO:0019438,GO:0031323,GO:0031326,GO:0032774,GO:0032784,GO:0034641,GO:0034645,GO:0034654,GO:0043170,GO:0043484,GO:0044237,GO:0044238,GO:0044249,GO:0044260,GO:0044271,GO:…	0.30285	0.225	FALSE
CSDE1	cold shock domain containing E1	GO:0000003,GO:0000956,GO:0003006,GO:0006139,GO:0006401,GO:0006402,GO:0006725,GO:0006807,GO:0007275,GO:0007548,GO:0008150,GO:0008152,GO:0008406,GO:0008584,GO:0009056,GO:0009057,GO:0009892,GO:0009987,GO:0010467,GO:0010468,GO:0010605,GO:0010629,GO:0016070,GO:0016071,GO:0019222,GO:0019439,GO:0022414,GO:0032501,GO:0032502,GO:0034641,GO:0034655,GO:0043170,GO:0044237,GO:0044238,GO:0044248,GO:0044260,GO:…	0.301495	0.187	FALSE
SF3B5	splicing factor 3b subunit 5	GO:0000375,GO:0000377,GO:0000398,GO:0006139,GO:0006396,GO:0006397,GO:0006725,GO:0006807,GO:0008150,GO:0008152,GO:0008380,GO:0009987,GO:0010467,GO:0016070,GO:0016071,GO:0034641,GO:0043170,GO:0044237,GO:0044238,GO:0044260,GO:0046483,GO:0071704,GO:0090304,GO:1901360	0.301405	0.274	FALSE
VTA1	vesicle trafficking 1	GO:0006810,GO:0006900,GO:0006914,GO:0006996,GO:0007032,GO:0008150,GO:0008152,GO:0009056,GO:0009987,GO:0010256,GO:0016032,GO:0016043,GO:0016050,GO:0016192,GO:0016197,GO:0016236,GO:0019058,GO:0019068,GO:0022411,GO:0022607,GO:0032984,GO:0036257,GO:0036258,GO:0043241,GO:0043933,GO:0044085,GO:0044237,GO:0044248,GO:0044403,GO:0044419,GO:0044699,GO:0044763,GO:0044764,GO:0044765,GO:0044803,GO:0046755,GO:…	0.299597	0.094	FALSE
FARSB	phenylalanyl-tRNA synthetase beta subunit	GO:0006082,GO:0006139,GO:0006399,GO:0006412,GO:0006418,GO:0006432,GO:0006461,GO:0006518,GO:0006520,GO:0006725,GO:0006807,GO:0008150,GO:0008152,GO:0009058,GO:0009059,GO:0009987,GO:0010467,GO:0016043,GO:0016070,GO:0019538,GO:0019752,GO:0022607,GO:0034641,GO:0034645,GO:0034660,GO:0043038,GO:0043039,GO:0043043,GO:0043170,GO:0043436,GO:0043603,GO:0043604,GO:0043933,GO:0044085,GO:0044237,GO:0044238,GO:…	0.298151	0.295	FALSE
SYNCRIP	synaptotagmin binding cytoplasmic RNA interacting protein	GO:0000375,GO:0000377,GO:0000398,GO:0001503,GO:0001649,GO:0002376,GO:0006139,GO:0006396,GO:0006397,GO:0006412,GO:0006417,GO:0006518,GO:0006725,GO:0006807,GO:0006950,GO:0006952,GO:0006955,GO:0008150,GO:0008152,GO:0008380,GO:0009058,GO:0009059,GO:0009889,GO:0009890,GO:0009892,GO:0009987,GO:0010033,GO:0010467,GO:0010468,GO:0010556,GO:0010558,GO:0010605,GO:0010608,GO:0010629,GO:0016070,GO:0016071,GO:…	0.28965	0.24	FALSE
RPL18A	ribosomal protein L18a	GO:0000184,GO:0000956,GO:0006139,GO:0006364,GO:0006396,GO:0006401,GO:0006402,GO:0006412,GO:0006413,GO:0006518,GO:0006605,GO:0006612,GO:0006613,GO:0006614,GO:0006725,GO:0006807,GO:0006810,GO:0006886,GO:0008104,GO:0008150,GO:0008152,GO:0009056,GO:0009057,GO:0009058,GO:0009059,GO:0009892,GO:0009987,GO:0010467,GO:0010468,GO:0010605,GO:0010629,GO:0015031,GO:0015833,GO:0016032,GO:0016070,GO:0016071,GO:…	0.279873	0.305	FALSE
MRPL14	mitochondrial ribosomal protein L14	GO:0006412,GO:0006414,GO:0006415,GO:0006518,GO:0006807,GO:0008150,GO:0008152,GO:0009058,GO:0009059,GO:0009987,GO:0010467,GO:0016043,GO:0019538,GO:0022411,GO:0032543,GO:0032984,GO:0034641,GO:0034645,GO:0043043,GO:0043170,GO:0043241,GO:0043603,GO:0043604,GO:0043624,GO:0043933,GO:0044237,GO:0044238,GO:0044249,GO:0044260,GO:0044267,GO:0044271,GO:0044699,GO:0044763,GO:0070125,GO:0070126,GO:0071704,GO:…	0.27072	0.3	FALSE
RPS7	ribosomal protein S7	GO:0000184,GO:0000956,GO:0006139,GO:0006364,GO:0006396,GO:0006401,GO:0006402,GO:0006412,GO:0006413,GO:0006464,GO:0006508,GO:0006511,GO:0006518,GO:0006605,GO:0006612,GO:0006613,GO:0006614,GO:0006725,GO:0006807,GO:0006810,GO:0006886,GO:0006915,GO:0007154,GO:0007165,GO:0008104,GO:0008150,GO:0008152,GO:0008219,GO:0009056,GO:0009057,GO:0009058,GO:0009059,GO:0009892,GO:0009893,GO:0009894,GO:0009895,GO:…	0.265822	0.24	FALSE
RPS25	ribosomal protein S25	GO:0000184,GO:0000956,GO:0006139,GO:0006364,GO:0006396,GO:0006401,GO:0006402,GO:0006412,GO:0006413,GO:0006518,GO:0006605,GO:0006612,GO:0006613,GO:0006614,GO:0006725,GO:0006807,GO:0006810,GO:0006886,GO:0008104,GO:0008150,GO:0008152,GO:0009056,GO:0009057,GO:0009058,GO:0009059,GO:0009892,GO:0009987,GO:0010467,GO:0010468,GO:0010605,GO:0010629,GO:0015031,GO:0015833,GO:0016032,GO:0016070,GO:0016071,GO:…	0.264279	0.305	FALSE
CHTOP	chromatin target of PRMT1	GO:0006139,GO:0006325,GO:0006351,GO:0006353,GO:0006366,GO:0006369,GO:0006396,GO:0006397,GO:0006403,GO:0006405,GO:0006406,GO:0006464,GO:0006479,GO:0006611,GO:0006725,GO:0006807,GO:0006810,GO:0006886,GO:0006913,GO:0006996,GO:0008104,GO:0008150,GO:0008152,GO:0008213,GO:0008283,GO:0008284,GO:0009058,GO:0009059,GO:0009893,GO:0009987,GO:0010467,GO:0010604,GO:0010638,GO:0015031,GO:0015833,GO:0015931,GO:…	0.264279	0.179	FALSE
RPL35	ribosomal protein L35	GO:0000184,GO:0000463,GO:0000470,GO:0000956,GO:0006139,GO:0006364,GO:0006396,GO:0006401,GO:0006402,GO:0006412,GO:0006413,GO:0006518,GO:0006605,GO:0006612,GO:0006613,GO:0006614,GO:0006725,GO:0006807,GO:0006810,GO:0006886,GO:0008104,GO:0008150,GO:0008152,GO:0009056,GO:0009057,GO:0009058,GO:0009059,GO:0009892,GO:0009987,GO:0010467,GO:0010468,GO:0010605,GO:0010629,GO:0015031,GO:0015833,GO:0016032,GO:…	0.264098	0.298	FALSE
SRSF10	serine and arginine rich splicing factor 10	GO:0000244,GO:0000245,GO:0000375,GO:0000377,GO:0000387,GO:0000398,GO:0006139,GO:0006351,GO:0006355,GO:0006376,GO:0006396,GO:0006397,GO:0006403,GO:0006405,GO:0006406,GO:0006611,GO:0006725,GO:0006807,GO:0006810,GO:0006886,GO:0006913,GO:0008104,GO:0008150,GO:0008152,GO:0008380,GO:0009058,GO:0009059,GO:0009889,GO:0009892,GO:0009987,GO:0010467,GO:0010468,GO:0010556,GO:0010605,GO:0010629,GO:0015031,GO:…	0.263644	0.23	FALSE
RPS10	ribosomal protein S10	GO:0000028,GO:0000184,GO:0000956,GO:0006139,GO:0006364,GO:0006396,GO:0006401,GO:0006402,GO:0006412,GO:0006413,GO:0006518,GO:0006605,GO:0006612,GO:0006613,GO:0006614,GO:0006725,GO:0006807,GO:0006810,GO:0006886,GO:0006996,GO:0008104,GO:0008150,GO:0008152,GO:0009056,GO:0009057,GO:0009058,GO:0009059,GO:0009892,GO:0009987,GO:0010467,GO:0010468,GO:0010605,GO:0010629,GO:0015031,GO:0015833,GO:0016032,GO:…	0.258924	0.278	FALSE
MRPL40	mitochondrial ribosomal protein L40	GO:0006412,GO:0006414,GO:0006415,GO:0006518,GO:0006807,GO:0008150,GO:0008152,GO:0009058,GO:0009059,GO:0009653,GO:0009987,GO:0010467,GO:0016043,GO:0019538,GO:0022411,GO:0032502,GO:0032543,GO:0032984,GO:0034641,GO:0034645,GO:0043043,GO:0043170,GO:0043241,GO:0043603,GO:0043604,GO:0043624,GO:0043933,GO:0044237,GO:0044238,GO:0044249,GO:0044260,GO:0044267,GO:0044271,GO:0044699,GO:0044763,GO:0048856,GO:…	0.258561	0.255	FALSE
NDUFA10	NADH:ubiquinone oxidoreductase subunit A10	GO:0006091,GO:0006119,GO:0006120,GO:0006139,GO:0006163,GO:0006461,GO:0006725,GO:0006753,GO:0006793,GO:0006796,GO:0006807,GO:0006996,GO:0007005,GO:0008150,GO:0008152,GO:0009117,GO:0009123,GO:0009126,GO:0009141,GO:0009144,GO:0009150,GO:0009161,GO:0009167,GO:0009199,GO:0009205,GO:0009259,GO:0009987,GO:0010257,GO:0015980,GO:0016043,GO:0016310,GO:0019637,GO:0019693,GO:0022607,GO:0022900,GO:0022904,GO:…	0.255927	0.217	FALSE
RPL10A	ribosomal protein L10a	GO:0000184,GO:0000470,GO:0000956,GO:0006139,GO:0006364,GO:0006396,GO:0006401,GO:0006402,GO:0006412,GO:0006413,GO:0006518,GO:0006605,GO:0006612,GO:0006613,GO:0006614,GO:0006725,GO:0006807,GO:0006810,GO:0006886,GO:0008104,GO:0008150,GO:0008152,GO:0009056,GO:0009057,GO:0009058,GO:0009059,GO:0009892,GO:0009987,GO:0010467,GO:0010468,GO:0010605,GO:0010629,GO:0015031,GO:0015833,GO:0016032,GO:0016070,GO:…	0.255564	0.299	FALSE
CALM2	calmodulin 2	GO:0000165,GO:0000272,GO:0000910,GO:0001932,GO:0001933,GO:0001934,GO:0002027,GO:0002376,GO:0002576,GO:0002682,GO:0002764,GO:0002768,GO:0003008,GO:0003012,GO:0003013,GO:0003015,GO:0005513,GO:0005975,GO:0005976,GO:0005977,GO:0005980,GO:0006066,GO:0006073,GO:0006091,GO:0006112,GO:0006139,GO:0006140,GO:0006163,GO:0006164,GO:0006171,GO:0006464,GO:0006468,GO:0006470,GO:0006479,GO:0006725,GO:0006753,GO:…	0.254292	0.222	FALSE
COPA	coatomer protein complex subunit alpha	GO:0003008,GO:0006810,GO:0006886,GO:0006888,GO:0006890,GO:0006891,GO:0007586,GO:0007589,GO:0008104,GO:0008150,GO:0015031,GO:0015833,GO:0016192,GO:0022600,GO:0030157,GO:0032501,GO:0032941,GO:0033036,GO:0034613,GO:0042886,GO:0044699,GO:0044707,GO:0044765,GO:0045184,GO:0046903,GO:0046907,GO:0048193,GO:0050878,GO:0051179,GO:0051234,GO:0051641,GO:0051649,GO:0065007,GO:0065008,GO:0070727,GO:0071702,GO:…	0.25402	0.033	FALSE
RPL26L1	ribosomal protein L26 like 1		0.244748	-1	FALSE
RPS4X	ribosomal protein S4, X-linked	GO:0000184,GO:0000956,GO:0006139,GO:0006364,GO:0006396,GO:0006401,GO:0006402,GO:0006412,GO:0006413,GO:0006417,GO:0006518,GO:0006605,GO:0006612,GO:0006613,GO:0006614,GO:0006725,GO:0006807,GO:0006810,GO:0006886,GO:0007275,GO:0008104,GO:0008150,GO:0008152,GO:0008283,GO:0008284,GO:0009056,GO:0009057,GO:0009058,GO:0009059,GO:0009889,GO:0009891,GO:0009892,GO:0009893,GO:0009987,GO:0010467,GO:0010468,GO:…	0.244021	0.254	FALSE
MCM5	minichromosome maintenance complex component 5	GO:0000082,GO:0000278,GO:0006139,GO:0006259,GO:0006260,GO:0006725,GO:0006807,GO:0007049,GO:0008150,GO:0008152,GO:0009058,GO:0009059,GO:0009987,GO:0022402,GO:0034641,GO:0034645,GO:0043170,GO:0044237,GO:0044238,GO:0044249,GO:0044260,GO:0044699,GO:0044763,GO:0044770,GO:0044772,GO:0044843,GO:0046483,GO:0071704,GO:0090304,GO:1901360,GO:1901576,GO:1903047	0.233919	0.252	FALSE
TES	testin LIM domain protein	GO:0008150,GO:0008283,GO:0008285,GO:0009987,GO:0042127,GO:0044699,GO:0048519,GO:0048523,GO:0050789,GO:0050794,GO:0065007	0.233373	0.099	FALSE
DDX21	DExD-box helicase 21	GO:0001503,GO:0001649,GO:0006139,GO:0006351,GO:0006366,GO:0006725,GO:0006807,GO:0008150,GO:0008152,GO:0009058,GO:0009059,GO:0009893,GO:0009987,GO:0010467,GO:0010468,GO:0010501,GO:0010604,GO:0010628,GO:0016070,GO:0018130,GO:0019222,GO:0019438,GO:0030154,GO:0032501,GO:0032502,GO:0032774,GO:0034641,GO:0034645,GO:0034654,GO:0040029,GO:0043170,GO:0044237,GO:0044238,GO:0044249,GO:0044260,GO:0044271,GO:…	0.23228	0.27	FALSE
RPL24	ribosomal protein L24	GO:0000027,GO:0000184,GO:0000956,GO:0006139,GO:0006364,GO:0006396,GO:0006401,GO:0006402,GO:0006412,GO:0006413,GO:0006518,GO:0006605,GO:0006612,GO:0006613,GO:0006614,GO:0006725,GO:0006807,GO:0006810,GO:0006886,GO:0006996,GO:0008104,GO:0008150,GO:0008152,GO:0009056,GO:0009057,GO:0009058,GO:0009059,GO:0009892,GO:0009987,GO:0010467,GO:0010468,GO:0010605,GO:0010629,GO:0015031,GO:0015833,GO:0016032,GO:…	0.231369	0.257	FALSE
MRPS27	mitochondrial ribosomal protein S27	GO:0006412,GO:0006414,GO:0006415,GO:0006518,GO:0006807,GO:0008150,GO:0008152,GO:0009058,GO:0009059,GO:0009987,GO:0010467,GO:0016043,GO:0019538,GO:0022411,GO:0032543,GO:0032984,GO:0034641,GO:0034645,GO:0043043,GO:0043170,GO:0043241,GO:0043603,GO:0043604,GO:0043624,GO:0043933,GO:0044237,GO:0044238,GO:0044249,GO:0044260,GO:0044267,GO:0044271,GO:0044699,GO:0044763,GO:0070125,GO:0070126,GO:0071704,GO:…	0.231187	0.3	FALSE
PRPF19	pre-mRNA processing factor 19	GO:0000075,GO:0000077,GO:0000209,GO:0000244,GO:0000245,GO:0000349,GO:0000375,GO:0000377,GO:0000387,GO:0000393,GO:0000398,GO:0000726,GO:0006139,GO:0006259,GO:0006281,GO:0006283,GO:0006289,GO:0006302,GO:0006303,GO:0006396,GO:0006397,GO:0006464,GO:0006508,GO:0006725,GO:0006807,GO:0006950,GO:0006974,GO:0007154,GO:0007165,GO:0008104,GO:0008150,GO:0008152,GO:0008380,GO:0009056,GO:0009057,GO:0009987,GO:…	0.230094	0.335	FALSE
PAFAH1B1	platelet activating factor acetylhydrolase 1b regulatory subunit 1	GO:0000003,GO:0000086,GO:0000132,GO:0000226,GO:0000278,GO:0000819,GO:0000902,GO:0000904,GO:0001675,GO:0001764,GO:0003006,GO:0003008,GO:0006629,GO:0006644,GO:0006650,GO:0006793,GO:0006796,GO:0006807,GO:0006810,GO:0006928,GO:0006996,GO:0007010,GO:0007017,GO:0007018,GO:0007049,GO:0007059,GO:0007062,GO:0007097,GO:0007154,GO:0007163,GO:0007267,GO:0007268,GO:0007275,GO:0007276,GO:0007281,GO:0007283,GO:…	0.227543	0.085	FALSE
RAB13	RAB13, member RAS oncogene family	GO:0000003,GO:0001667,GO:0002064,GO:0003006,GO:0006810,GO:0006928,GO:0006935,GO:0006996,GO:0007009,GO:0007010,GO:0007043,GO:0007154,GO:0007165,GO:0007275,GO:0007399,GO:0007548,GO:0008104,GO:0008150,GO:0008406,GO:0008584,GO:0009605,GO:0009719,GO:0009725,GO:0009888,GO:0009987,GO:0010033,GO:0010243,GO:0010256,GO:0010631,GO:0010737,GO:0016043,GO:0016192,GO:0016197,GO:0016477,GO:0022008,GO:0022414,GO:…	0.226723	0.076	FALSE
RPL4	ribosomal protein L4	GO:0000184,GO:0000956,GO:0006139,GO:0006364,GO:0006396,GO:0006401,GO:0006402,GO:0006412,GO:0006413,GO:0006518,GO:0006605,GO:0006612,GO:0006613,GO:0006614,GO:0006725,GO:0006807,GO:0006810,GO:0006886,GO:0008104,GO:0008150,GO:0008152,GO:0009056,GO:0009057,GO:0009058,GO:0009059,GO:0009892,GO:0009987,GO:0010467,GO:0010468,GO:0010605,GO:0010629,GO:0015031,GO:0015833,GO:0016032,GO:0016070,GO:0016071,GO:…	0.22572	0.305	FALSE
PCBP1	poly(rC) binding protein 1	GO:0000375,GO:0000377,GO:0000398,GO:0006139,GO:0006396,GO:0006397,GO:0006725,GO:0006807,GO:0008150,GO:0008152,GO:0008380,GO:0009987,GO:0010467,GO:0016032,GO:0016070,GO:0016071,GO:0019058,GO:0019079,GO:0034641,GO:0039694,GO:0039703,GO:0043170,GO:0044033,GO:0044237,GO:0044238,GO:0044260,GO:0044403,GO:0044419,GO:0044764,GO:0046483,GO:0051704,GO:0071704,GO:0090304,GO:1901360	0.208478	0.291	FALSE
FDPS	farnesyl diphosphate synthase	GO:0006066,GO:0006629,GO:0006644,GO:0006694,GO:0006695,GO:0006720,GO:0006721,GO:0006793,GO:0006796,GO:0008150,GO:0008152,GO:0008202,GO:0008203,GO:0008299,GO:0008610,GO:0008654,GO:0009058,GO:0009987,GO:0016114,GO:0016125,GO:0016126,GO:0019637,GO:0044237,GO:0044238,GO:0044249,GO:0044255,GO:0044281,GO:0044283,GO:0044699,GO:0044710,GO:0044711,GO:0044763,GO:0045337,GO:0045338,GO:0046165,GO:0071704,GO:…	0.191841	0.226	FALSE
HNRNPR	heterogeneous nuclear ribonucleoprotein R	GO:0000375,GO:0000377,GO:0000398,GO:0006139,GO:0006396,GO:0006397,GO:0006725,GO:0006807,GO:0008150,GO:0008152,GO:0008380,GO:0009987,GO:0010467,GO:0016070,GO:0016071,GO:0034641,GO:0043170,GO:0044237,GO:0044238,GO:0044260,GO:0046483,GO:0071704,GO:0090304,GO:1901360	0.189645	0.304	FALSE
GTF3C1	general transcription factor IIIC subunit 1	GO:0006139,GO:0006351,GO:0006352,GO:0006383,GO:0006384,GO:0006399,GO:0006725,GO:0006807,GO:0008150,GO:0008152,GO:0009058,GO:0009059,GO:0009303,GO:0009304,GO:0009987,GO:0010467,GO:0016070,GO:0016072,GO:0018130,GO:0019438,GO:0032774,GO:0034641,GO:0034645,GO:0034654,GO:0034660,GO:0042791,GO:0042797,GO:0043170,GO:0044237,GO:0044238,GO:0044249,GO:0044260,GO:0044271,GO:0046483,GO:0071704,GO:0090304,GO:…	0.188455	0.251	FALSE
EFTUD2	elongation factor Tu GTP binding domain containing 2	GO:0000375,GO:0000377,GO:0000398,GO:0006139,GO:0006396,GO:0006397,GO:0006725,GO:0006807,GO:0008150,GO:0008152,GO:0008380,GO:0009987,GO:0010467,GO:0016070,GO:0016071,GO:0034641,GO:0043170,GO:0044237,GO:0044238,GO:0044260,GO:0046483,GO:0071704,GO:0090304,GO:1901360	0.18754	0.318	FALSE
EIF2S1	eukaryotic translation initiation factor 2 subunit alpha	GO:0006412,GO:0006413,GO:0006417,GO:0006446,GO:0006518,GO:0006807,GO:0006810,GO:0006950,GO:0006984,GO:0006986,GO:0007154,GO:0007165,GO:0008150,GO:0008152,GO:0008219,GO:0009058,GO:0009059,GO:0009267,GO:0009314,GO:0009411,GO:0009416,GO:0009605,GO:0009628,GO:0009889,GO:0009890,GO:0009892,GO:0009987,GO:0009991,GO:0010033,GO:0010467,GO:0010468,GO:0010556,GO:0010558,GO:0010605,GO:0010608,GO:0010629,GO:…	0.187449	0.196	FALSE
HBS1L	HBS1 like translational GTPase	GO:0000288,GO:0000291,GO:0000956,GO:0006139,GO:0006401,GO:0006402,GO:0006412,GO:0006518,GO:0006725,GO:0006807,GO:0007154,GO:0007165,GO:0008150,GO:0008152,GO:0009056,GO:0009057,GO:0009058,GO:0009059,GO:0009892,GO:0009987,GO:0010467,GO:0010468,GO:0010605,GO:0010629,GO:0016070,GO:0016071,GO:0019222,GO:0019439,GO:0019538,GO:0023052,GO:0034641,GO:0034645,GO:0034655,GO:0043043,GO:0043170,GO:0043603,GO:…	0.182779	0.294	FALSE
SMC1A	structural maintenance of chromosomes 1A	GO:0000003,GO:0000070,GO:0000226,GO:0000278,GO:0000280,GO:0000819,GO:0006139,GO:0006259,GO:0006260,GO:0006261,GO:0006275,GO:0006281,GO:0006725,GO:0006807,GO:0006950,GO:0006974,GO:0006996,GO:0007010,GO:0007017,GO:0007049,GO:0007051,GO:0007052,GO:0007059,GO:0007062,GO:0007064,GO:0007067,GO:0007126,GO:0007154,GO:0007165,GO:0008150,GO:0008152,GO:0008156,GO:0009058,GO:0009059,GO:0009314,GO:0009607,GO:…	0.181038	0.134	FALSE
PSMG1	proteasome assembly chaperone 1	GO:0006461,GO:0008150,GO:0009987,GO:0016043,GO:0022607,GO:0034622,GO:0043248,GO:0043623,GO:0043933,GO:0044085,GO:0065003,GO:0070271,GO:0071822,GO:0071840	0.174074	0.067	FALSE
ATP5C1	ATP synthase, H+ transporting, mitochondrial F1 complex, gamma polypeptide 1	GO:0006091,GO:0006119,GO:0006139,GO:0006163,GO:0006164,GO:0006725,GO:0006753,GO:0006754,GO:0006793,GO:0006796,GO:0006807,GO:0006810,GO:0006811,GO:0006812,GO:0006818,GO:0006839,GO:0008150,GO:0008152,GO:0009058,GO:0009117,GO:0009123,GO:0009124,GO:0009126,GO:0009127,GO:0009141,GO:0009142,GO:0009144,GO:0009145,GO:0009150,GO:0009152,GO:0009156,GO:0009161,GO:0009165,GO:0009167,GO:0009168,GO:0009199,GO:…	0.172882	0.213	FALSE
RPL13	ribosomal protein L13	GO:0000184,GO:0000956,GO:0006139,GO:0006364,GO:0006396,GO:0006401,GO:0006402,GO:0006412,GO:0006413,GO:0006518,GO:0006605,GO:0006612,GO:0006613,GO:0006614,GO:0006725,GO:0006807,GO:0006810,GO:0006886,GO:0008104,GO:0008150,GO:0008152,GO:0009056,GO:0009057,GO:0009058,GO:0009059,GO:0009892,GO:0009987,GO:0010467,GO:0010468,GO:0010605,GO:0010629,GO:0015031,GO:0015833,GO:0016032,GO:0016070,GO:0016071,GO:…	0.171781	0.305	FALSE
SF3B3	splicing factor 3b subunit 3	GO:0000375,GO:0000377,GO:0000398,GO:0006139,GO:0006396,GO:0006397,GO:0006461,GO:0006725,GO:0006807,GO:0008150,GO:0008152,GO:0008380,GO:0009056,GO:0009057,GO:0009892,GO:0009894,GO:0009895,GO:0009987,GO:0010467,GO:0010605,GO:0016043,GO:0016070,GO:0016071,GO:0019222,GO:0019538,GO:0022607,GO:0030163,GO:0034641,GO:0042176,GO:0042177,GO:0043170,GO:0043933,GO:0044085,GO:0044237,GO:0044238,GO:0044260,GO:…	0.170406	0.276	FALSE
SSRP1	structure specific recognition protein 1	GO:0006139,GO:0006351,GO:0006354,GO:0006366,GO:0006368,GO:0006725,GO:0006807,GO:0007154,GO:0007165,GO:0008150,GO:0008152,GO:0009058,GO:0009059,GO:0009966,GO:0009987,GO:0010467,GO:0010646,GO:0016070,GO:0018130,GO:0019438,GO:0023051,GO:0023052,GO:0032774,GO:0034641,GO:0034645,GO:0034654,GO:0035556,GO:0043170,GO:0044237,GO:0044238,GO:0044249,GO:0044260,GO:0044271,GO:0044699,GO:0044700,GO:0046483,GO:…	0.162239	0.215	FALSE
TUFM	Tu translation elongation factor, mitochondrial	GO:0006412,GO:0006414,GO:0006518,GO:0006807,GO:0008150,GO:0008152,GO:0009058,GO:0009059,GO:0009987,GO:0010467,GO:0019538,GO:0034641,GO:0034645,GO:0043043,GO:0043170,GO:0043603,GO:0043604,GO:0044237,GO:0044238,GO:0044249,GO:0044260,GO:0044267,GO:0044271,GO:0071704,GO:1901564,GO:1901566,GO:1901576	0.158658	0.396	FALSE
BUB3	BUB3, mitotic checkpoint protein	GO:0000075,GO:0000278,GO:0000819,GO:0006464,GO:0006508,GO:0006511,GO:0006996,GO:0007049,GO:0007059,GO:0007062,GO:0007346,GO:0008150,GO:0008152,GO:0008608,GO:0009056,GO:0009057,GO:0009892,GO:0009893,GO:0009894,GO:0009896,GO:0009987,GO:0010498,GO:0010564,GO:0010604,GO:0010605,GO:0016043,GO:0016567,GO:0019222,GO:0019538,GO:0019941,GO:0022402,GO:0030162,GO:0030163,GO:0031145,GO:0031323,GO:0031324,GO:…	0.157464	0.292	FALSE
TFAM	transcription factor A, mitochondrial	GO:0000959,GO:0006139,GO:0006259,GO:0006260,GO:0006261,GO:0006351,GO:0006352,GO:0006355,GO:0006356,GO:0006357,GO:0006360,GO:0006366,GO:0006390,GO:0006391,GO:0006725,GO:0006807,GO:0006996,GO:0007005,GO:0008150,GO:0008152,GO:0009058,GO:0009059,GO:0009889,GO:0009891,GO:0009893,GO:0009987,GO:0010467,GO:0010468,GO:0010556,GO:0010557,GO:0010604,GO:0010628,GO:0016043,GO:0016070,GO:0018130,GO:0019219,GO:…	0.151399	0.214	FALSE
TIAL1	TIA1 cytotoxic granule associated RNA binding protein like 1	GO:0006139,GO:0006351,GO:0006355,GO:0006357,GO:0006366,GO:0006725,GO:0006807,GO:0006950,GO:0006952,GO:0007154,GO:0007165,GO:0007166,GO:0007167,GO:0007169,GO:0008150,GO:0008152,GO:0008543,GO:0009058,GO:0009059,GO:0009719,GO:0009889,GO:0009987,GO:0010033,GO:0010467,GO:0010468,GO:0010556,GO:0016070,GO:0018130,GO:0019219,GO:0019222,GO:0019438,GO:0023052,GO:0031323,GO:0031326,GO:0032774,GO:0034641,GO:…	0.150388	0.131	FALSE
NCL	nucleolin	GO:0001525,GO:0001568,GO:0001944,GO:0006139,GO:0006351,GO:0006355,GO:0006356,GO:0006360,GO:0006412,GO:0006417,GO:0006518,GO:0006725,GO:0006807,GO:0007275,GO:0008150,GO:0008152,GO:0009058,GO:0009059,GO:0009303,GO:0009653,GO:0009889,GO:0009890,GO:0009891,GO:0009892,GO:0009893,GO:0009987,GO:0010467,GO:0010468,GO:0010556,GO:0010557,GO:0010558,GO:0010604,GO:0010605,GO:0010608,GO:0010628,GO:0010629,GO:…	0.143123	0.156	FALSE
PPP1CC	protein phosphatase 1 catalytic subunit gamma	GO:0000819,GO:0006464,GO:0006470,GO:0006793,GO:0006796,GO:0006996,GO:0007049,GO:0007059,GO:0007062,GO:0007623,GO:0008150,GO:0008152,GO:0009314,GO:0009416,GO:0009605,GO:0009628,GO:0009648,GO:0009649,GO:0009987,GO:0010467,GO:0010468,GO:0016043,GO:0016311,GO:0019222,GO:0019538,GO:0022402,GO:0032501,GO:0032922,GO:0036211,GO:0042752,GO:0043153,GO:0043170,GO:0043412,GO:0044237,GO:0044238,GO:0044260,GO:…	0.142755	0.386	FALSE
SRM	spermidine synthase	GO:0006576,GO:0006595,GO:0006596,GO:0006807,GO:0008150,GO:0008152,GO:0008216,GO:0008295,GO:0009058,GO:0009308,GO:0009309,GO:0009987,GO:0034641,GO:0042401,GO:0044106,GO:0044237,GO:0044249,GO:0044271,GO:0071704,GO:0097164,GO:1901564,GO:1901566,GO:1901576	0.142019	0.203	FALSE
MMTAG2	MMTAG2		0.13935	-1	FALSE
HNRNPAB	heterogeneous nuclear ribonucleoprotein A/B	GO:0001837,GO:0006139,GO:0006351,GO:0006355,GO:0006725,GO:0006807,GO:0007275,GO:0008150,GO:0008152,GO:0009058,GO:0009059,GO:0009888,GO:0009889,GO:0009891,GO:0009893,GO:0009987,GO:0010467,GO:0010468,GO:0010556,GO:0010557,GO:0010604,GO:0010628,GO:0016070,GO:0018130,GO:0019219,GO:0019222,GO:0019438,GO:0030154,GO:0031323,GO:0031325,GO:0031326,GO:0031328,GO:0032501,GO:0032502,GO:0032774,GO:0034641,GO:…	0.135944	0.128	FALSE
FASN	fatty acid synthase	GO:0001503,GO:0001649,GO:0006082,GO:0006575,GO:0006629,GO:0006631,GO:0006637,GO:0006732,GO:0006766,GO:0006767,GO:0006790,GO:0006793,GO:0006807,GO:0008150,GO:0008152,GO:0009058,GO:0009108,GO:0009893,GO:0009987,GO:0015939,GO:0019222,GO:0019752,GO:0030154,GO:0031323,GO:0031325,GO:0032501,GO:0032502,GO:0032787,GO:0034641,GO:0035336,GO:0035337,GO:0035338,GO:0035383,GO:0035384,GO:0043436,GO:0043603,GO:…	0.134655	0.212	FALSE
RPL26	ribosomal protein L26	GO:0000075,GO:0000077,GO:0000082,GO:0000184,GO:0000278,GO:0000956,GO:0006139,GO:0006364,GO:0006396,GO:0006401,GO:0006402,GO:0006412,GO:0006413,GO:0006417,GO:0006518,GO:0006605,GO:0006612,GO:0006613,GO:0006614,GO:0006725,GO:0006807,GO:0006810,GO:0006886,GO:0006915,GO:0006950,GO:0006974,GO:0006977,GO:0006978,GO:0007049,GO:0007050,GO:0007093,GO:0007154,GO:0007165,GO:0007346,GO:0008104,GO:0008150,GO:…	0.133365	0.199	FALSE
NOP14	NOP14 nucleolar protein	GO:0000447,GO:0000460,GO:0000462,GO:0000466,GO:0000469,GO:0000472,GO:0000478,GO:0000479,GO:0000480,GO:0000966,GO:0000967,GO:0006139,GO:0006364,GO:0006396,GO:0006725,GO:0006807,GO:0008150,GO:0008152,GO:0009987,GO:0010467,GO:0016070,GO:0016072,GO:0022613,GO:0030490,GO:0034470,GO:0034471,GO:0034641,GO:0034660,GO:0042254,GO:0042274,GO:0043170,GO:0044085,GO:0044237,GO:0044238,GO:0044260,GO:0046483,GO:…	0.131523	0.215	FALSE
XRN1	5'-3' exoribonuclease 1	GO:0000956,GO:0006139,GO:0006401,GO:0006402,GO:0006725,GO:0006807,GO:0008150,GO:0008152,GO:0008334,GO:0009056,GO:0009057,GO:0009892,GO:0009987,GO:0010467,GO:0010468,GO:0010605,GO:0010608,GO:0010629,GO:0016070,GO:0016071,GO:0016072,GO:0016075,GO:0019222,GO:0019439,GO:0034641,GO:0034655,GO:0034660,GO:0034661,GO:0043170,GO:0043487,GO:0043488,GO:0044237,GO:0044238,GO:0044248,GO:0044260,GO:0044265,GO:…	0.124795	0.264	FALSE
RPS29	ribosomal protein S29	GO:0000184,GO:0000956,GO:0006139,GO:0006364,GO:0006396,GO:0006401,GO:0006402,GO:0006412,GO:0006413,GO:0006518,GO:0006605,GO:0006612,GO:0006613,GO:0006614,GO:0006725,GO:0006807,GO:0006810,GO:0006886,GO:0008104,GO:0008150,GO:0008152,GO:0009056,GO:0009057,GO:0009058,GO:0009059,GO:0009892,GO:0009987,GO:0010467,GO:0010468,GO:0010605,GO:0010629,GO:0015031,GO:0015833,GO:0016032,GO:0016070,GO:0016071,GO:…	0.122674	0.305	FALSE
RPL21	ribosomal protein L21	GO:0000184,GO:0000956,GO:0006139,GO:0006364,GO:0006396,GO:0006401,GO:0006402,GO:0006412,GO:0006413,GO:0006518,GO:0006605,GO:0006612,GO:0006613,GO:0006614,GO:0006725,GO:0006807,GO:0006810,GO:0006886,GO:0008104,GO:0008150,GO:0008152,GO:0009056,GO:0009057,GO:0009058,GO:0009059,GO:0009892,GO:0009987,GO:0010467,GO:0010468,GO:0010605,GO:0010629,GO:0015031,GO:0015833,GO:0016032,GO:0016070,GO:0016071,GO:…	0.117878	0.305	FALSE
WARS	tryptophanyl-tRNA synthetase	GO:0001525,GO:0001568,GO:0001932,GO:0001933,GO:0001944,GO:0006082,GO:0006139,GO:0006399,GO:0006412,GO:0006418,GO:0006436,GO:0006461,GO:0006464,GO:0006468,GO:0006469,GO:0006471,GO:0006486,GO:0006518,GO:0006520,GO:0006725,GO:0006793,GO:0006796,GO:0006807,GO:0007275,GO:0008150,GO:0008152,GO:0008283,GO:0008285,GO:0009058,GO:0009059,GO:0009100,GO:0009101,GO:0009653,GO:0009889,GO:0009892,GO:0009893,GO:…	0.111416	0.31	FALSE
RPS8	ribosomal protein S8	GO:0000184,GO:0000462,GO:0000956,GO:0006139,GO:0006364,GO:0006396,GO:0006401,GO:0006402,GO:0006412,GO:0006413,GO:0006518,GO:0006605,GO:0006612,GO:0006613,GO:0006614,GO:0006725,GO:0006807,GO:0006810,GO:0006886,GO:0008104,GO:0008150,GO:0008152,GO:0009056,GO:0009057,GO:0009058,GO:0009059,GO:0009892,GO:0009987,GO:0010467,GO:0010468,GO:0010605,GO:0010629,GO:0015031,GO:0015833,GO:0016032,GO:0016070,GO:…	0.110955	0.298	FALSE
TP53	tumor protein p53	GO:0000075,GO:0000077,GO:0000082,GO:0000122,GO:0000278,GO:0000733,GO:0001558,GO:0001666,GO:0001836,GO:0001844,GO:0001932,GO:0001934,GO:0006139,GO:0006259,GO:0006281,GO:0006284,GO:0006289,GO:0006323,GO:0006325,GO:0006333,GO:0006351,GO:0006355,GO:0006357,GO:0006366,GO:0006461,GO:0006464,GO:0006468,GO:0006476,GO:0006508,GO:0006511,GO:0006611,GO:0006725,GO:0006793,GO:0006796,GO:0006807,GO:0006810,GO:…	0.110678	0.125	FALSE
CAPRIN1	cell cycle associated protein 1	GO:0000902,GO:0000904,GO:0006412,GO:0006417,GO:0006518,GO:0006807,GO:0007275,GO:0007399,GO:0008150,GO:0008152,GO:0009058,GO:0009059,GO:0009653,GO:0009889,GO:0009890,GO:0009892,GO:0009987,GO:0010467,GO:0010468,GO:0010556,GO:0010558,GO:0010605,GO:0010608,GO:0010629,GO:0010720,GO:0010769,GO:0010770,GO:0010975,GO:0010976,GO:0016043,GO:0016358,GO:0017148,GO:0019222,GO:0019538,GO:0022008,GO:0022603,GO:…	0.10763	0.131	FALSE
DCAF7	DDB1 and CUL4 associated factor 7	GO:0006464,GO:0008150,GO:0008152,GO:0009987,GO:0016567,GO:0019538,GO:0032446,GO:0036211,GO:0043170,GO:0043412,GO:0044237,GO:0044238,GO:0044260,GO:0044267,GO:0070647,GO:0071704	0.10763	0.649	TRUE
FHL1	four and a half LIM domains 1	GO:0000082,GO:0000086,GO:0000278,GO:0001558,GO:0003254,GO:0006810,GO:0006811,GO:0006812,GO:0006813,GO:0007049,GO:0007275,GO:0007346,GO:0007517,GO:0008150,GO:0009653,GO:0009887,GO:0009987,GO:0010389,GO:0010564,GO:0010948,GO:0010959,GO:0010972,GO:0015672,GO:0016043,GO:0016049,GO:0022402,GO:0022898,GO:0030001,GO:0030308,GO:0032409,GO:0032412,GO:0032501,GO:0032502,GO:0032844,GO:0032879,GO:0034220,GO:…	0.103749	0.06	FALSE
TUBB2A	tubulin beta 2A class IIa		0.0992195	-1	FALSE
ALDH1B1	aldehyde dehydrogenase 1 family member B1	GO:0005975,GO:0006066,GO:0006067,GO:0006069,GO:0008150,GO:0008152,GO:0034308,GO:0044238,GO:0044281,GO:0044699,GO:0044710,GO:0055114,GO:0071704,GO:1901615	0.0943175	0.273	FALSE
DLD	dihydrolipoamide dehydrogenase	GO:0006081,GO:0006082,GO:0006084,GO:0006085,GO:0006086,GO:0006090,GO:0006091,GO:0006099,GO:0006101,GO:0006139,GO:0006520,GO:0006553,GO:0006554,GO:0006629,GO:0006631,GO:0006637,GO:0006725,GO:0006732,GO:0006733,GO:0006753,GO:0006790,GO:0006793,GO:0006796,GO:0006807,GO:0008150,GO:0008152,GO:0009056,GO:0009058,GO:0009060,GO:0009063,GO:0009066,GO:0009068,GO:0009081,GO:0009083,GO:0009108,GO:0009117,GO:…	0.0935773	0.212	FALSE
PRRC2C	proline rich coiled-coil 2C	GO:0002244,GO:0002376,GO:0002520,GO:0007275,GO:0008150,GO:0009987,GO:0030097,GO:0030154,GO:0032501,GO:0032502,GO:0044699,GO:0044707,GO:0044763,GO:0044767,GO:0048513,GO:0048534,GO:0048731,GO:0048856,GO:0048869	0.0929296	0.072	FALSE
KPNA2	karyopherin subunit alpha 2	GO:0000018,GO:0006139,GO:0006259,GO:0006310,GO:0006605,GO:0006606,GO:0006607,GO:0006725,GO:0006807,GO:0006810,GO:0006886,GO:0006913,GO:0008104,GO:0008150,GO:0008152,GO:0009987,GO:0015031,GO:0015833,GO:0016032,GO:0017038,GO:0019048,GO:0019054,GO:0019058,GO:0019219,GO:0019222,GO:0031323,GO:0033036,GO:0033365,GO:0034504,GO:0034613,GO:0034641,GO:0035821,GO:0042886,GO:0043170,GO:0044003,GO:0044068,GO:…	0.0887647	0.233	FALSE
RPL11	ribosomal protein L11	GO:0000027,GO:0000184,GO:0000956,GO:0006139,GO:0006364,GO:0006396,GO:0006401,GO:0006402,GO:0006412,GO:0006413,GO:0006464,GO:0006508,GO:0006511,GO:0006518,GO:0006605,GO:0006612,GO:0006613,GO:0006614,GO:0006725,GO:0006807,GO:0006810,GO:0006886,GO:0006996,GO:0008104,GO:0008150,GO:0008152,GO:0009056,GO:0009057,GO:0009058,GO:0009059,GO:0009892,GO:0009893,GO:0009894,GO:0009895,GO:0009987,GO:0010467,GO:…	0.0878389	0.216	FALSE
MOV10	Mov10 RISC complex RNA helicase	GO:0006139,GO:0006379,GO:0006412,GO:0006417,GO:0006518,GO:0006725,GO:0006807,GO:0007154,GO:0007165,GO:0007166,GO:0007223,GO:0007267,GO:0008150,GO:0008152,GO:0009058,GO:0009059,GO:0009889,GO:0009890,GO:0009892,GO:0009987,GO:0010467,GO:0010468,GO:0010556,GO:0010558,GO:0010605,GO:0010608,GO:0010629,GO:0016055,GO:0016070,GO:0016071,GO:0016441,GO:0016458,GO:0017148,GO:0019222,GO:0019538,GO:0023052,GO:…	0.0875611	0.149	FALSE
L1RE1	LINE1 retrotransposable element 1	GO:0008150,GO:0009987,GO:0032196,GO:0032197,GO:0044699,GO:0044763	0.0863574	-1	FALSE
COPE	coatomer protein complex subunit epsilon	GO:0006810,GO:0006888,GO:0006890,GO:0006891,GO:0008150,GO:0016192,GO:0046907,GO:0048193,GO:0051179,GO:0051234,GO:0051641,GO:0051649	0.0862648	0.032	FALSE
AGPS	alkylglycerone phosphate synthase	GO:0006629,GO:0006662,GO:0008150,GO:0008152,GO:0008610,GO:0008611,GO:0009058,GO:0009987,GO:0018904,GO:0044237,GO:0044238,GO:0044249,GO:0044255,GO:0044281,GO:0044699,GO:0044710,GO:0044711,GO:0044763,GO:0046485,GO:0046504,GO:0071704,GO:0097384,GO:1901503,GO:1901576	0.0858018	0.211	FALSE
RPS26	ribosomal protein S26	GO:0000184,GO:0000956,GO:0006139,GO:0006364,GO:0006396,GO:0006401,GO:0006402,GO:0006412,GO:0006413,GO:0006518,GO:0006605,GO:0006612,GO:0006613,GO:0006614,GO:0006725,GO:0006807,GO:0006810,GO:0006886,GO:0008104,GO:0008150,GO:0008152,GO:0008380,GO:0009056,GO:0009057,GO:0009058,GO:0009059,GO:0009892,GO:0009987,GO:0010467,GO:0010468,GO:0010605,GO:0010629,GO:0015031,GO:0015833,GO:0016032,GO:0016070,GO:…	0.0857092	0.294	FALSE
KIF5B	kinesin family member 5B	GO:0000902,GO:0000904,GO:0006810,GO:0006811,GO:0006812,GO:0006813,GO:0006928,GO:0006935,GO:0006996,GO:0007009,GO:0007017,GO:0007018,GO:0007275,GO:0007399,GO:0007409,GO:0007411,GO:0008104,GO:0008150,GO:0009605,GO:0009653,GO:0009987,GO:0010256,GO:0010959,GO:0010970,GO:0015672,GO:0016043,GO:0022008,GO:0022411,GO:0030001,GO:0030030,GO:0030154,GO:0030182,GO:0030705,GO:0031175,GO:0032501,GO:0032502,GO:…	0.0794096	0.068	FALSE
HNRNPA0	heterogeneous nuclear ribonucleoprotein A0	GO:0000375,GO:0000377,GO:0000398,GO:0002237,GO:0006139,GO:0006396,GO:0006397,GO:0006725,GO:0006807,GO:0006950,GO:0006952,GO:0006954,GO:0008150,GO:0008152,GO:0008380,GO:0009605,GO:0009607,GO:0009617,GO:0009987,GO:0010033,GO:0010467,GO:0010468,GO:0010608,GO:0016070,GO:0016071,GO:0019222,GO:0032496,GO:0033993,GO:0034641,GO:0042221,GO:0043170,GO:0043207,GO:0043487,GO:0043488,GO:0043489,GO:0044237,GO:…	0.071436	0.218	FALSE
RBBP4	RB binding protein 4, chromatin remodeling factor	GO:0006323,GO:0006325,GO:0006333,GO:0006334,GO:0006335,GO:0006336,GO:0006338,GO:0006996,GO:0007049,GO:0007154,GO:0007165,GO:0008150,GO:0008152,GO:0008283,GO:0008285,GO:0009892,GO:0009966,GO:0009987,GO:0010467,GO:0010468,GO:0010605,GO:0010629,GO:0010646,GO:0016043,GO:0019222,GO:0022607,GO:0023051,GO:0023052,GO:0031055,GO:0031497,GO:0034080,GO:0034508,GO:0034622,GO:0034723,GO:0034724,GO:0034728,GO:…	0.0456111	0.093	FALSE
EIF2S2	eukaryotic translation initiation factor 2 subunit beta	GO:0006412,GO:0006413,GO:0006518,GO:0006807,GO:0006810,GO:0008150,GO:0008152,GO:0009058,GO:0009059,GO:0009987,GO:0010467,GO:0019538,GO:0034641,GO:0034645,GO:0043043,GO:0043170,GO:0043603,GO:0043604,GO:0044237,GO:0044238,GO:0044249,GO:0044260,GO:0044267,GO:0044271,GO:0051179,GO:0051234,GO:0055085,GO:0071704,GO:1901564,GO:1901566,GO:1901576	0.0449598	0.342	FALSE
ATP5B	ATP synthase, H+ transporting, mitochondrial F1 complex, beta polypeptide	GO:0001503,GO:0001525,GO:0001568,GO:0001649,GO:0001667,GO:0001944,GO:0006091,GO:0006139,GO:0006163,GO:0006164,GO:0006725,GO:0006753,GO:0006754,GO:0006793,GO:0006796,GO:0006807,GO:0006810,GO:0006811,GO:0006812,GO:0006818,GO:0006839,GO:0006873,GO:0006885,GO:0006928,GO:0006996,GO:0007005,GO:0007275,GO:0008150,GO:0008152,GO:0009058,GO:0009117,GO:0009123,GO:0009124,GO:0009126,GO:0009127,GO:0009141,GO:…	0.0414236	0.141	FALSE
LONP1	lon peptidase 1, mitochondrial	GO:0000002,GO:0001666,GO:0006139,GO:0006259,GO:0006461,GO:0006508,GO:0006515,GO:0006725,GO:0006807,GO:0006950,GO:0006979,GO:0006996,GO:0007005,GO:0008150,GO:0008152,GO:0009056,GO:0009057,GO:0009628,GO:0009987,GO:0016043,GO:0019538,GO:0019941,GO:0022607,GO:0030163,GO:0032042,GO:0033554,GO:0034599,GO:0034641,GO:0036293,GO:0042221,GO:0043170,GO:0043632,GO:0043933,GO:0044085,GO:0044237,GO:0044238,GO:…	0.0412375	0.27	FALSE
MYO1C	myosin IC	GO:0002252,GO:0002253,GO:0002376,GO:0002429,GO:0002431,GO:0002433,GO:0002682,GO:0002684,GO:0002757,GO:0002764,GO:0002768,GO:0006605,GO:0006612,GO:0006810,GO:0006886,GO:0006897,GO:0006909,GO:0006928,GO:0006955,GO:0007043,GO:0007154,GO:0007165,GO:0007166,GO:0007167,GO:0007169,GO:0008104,GO:0008150,GO:0008152,GO:0009893,GO:0009966,GO:0009967,GO:0009987,GO:0010033,GO:0010467,GO:0010468,GO:0010604,GO:…	0.039655	0.078	FALSE
MRPS28	mitochondrial ribosomal protein S28	GO:0006412,GO:0006414,GO:0006415,GO:0006518,GO:0006807,GO:0008150,GO:0008152,GO:0009058,GO:0009059,GO:0009987,GO:0010467,GO:0016043,GO:0019538,GO:0022411,GO:0032543,GO:0032984,GO:0034641,GO:0034645,GO:0043043,GO:0043170,GO:0043241,GO:0043603,GO:0043604,GO:0043624,GO:0043933,GO:0044237,GO:0044238,GO:0044249,GO:0044260,GO:0044267,GO:0044271,GO:0044699,GO:0044763,GO:0070125,GO:0070126,GO:0071704,GO:…	0.0362098	0.266	FALSE
PYGL	glycogen phosphorylase L	GO:0000272,GO:0001775,GO:0002252,GO:0002263,GO:0002274,GO:0002275,GO:0002283,GO:0002366,GO:0002376,GO:0002443,GO:0002444,GO:0002446,GO:0005975,GO:0005976,GO:0005977,GO:0005980,GO:0006073,GO:0006091,GO:0006112,GO:0006810,GO:0006887,GO:0006955,GO:0008150,GO:0008152,GO:0009056,GO:0009057,GO:0009251,GO:0009987,GO:0015980,GO:0016052,GO:0016192,GO:0032940,GO:0033500,GO:0036230,GO:0042119,GO:0042592,GO:…	0.0338812	0.198	FALSE
NARS	asparaginyl-tRNA synthetase	GO:0006082,GO:0006139,GO:0006399,GO:0006412,GO:0006418,GO:0006518,GO:0006520,GO:0006725,GO:0006807,GO:0008150,GO:0008152,GO:0009058,GO:0009059,GO:0009987,GO:0010467,GO:0016070,GO:0019538,GO:0019752,GO:0034641,GO:0034645,GO:0034660,GO:0043038,GO:0043039,GO:0043043,GO:0043170,GO:0043436,GO:0043603,GO:0043604,GO:0044237,GO:0044238,GO:0044249,GO:0044260,GO:0044267,GO:0044271,GO:0044281,GO:0044699,GO:…	0.0320179	0.286	FALSE
MCM7	minichromosome maintenance complex component 7	GO:0000082,GO:0000278,GO:0006139,GO:0006259,GO:0006260,GO:0006725,GO:0006793,GO:0006796,GO:0006807,GO:0006950,GO:0006974,GO:0007049,GO:0008150,GO:0008152,GO:0009058,GO:0009059,GO:0009987,GO:0016310,GO:0019220,GO:0019222,GO:0022402,GO:0031323,GO:0033554,GO:0034641,GO:0034645,GO:0042325,GO:0043170,GO:0044237,GO:0044238,GO:0044249,GO:0044260,GO:0044699,GO:0044763,GO:0044770,GO:0044772,GO:0044843,GO:…	0.0267984	0.268	FALSE
NPM1	nucleophosmin	GO:0000075,GO:0000077,GO:0000082,GO:0000226,GO:0000278,GO:0001932,GO:0001933,GO:0006139,GO:0006259,GO:0006281,GO:0006323,GO:0006325,GO:0006333,GO:0006334,GO:0006336,GO:0006338,GO:0006351,GO:0006355,GO:0006357,GO:0006366,GO:0006412,GO:0006413,GO:0006417,GO:0006446,GO:0006461,GO:0006464,GO:0006468,GO:0006469,GO:0006518,GO:0006725,GO:0006793,GO:0006796,GO:0006807,GO:0006810,GO:0006886,GO:0006913,GO:…	0.0234414	0.151	FALSE
SMU1	DNA replication regulator and spliceosomal factor		0.0195233	-1	FALSE
HSPE1	heat shock protein family E (Hsp10) member 1	GO:0001503,GO:0001649,GO:0006457,GO:0006458,GO:0006508,GO:0006915,GO:0006919,GO:0006950,GO:0006986,GO:0008150,GO:0008152,GO:0008219,GO:0009893,GO:0009987,GO:0010033,GO:0010604,GO:0010941,GO:0010942,GO:0010950,GO:0010952,GO:0012501,GO:0019222,GO:0019538,GO:0030154,GO:0030162,GO:0031323,GO:0031325,GO:0032268,GO:0032270,GO:0032501,GO:0032502,GO:0035966,GO:0042221,GO:0042981,GO:0043065,GO:0043067,GO:…	0.0152301	0.146	FALSE
PA2G4	proliferation-associated 2G4	GO:0001775,GO:0002252,GO:0002263,GO:0002274,GO:0002275,GO:0002283,GO:0002366,GO:0002376,GO:0002443,GO:0002444,GO:0002446,GO:0006139,GO:0006351,GO:0006355,GO:0006725,GO:0006807,GO:0006810,GO:0006887,GO:0006915,GO:0006955,GO:0007049,GO:0007050,GO:0008150,GO:0008152,GO:0008219,GO:0008283,GO:0009058,GO:0009059,GO:0009889,GO:0009890,GO:0009892,GO:0009987,GO:0010467,GO:0010468,GO:0010556,GO:0010558,GO:…	0.0140164	0.1	FALSE
HNRNPA3	heterogeneous nuclear ribonucleoprotein A3	GO:0000375,GO:0000377,GO:0000398,GO:0006139,GO:0006396,GO:0006397,GO:0006725,GO:0006807,GO:0008150,GO:0008152,GO:0008380,GO:0009987,GO:0010467,GO:0016070,GO:0016071,GO:0034641,GO:0043170,GO:0044237,GO:0044238,GO:0044260,GO:0046483,GO:0071704,GO:0090304,GO:1901360	0.0138296	0.291	FALSE
RFC1	replication factor C subunit 1	GO:0000722,GO:0000723,GO:0000731,GO:0006139,GO:0006259,GO:0006260,GO:0006261,GO:0006278,GO:0006281,GO:0006283,GO:0006289,GO:0006296,GO:0006297,GO:0006301,GO:0006310,GO:0006312,GO:0006725,GO:0006807,GO:0006950,GO:0006974,GO:0006996,GO:0007004,GO:0008150,GO:0008152,GO:0009058,GO:0009059,GO:0009987,GO:0010833,GO:0016043,GO:0018130,GO:0019438,GO:0019985,GO:0032200,GO:0033554,GO:0033683,GO:0034641,GO:…	0.013176	0.253	FALSE
PRPF3	pre-mRNA processing factor 3	GO:0000244,GO:0000375,GO:0000377,GO:0000387,GO:0000398,GO:0006139,GO:0006396,GO:0006397,GO:0006725,GO:0006807,GO:0008150,GO:0008152,GO:0008380,GO:0009987,GO:0010467,GO:0016043,GO:0016070,GO:0016071,GO:0022607,GO:0022613,GO:0022618,GO:0034622,GO:0034641,GO:0043170,GO:0043933,GO:0044085,GO:0044237,GO:0044238,GO:0044260,GO:0046483,GO:0065003,GO:0071704,GO:0071826,GO:0071840,GO:0090304,GO:1901360	0.0104677	0.303	FALSE
SLC25A3	solute carrier family 25 member 3	GO:0006810,GO:0006839,GO:0008150,GO:0051179,GO:0051234	0.00635686	0.058	FALSE
RPL19	ribosomal protein L19	GO:0000184,GO:0000956,GO:0006139,GO:0006364,GO:0006396,GO:0006401,GO:0006402,GO:0006412,GO:0006413,GO:0006518,GO:0006605,GO:0006612,GO:0006613,GO:0006614,GO:0006725,GO:0006807,GO:0006810,GO:0006886,GO:0008104,GO:0008150,GO:0008152,GO:0009056,GO:0009057,GO:0009058,GO:0009059,GO:0009892,GO:0009987,GO:0010467,GO:0010468,GO:0010605,GO:0010629,GO:0015031,GO:0015833,GO:0016032,GO:0016070,GO:0016071,GO:…	0.00486154	0.305	FALSE
PHB2	prohibitin 2	GO:0000060,GO:0000165,GO:0000278,GO:0000280,GO:0000819,GO:0001932,GO:0001934,GO:0006139,GO:0006351,GO:0006355,GO:0006464,GO:0006468,GO:0006605,GO:0006606,GO:0006725,GO:0006793,GO:0006796,GO:0006807,GO:0006810,GO:0006886,GO:0006913,GO:0006915,GO:0006996,GO:0007005,GO:0007049,GO:0007059,GO:0007062,GO:0007067,GO:0007088,GO:0007096,GO:0007154,GO:0007165,GO:0007346,GO:0008104,GO:0008150,GO:0008152,GO:…	0.00187014	0.155	FALSE
SEC24C	SEC24 homolog C, COPII coat complex component	GO:0002376,GO:0002474,GO:0002478,GO:0002495,GO:0002504,GO:0006461,GO:0006810,GO:0006888,GO:0006900,GO:0006901,GO:0006903,GO:0006996,GO:0008150,GO:0009987,GO:0016043,GO:0016050,GO:0016192,GO:0019882,GO:0019884,GO:0019886,GO:0022607,GO:0043933,GO:0044085,GO:0044699,GO:0044763,GO:0046907,GO:0048002,GO:0048193,GO:0048199,GO:0048207,GO:0048208,GO:0051179,GO:0051234,GO:0051640,GO:0051641,GO:0051648,GO:…	0.00112213	0.046	FALSE

## Sheet: MKRN1
Gene name	Protein name	Annotated BP GOs	SILAC H/L Ratios (z-score)	WI of all GO terms (prey) vs all GO terms (bait)	Interaction is TRUE/FALSE based on WI ≥ 0.414
MKRN1	makorin ring finger protein 1	GO:0000209,GO:0006464,GO:0008150,GO:0008152,GO:0009987,GO:0016567,GO:0019538,GO:0032446,GO:0036211,GO:0043170,GO:0043412,GO:0044237,GO:0044238,GO:0044260,GO:0044267,GO:0070647,GO:0071704	10.9224	1	TRUE
VCP	valosin containing protein	GO:0000731,GO:0001775,GO:0002082,GO:0002252,GO:0002263,GO:0002274,GO:0002275,GO:0002283,GO:0002366,GO:0002376,GO:0002443,GO:0002444,GO:0002446,GO:0006091,GO:0006119,GO:0006139,GO:0006140,GO:0006163,GO:0006164,GO:0006259,GO:0006281,GO:0006301,GO:0006302,GO:0006457,GO:0006461,GO:0006464,GO:0006479,GO:0006486,GO:0006487,GO:0006508,GO:0006511,GO:0006515,GO:0006725,GO:0006732,GO:0006733,GO:0006734,GO:…	6.27738	0.919	TRUE			RBUL
RPS27A	ribosomal protein S27a	GO:0000075,GO:0000077,GO:0000082,GO:0000086,GO:0000122,GO:0000165,GO:0000184,GO:0000187,GO:0000209,GO:0000271,GO:0000278,GO:0000715,GO:0000717,GO:0000731,GO:0000956,GO:0001666,GO:0001736,GO:0001738,GO:0001816,GO:0001817,GO:0001818,GO:0001932,GO:0001934,GO:0001959,GO:0002009,GO:0002218,GO:0002220,GO:0002221,GO:0002223,GO:0002224,GO:0002253,GO:0002376,GO:0002429,GO:0002682,GO:0002684,GO:0002753,GO:…	3.88335	1	TRUE			Protein interaction partners with z-score ≥ 2σ
HSPA1A	heat shock protein family A (Hsp70) member 1A	GO:0000122,GO:0000226,GO:0000278,GO:0000280,GO:0000394,GO:0001558,GO:0001775,GO:0001816,GO:0001817,GO:0001819,GO:0001959,GO:0001961,GO:0002218,GO:0002221,GO:0002252,GO:0002253,GO:0002263,GO:0002274,GO:0002275,GO:0002283,GO:0002366,GO:0002376,GO:0002443,GO:0002444,GO:0002446,GO:0002682,GO:0002684,GO:0002753,GO:0002757,GO:0002758,GO:0002764,GO:0006139,GO:0006163,GO:0006351,GO:0006355,GO:0006357,GO:…	3.33017	0.615	TRUE
IGSF9B	immunoglobulin superfamily member 9B		2.50337	-1	FALSE
RPS27L	ribosomal protein S27 like	GO:0000028,GO:0000075,GO:0000077,GO:0000082,GO:0000278,GO:0006139,GO:0006259,GO:0006281,GO:0006412,GO:0006518,GO:0006725,GO:0006807,GO:0006915,GO:0006950,GO:0006974,GO:0006996,GO:0007049,GO:0007093,GO:0007154,GO:0007165,GO:0007346,GO:0008150,GO:0008152,GO:0008219,GO:0008630,GO:0009058,GO:0009059,GO:0009987,GO:0010467,GO:0010564,GO:0010948,GO:0012501,GO:0016043,GO:0019538,GO:0022402,GO:0022607,GO:…	2.39369	0.345	FALSE
EXD2	exonuclease 3'-5' domain containing 2	GO:0000724,GO:0000725,GO:0000729,GO:0006139,GO:0006259,GO:0006281,GO:0006302,GO:0006310,GO:0006725,GO:0006807,GO:0006950,GO:0006974,GO:0008150,GO:0008152,GO:0009987,GO:0033554,GO:0034641,GO:0043170,GO:0044237,GO:0044238,GO:0044260,GO:0046483,GO:0050896,GO:0051716,GO:0071704,GO:0090304,GO:0090305,GO:1901360	2.19186	0.312	FALSE
ZNF512	zinc finger protein 512		2.12614	-1	FALSE
C3orf17	C3orf17		2.02991	-1	FALSE
UBAP2L	ubiquitin associated protein 2 like	GO:0000003,GO:0007338,GO:0007339,GO:0008037,GO:0008150,GO:0008152,GO:0009566,GO:0009893,GO:0009987,GO:0009988,GO:0010467,GO:0010468,GO:0010604,GO:0010628,GO:0019222,GO:0019953,GO:0022414,GO:0035036,GO:0042592,GO:0043170,GO:0044699,GO:0044702,GO:0044703,GO:0044763,GO:0048518,GO:0048872,GO:0050789,GO:0051704,GO:0060255,GO:0061484,GO:0065007,GO:0065008,GO:0071704	2.02495	0.175	FALSE
PDIA4	protein disulfide isomerase family A member 4	GO:0002790,GO:0006457,GO:0006810,GO:0006950,GO:0008104,GO:0008150,GO:0009306,GO:0009987,GO:0015031,GO:0015833,GO:0032940,GO:0033036,GO:0033554,GO:0034976,GO:0042886,GO:0044699,GO:0044763,GO:0044765,GO:0045184,GO:0046903,GO:0050896,GO:0051179,GO:0051234,GO:0051716,GO:0061077,GO:0071702,GO:0071705,GO:1902578	1.94146	0.205	FALSE
DHX36	DEAH-box helicase 36	GO:0000723,GO:0001503,GO:0001816,GO:0001817,GO:0001819,GO:0006139,GO:0006259,GO:0006351,GO:0006355,GO:0006357,GO:0006366,GO:0006396,GO:0006725,GO:0006807,GO:0006996,GO:0008150,GO:0008152,GO:0009058,GO:0009059,GO:0009889,GO:0009891,GO:0009893,GO:0009987,GO:0010467,GO:0010468,GO:0010501,GO:0010556,GO:0010557,GO:0010604,GO:0010608,GO:0010628,GO:0010638,GO:0016043,GO:0016070,GO:0018130,GO:0019219,GO:…	1.92749	0.353	FALSE
KARS	lysyl-tRNA synthetase	GO:0000165,GO:0000187,GO:0001775,GO:0001816,GO:0001817,GO:0001819,GO:0001932,GO:0001934,GO:0002252,GO:0002263,GO:0002274,GO:0002275,GO:0002276,GO:0002366,GO:0002367,GO:0002374,GO:0002376,GO:0002440,GO:0002532,GO:0002534,GO:0002682,GO:0002684,GO:0002685,GO:0002687,GO:0002688,GO:0002690,GO:0002694,GO:0002696,GO:0002697,GO:0002699,GO:0002700,GO:0002702,GO:0002718,GO:0002720,GO:0002739,GO:0002741,GO:…	1.91069	0.367	FALSE
TNRC6B	trinucleotide repeat containing 6B	GO:0000288,GO:0000289,GO:0000956,GO:0006139,GO:0006401,GO:0006402,GO:0006725,GO:0006807,GO:0007154,GO:0007165,GO:0007166,GO:0007223,GO:0007267,GO:0008150,GO:0008152,GO:0009056,GO:0009057,GO:0009892,GO:0009893,GO:0009894,GO:0009896,GO:0009987,GO:0010467,GO:0010468,GO:0010604,GO:0010605,GO:0010608,GO:0010629,GO:0016055,GO:0016070,GO:0016071,GO:0016441,GO:0016458,GO:0019219,GO:0019222,GO:0019439,GO:…	1.89037	0.181	FALSE
SSRP1	structure specific recognition protein 1	GO:0006139,GO:0006351,GO:0006354,GO:0006366,GO:0006368,GO:0006725,GO:0006807,GO:0007154,GO:0007165,GO:0008150,GO:0008152,GO:0009058,GO:0009059,GO:0009966,GO:0009987,GO:0010467,GO:0010646,GO:0016070,GO:0018130,GO:0019438,GO:0023051,GO:0023052,GO:0032774,GO:0034641,GO:0034645,GO:0034654,GO:0035556,GO:0043170,GO:0044237,GO:0044238,GO:0044249,GO:0044260,GO:0044271,GO:0044699,GO:0044700,GO:0046483,GO:…	1.87225	0.23	FALSE
NDUFA10	NADH:ubiquinone oxidoreductase subunit A10	GO:0006091,GO:0006119,GO:0006120,GO:0006139,GO:0006163,GO:0006461,GO:0006725,GO:0006753,GO:0006793,GO:0006796,GO:0006807,GO:0006996,GO:0007005,GO:0008150,GO:0008152,GO:0009117,GO:0009123,GO:0009126,GO:0009141,GO:0009144,GO:0009150,GO:0009161,GO:0009167,GO:0009199,GO:0009205,GO:0009259,GO:0009987,GO:0010257,GO:0015980,GO:0016043,GO:0016310,GO:0019637,GO:0019693,GO:0022607,GO:0022900,GO:0022904,GO:…	1.85314	0.138	FALSE
RPS19	ribosomal protein S19	GO:0000028,GO:0000184,GO:0000462,GO:0000956,GO:0002252,GO:0002262,GO:0002376,GO:0002520,GO:0002532,GO:0002536,GO:0002548,GO:0002679,GO:0002682,GO:0002683,GO:0002684,GO:0002697,GO:0002698,GO:0002699,GO:0006139,GO:0006364,GO:0006396,GO:0006401,GO:0006402,GO:0006412,GO:0006413,GO:0006461,GO:0006518,GO:0006605,GO:0006612,GO:0006613,GO:0006614,GO:0006725,GO:0006807,GO:0006810,GO:0006886,GO:0006928,GO:…	1.8487	0.385	FALSE
RPS12	ribosomal protein S12	GO:0000184,GO:0000956,GO:0006139,GO:0006364,GO:0006396,GO:0006401,GO:0006402,GO:0006412,GO:0006413,GO:0006518,GO:0006605,GO:0006612,GO:0006613,GO:0006614,GO:0006725,GO:0006807,GO:0006810,GO:0006886,GO:0008104,GO:0008150,GO:0008152,GO:0009056,GO:0009057,GO:0009058,GO:0009059,GO:0009892,GO:0009987,GO:0010467,GO:0010468,GO:0010605,GO:0010629,GO:0015031,GO:0015833,GO:0016032,GO:0016070,GO:0016071,GO:…	1.74466	0.385	FALSE
RPL30	ribosomal protein L30	GO:0000184,GO:0000956,GO:0006139,GO:0006364,GO:0006396,GO:0006401,GO:0006402,GO:0006412,GO:0006413,GO:0006518,GO:0006605,GO:0006612,GO:0006613,GO:0006614,GO:0006725,GO:0006807,GO:0006810,GO:0006886,GO:0008104,GO:0008150,GO:0008152,GO:0009056,GO:0009057,GO:0009058,GO:0009059,GO:0009892,GO:0009987,GO:0010467,GO:0010468,GO:0010605,GO:0010629,GO:0015031,GO:0015833,GO:0016032,GO:0016070,GO:0016071,GO:…	1.66568	0.385	FALSE
EIF5A	eukaryotic translation initiation factor 5A	GO:0006403,GO:0006405,GO:0006406,GO:0006412,GO:0006414,GO:0006417,GO:0006448,GO:0006464,GO:0006518,GO:0006611,GO:0006807,GO:0006810,GO:0006886,GO:0006913,GO:0006915,GO:0008104,GO:0008150,GO:0008152,GO:0008219,GO:0008283,GO:0008284,GO:0008612,GO:0009058,GO:0009059,GO:0009889,GO:0009891,GO:0009893,GO:0009987,GO:0010467,GO:0010468,GO:0010556,GO:0010557,GO:0010604,GO:0010608,GO:0010628,GO:0012501,GO:…	1.66432	0.476	TRUE
RPS10	ribosomal protein S10	GO:0000028,GO:0000184,GO:0000956,GO:0006139,GO:0006364,GO:0006396,GO:0006401,GO:0006402,GO:0006412,GO:0006413,GO:0006518,GO:0006605,GO:0006612,GO:0006613,GO:0006614,GO:0006725,GO:0006807,GO:0006810,GO:0006886,GO:0006996,GO:0008104,GO:0008150,GO:0008152,GO:0009056,GO:0009057,GO:0009058,GO:0009059,GO:0009892,GO:0009987,GO:0010467,GO:0010468,GO:0010605,GO:0010629,GO:0015031,GO:0015833,GO:0016032,GO:…	1.62002	0.385	FALSE
GOLGA4	golgin A4	GO:0000902,GO:0000904,GO:0001558,GO:0006810,GO:0006892,GO:0006893,GO:0007009,GO:0007275,GO:0007399,GO:0007409,GO:0008104,GO:0008150,GO:0008361,GO:0009653,GO:0009987,GO:0010256,GO:0010720,GO:0010769,GO:0010770,GO:0010975,GO:0010976,GO:0015031,GO:0015833,GO:0016043,GO:0016049,GO:0016192,GO:0022008,GO:0022603,GO:0022604,GO:0030030,GO:0030154,GO:0030182,GO:0030307,GO:0030516,GO:0031175,GO:0031344,GO:…	1.61367	0.058	FALSE
MRPS35	mitochondrial ribosomal protein S35	GO:0006412,GO:0006414,GO:0006415,GO:0006518,GO:0006807,GO:0006950,GO:0006974,GO:0008150,GO:0008152,GO:0009058,GO:0009059,GO:0009987,GO:0010467,GO:0016043,GO:0019538,GO:0022411,GO:0032543,GO:0032984,GO:0033554,GO:0034641,GO:0034645,GO:0042769,GO:0043043,GO:0043170,GO:0043241,GO:0043603,GO:0043604,GO:0043624,GO:0043933,GO:0044237,GO:0044238,GO:0044249,GO:0044260,GO:0044267,GO:0044271,GO:0044699,GO:…	1.60829	0.265	FALSE
HSPA8	heat shock protein family A (Hsp70) member 8	GO:0000375,GO:0000377,GO:0000398,GO:0001505,GO:0001775,GO:0002252,GO:0002263,GO:0002274,GO:0002275,GO:0002283,GO:0002366,GO:0002376,GO:0002443,GO:0002444,GO:0002446,GO:0006139,GO:0006163,GO:0006351,GO:0006355,GO:0006396,GO:0006397,GO:0006457,GO:0006461,GO:0006464,GO:0006479,GO:0006518,GO:0006605,GO:0006622,GO:0006623,GO:0006725,GO:0006753,GO:0006793,GO:0006796,GO:0006807,GO:0006810,GO:0006836,GO:…	1.6077	0.607	TRUE
RPL13A	ribosomal protein L13a	GO:0000184,GO:0000956,GO:0001731,GO:0002181,GO:0002183,GO:0002376,GO:0006139,GO:0006364,GO:0006396,GO:0006401,GO:0006402,GO:0006412,GO:0006413,GO:0006417,GO:0006446,GO:0006518,GO:0006605,GO:0006612,GO:0006613,GO:0006614,GO:0006725,GO:0006807,GO:0006810,GO:0006886,GO:0006950,GO:0006952,GO:0006955,GO:0008104,GO:0008150,GO:0008152,GO:0009056,GO:0009057,GO:0009058,GO:0009059,GO:0009889,GO:0009890,GO:…	1.60271	0.385	FALSE
SERBP1	SERPINE1 mRNA binding protein 1	GO:0008150,GO:0008152,GO:0010467,GO:0010468,GO:0010608,GO:0019222,GO:0043170,GO:0043487,GO:0043488,GO:0050789,GO:0060255,GO:0065007,GO:0065008,GO:0071704	1.54417	0.145	FALSE
RPL29	ribosomal protein L29	GO:0000003,GO:0000184,GO:0000956,GO:0002181,GO:0006139,GO:0006364,GO:0006396,GO:0006401,GO:0006402,GO:0006412,GO:0006413,GO:0006518,GO:0006605,GO:0006612,GO:0006613,GO:0006614,GO:0006725,GO:0006807,GO:0006810,GO:0006886,GO:0007275,GO:0007565,GO:0007566,GO:0008104,GO:0008150,GO:0008152,GO:0009056,GO:0009057,GO:0009058,GO:0009059,GO:0009892,GO:0009987,GO:0010467,GO:0010468,GO:0010605,GO:0010629,GO:…	1.52824	0.385	FALSE
RPS15A	ribosomal protein S15a	GO:0000184,GO:0000956,GO:0006139,GO:0006364,GO:0006396,GO:0006401,GO:0006402,GO:0006412,GO:0006413,GO:0006518,GO:0006605,GO:0006612,GO:0006613,GO:0006614,GO:0006725,GO:0006807,GO:0006810,GO:0006886,GO:0007049,GO:0008104,GO:0008150,GO:0008152,GO:0008283,GO:0008284,GO:0009056,GO:0009057,GO:0009058,GO:0009059,GO:0009605,GO:0009607,GO:0009615,GO:0009892,GO:0009987,GO:0010467,GO:0010468,GO:0010605,GO:…	1.52032	0.385	FALSE
PCNA	proliferating cell nuclear antigen	GO:0000075,GO:0000077,GO:0000082,GO:0000083,GO:0000278,GO:0000722,GO:0000723,GO:0000731,GO:0006139,GO:0006259,GO:0006260,GO:0006261,GO:0006266,GO:0006275,GO:0006281,GO:0006282,GO:0006283,GO:0006289,GO:0006296,GO:0006297,GO:0006298,GO:0006301,GO:0006310,GO:0006312,GO:0006351,GO:0006355,GO:0006464,GO:0006725,GO:0006807,GO:0006950,GO:0006974,GO:0006977,GO:0006996,GO:0007049,GO:0007050,GO:0007093,GO:…	1.51377	0.694	TRUE
ACAA2	acetyl-CoA acyltransferase 2	GO:0001666,GO:0006066,GO:0006082,GO:0006629,GO:0006631,GO:0006635,GO:0006694,GO:0006695,GO:0006810,GO:0006839,GO:0006915,GO:0006950,GO:0006996,GO:0007005,GO:0007006,GO:0007154,GO:0007165,GO:0008150,GO:0008152,GO:0008202,GO:0008203,GO:0008219,GO:0008610,GO:0008637,GO:0009056,GO:0009058,GO:0009062,GO:0009628,GO:0009966,GO:0009968,GO:0009987,GO:0010639,GO:0010646,GO:0010648,GO:0010821,GO:0010823,GO:…	1.50761	0.14	FALSE
COPA	coatomer protein complex subunit alpha	GO:0003008,GO:0006810,GO:0006886,GO:0006888,GO:0006890,GO:0006891,GO:0007586,GO:0007589,GO:0008104,GO:0008150,GO:0015031,GO:0015833,GO:0016192,GO:0022600,GO:0030157,GO:0032501,GO:0032941,GO:0033036,GO:0034613,GO:0042886,GO:0044699,GO:0044707,GO:0044765,GO:0045184,GO:0046903,GO:0046907,GO:0048193,GO:0050878,GO:0051179,GO:0051234,GO:0051641,GO:0051649,GO:0065007,GO:0065008,GO:0070727,GO:0071702,GO:…	1.49956	0.032	FALSE
EIF4G1	eukaryotic translation initiation factor 4 gamma 1	GO:0000082,GO:0000184,GO:0000278,GO:0000288,GO:0000289,GO:0000956,GO:0001558,GO:0001932,GO:0001933,GO:0001934,GO:0002181,GO:0002183,GO:0002191,GO:0006139,GO:0006401,GO:0006402,GO:0006412,GO:0006413,GO:0006417,GO:0006446,GO:0006461,GO:0006464,GO:0006468,GO:0006518,GO:0006725,GO:0006793,GO:0006796,GO:0006807,GO:0006914,GO:0006950,GO:0006996,GO:0007005,GO:0007049,GO:0007275,GO:0007346,GO:0007399,GO:…	1.48003	0.385	FALSE
RPL24	ribosomal protein L24	GO:0000027,GO:0000184,GO:0000956,GO:0006139,GO:0006364,GO:0006396,GO:0006401,GO:0006402,GO:0006412,GO:0006413,GO:0006518,GO:0006605,GO:0006612,GO:0006613,GO:0006614,GO:0006725,GO:0006807,GO:0006810,GO:0006886,GO:0006996,GO:0008104,GO:0008150,GO:0008152,GO:0009056,GO:0009057,GO:0009058,GO:0009059,GO:0009892,GO:0009987,GO:0010467,GO:0010468,GO:0010605,GO:0010629,GO:0015031,GO:0015833,GO:0016032,GO:…	1.45894	0.385	FALSE
CAD	carbamoyl-phosphate synthetase 2, aspartate transcarbamylase, and dihydroorotase	GO:0006082,GO:0006139,GO:0006206,GO:0006207,GO:0006213,GO:0006464,GO:0006468,GO:0006520,GO:0006541,GO:0006725,GO:0006793,GO:0006796,GO:0006807,GO:0008150,GO:0008152,GO:0009058,GO:0009064,GO:0009112,GO:0009116,GO:0009163,GO:0009987,GO:0016310,GO:0017144,GO:0018107,GO:0018130,GO:0018193,GO:0018210,GO:0019438,GO:0019538,GO:0019752,GO:0019856,GO:0034641,GO:0034654,GO:0036211,GO:0043170,GO:0043412,GO:…	1.44892	0.559	TRUE
YTHDF2	YTH N6-methyladenosine RNA binding protein 2	GO:0002181,GO:0002183,GO:0002190,GO:0002376,GO:0006412,GO:0006413,GO:0006417,GO:0006446,GO:0006518,GO:0006807,GO:0006955,GO:0006959,GO:0007275,GO:0008150,GO:0008152,GO:0009058,GO:0009059,GO:0009653,GO:0009790,GO:0009889,GO:0009891,GO:0009893,GO:0009987,GO:0010467,GO:0010468,GO:0010556,GO:0010557,GO:0010604,GO:0010608,GO:0010628,GO:0019222,GO:0019538,GO:0031323,GO:0031325,GO:0031326,GO:0031328,GO:…	1.44521	0.15	FALSE
CCT5	chaperonin containing TCP1 subunit 5	GO:0000723,GO:0006139,GO:0006259,GO:0006278,GO:0006403,GO:0006457,GO:0006458,GO:0006725,GO:0006807,GO:0006996,GO:0007004,GO:0008104,GO:0008150,GO:0008152,GO:0009058,GO:0009059,GO:0009605,GO:0009607,GO:0009615,GO:0009889,GO:0009891,GO:0009893,GO:0009987,GO:0010556,GO:0010557,GO:0010604,GO:0010638,GO:0010833,GO:0016032,GO:0016043,GO:0018130,GO:0019219,GO:0019222,GO:0019438,GO:0031323,GO:0031325,GO:…	1.41817	0.205	FALSE
KIF5B	kinesin family member 5B	GO:0000902,GO:0000904,GO:0006810,GO:0006811,GO:0006812,GO:0006813,GO:0006928,GO:0006935,GO:0006996,GO:0007009,GO:0007017,GO:0007018,GO:0007275,GO:0007399,GO:0007409,GO:0007411,GO:0008104,GO:0008150,GO:0009605,GO:0009653,GO:0009987,GO:0010256,GO:0010959,GO:0010970,GO:0015672,GO:0016043,GO:0022008,GO:0022411,GO:0030001,GO:0030030,GO:0030154,GO:0030182,GO:0030705,GO:0031175,GO:0032501,GO:0032502,GO:…	1.41676	0.114	FALSE
RPL17	ribosomal protein L17	GO:0000184,GO:0000956,GO:0006139,GO:0006364,GO:0006396,GO:0006401,GO:0006402,GO:0006412,GO:0006413,GO:0006518,GO:0006605,GO:0006612,GO:0006613,GO:0006614,GO:0006725,GO:0006807,GO:0006810,GO:0006886,GO:0008104,GO:0008150,GO:0008152,GO:0009056,GO:0009057,GO:0009058,GO:0009059,GO:0009892,GO:0009987,GO:0010467,GO:0010468,GO:0010605,GO:0010629,GO:0015031,GO:0015833,GO:0016032,GO:0016070,GO:0016071,GO:…	1.38313	0.385	FALSE
RPS25	ribosomal protein S25	GO:0000184,GO:0000956,GO:0006139,GO:0006364,GO:0006396,GO:0006401,GO:0006402,GO:0006412,GO:0006413,GO:0006518,GO:0006605,GO:0006612,GO:0006613,GO:0006614,GO:0006725,GO:0006807,GO:0006810,GO:0006886,GO:0008104,GO:0008150,GO:0008152,GO:0009056,GO:0009057,GO:0009058,GO:0009059,GO:0009892,GO:0009987,GO:0010467,GO:0010468,GO:0010605,GO:0010629,GO:0015031,GO:0015833,GO:0016032,GO:0016070,GO:0016071,GO:…	1.3661	0.385	FALSE
IGF2BP1	insulin like growth factor 2 mRNA binding protein 1	GO:0001816,GO:0001817,GO:0006412,GO:0006417,GO:0006518,GO:0006807,GO:0006950,GO:0008150,GO:0008152,GO:0009058,GO:0009059,GO:0009889,GO:0009890,GO:0009892,GO:0009987,GO:0010467,GO:0010468,GO:0010556,GO:0010558,GO:0010605,GO:0010608,GO:0010610,GO:0010629,GO:0017148,GO:0019222,GO:0019538,GO:0031323,GO:0031324,GO:0031326,GO:0031327,GO:0032268,GO:0032269,GO:0032501,GO:0033554,GO:0034248,GO:0034249,GO:…	1.36132	0.322	FALSE
IARS	isoleucyl-tRNA synthetase	GO:0001503,GO:0001649,GO:0006082,GO:0006139,GO:0006399,GO:0006412,GO:0006418,GO:0006428,GO:0006518,GO:0006520,GO:0006725,GO:0006807,GO:0008150,GO:0008152,GO:0009058,GO:0009059,GO:0009987,GO:0010467,GO:0016070,GO:0019538,GO:0019752,GO:0030154,GO:0032501,GO:0032502,GO:0034641,GO:0034645,GO:0034660,GO:0043038,GO:0043039,GO:0043043,GO:0043170,GO:0043436,GO:0043603,GO:0043604,GO:0044237,GO:0044238,GO:…	1.3537	0.234	FALSE
RPLP0	ribosomal protein lateral stalk subunit P0	GO:0000184,GO:0000956,GO:0006139,GO:0006364,GO:0006396,GO:0006401,GO:0006402,GO:0006412,GO:0006413,GO:0006518,GO:0006605,GO:0006612,GO:0006613,GO:0006614,GO:0006725,GO:0006807,GO:0006810,GO:0006886,GO:0008104,GO:0008150,GO:0008152,GO:0009056,GO:0009057,GO:0009058,GO:0009059,GO:0009892,GO:0009987,GO:0010467,GO:0010468,GO:0010605,GO:0010629,GO:0015031,GO:0015833,GO:0016032,GO:0016070,GO:0016071,GO:…	1.34505	0.385	FALSE
CPSF7	cleavage and polyadenylation specific factor 7	GO:0000375,GO:0000377,GO:0000398,GO:0006139,GO:0006351,GO:0006353,GO:0006366,GO:0006369,GO:0006396,GO:0006397,GO:0006461,GO:0006725,GO:0006807,GO:0008150,GO:0008152,GO:0008380,GO:0009058,GO:0009059,GO:0009987,GO:0010467,GO:0016043,GO:0016070,GO:0016071,GO:0018130,GO:0019438,GO:0022607,GO:0031123,GO:0031124,GO:0032774,GO:0034641,GO:0034645,GO:0034654,GO:0043170,GO:0043933,GO:0044085,GO:0044237,GO:…	1.33873	0.252	FALSE
COPG1	coatomer protein complex subunit gamma 1	GO:0006810,GO:0006888,GO:0006890,GO:0006928,GO:0007017,GO:0007018,GO:0008150,GO:0009987,GO:0010970,GO:0016192,GO:0030705,GO:0044699,GO:0044763,GO:0044765,GO:0046907,GO:0048193,GO:0051179,GO:0051234,GO:0051640,GO:0051641,GO:0051645,GO:0051649,GO:0051656,GO:0051683,GO:0072384,GO:0099111,GO:1902578,GO:1902580,GO:1902582	1.30756	0.056	FALSE
ATXN2	ataxin 2	GO:0002090,GO:0002091,GO:0006139,GO:0006403,GO:0006412,GO:0006417,GO:0006518,GO:0006725,GO:0006807,GO:0006810,GO:0006897,GO:0006898,GO:0006996,GO:0008150,GO:0008152,GO:0009058,GO:0009059,GO:0009889,GO:0009892,GO:0009987,GO:0010467,GO:0010468,GO:0010556,GO:0010603,GO:0010605,GO:0010608,GO:0015931,GO:0016043,GO:0016070,GO:0016192,GO:0019222,GO:0019538,GO:0022607,GO:0022613,GO:0022618,GO:0030100,GO:…	1.30019	0.391	FALSE
RPL27A	ribosomal protein L27a	GO:0000184,GO:0000956,GO:0006139,GO:0006364,GO:0006396,GO:0006401,GO:0006402,GO:0006412,GO:0006413,GO:0006518,GO:0006605,GO:0006612,GO:0006613,GO:0006614,GO:0006725,GO:0006807,GO:0006810,GO:0006886,GO:0008104,GO:0008150,GO:0008152,GO:0009056,GO:0009057,GO:0009058,GO:0009059,GO:0009892,GO:0009987,GO:0010467,GO:0010468,GO:0010605,GO:0010629,GO:0015031,GO:0015833,GO:0016032,GO:0016070,GO:0016071,GO:…	1.29208	0.385	FALSE
RPL10A	ribosomal protein L10a	GO:0000184,GO:0000470,GO:0000956,GO:0006139,GO:0006364,GO:0006396,GO:0006401,GO:0006402,GO:0006412,GO:0006413,GO:0006518,GO:0006605,GO:0006612,GO:0006613,GO:0006614,GO:0006725,GO:0006807,GO:0006810,GO:0006886,GO:0008104,GO:0008150,GO:0008152,GO:0009056,GO:0009057,GO:0009058,GO:0009059,GO:0009892,GO:0009987,GO:0010467,GO:0010468,GO:0010605,GO:0010629,GO:0015031,GO:0015833,GO:0016032,GO:0016070,GO:…	1.28499	0.385	FALSE
XRCC5	X-ray repair cross complementing 5	GO:0000723,GO:0000726,GO:0001325,GO:0001775,GO:0001816,GO:0001817,GO:0001819,GO:0001932,GO:0001934,GO:0002252,GO:0002263,GO:0002274,GO:0002275,GO:0002283,GO:0002366,GO:0002376,GO:0002443,GO:0002444,GO:0002446,GO:0006139,GO:0006259,GO:0006278,GO:0006281,GO:0006302,GO:0006303,GO:0006351,GO:0006355,GO:0006464,GO:0006468,GO:0006725,GO:0006793,GO:0006796,GO:0006807,GO:0006810,GO:0006887,GO:0006950,GO:…	1.28047	0.267	FALSE
IGF2BP3	insulin like growth factor 2 mRNA binding protein 3	GO:0001816,GO:0001817,GO:0006412,GO:0006417,GO:0006518,GO:0006807,GO:0008150,GO:0008152,GO:0009058,GO:0009059,GO:0009653,GO:0009889,GO:0009890,GO:0009892,GO:0009987,GO:0010467,GO:0010468,GO:0010556,GO:0010558,GO:0010605,GO:0010608,GO:0010629,GO:0017148,GO:0019222,GO:0019538,GO:0031323,GO:0031324,GO:0031326,GO:0031327,GO:0032268,GO:0032269,GO:0032501,GO:0032502,GO:0034248,GO:0034249,GO:0034641,GO:…	1.27913	0.345	FALSE
PABPC4	poly(A) binding protein cytoplasmic 4	GO:0006139,GO:0006396,GO:0006401,GO:0006412,GO:0006518,GO:0006725,GO:0006807,GO:0006950,GO:0007596,GO:0007599,GO:0008150,GO:0008152,GO:0009056,GO:0009057,GO:0009058,GO:0009059,GO:0009611,GO:0009987,GO:0010467,GO:0016070,GO:0019439,GO:0019538,GO:0032501,GO:0034641,GO:0034645,GO:0034655,GO:0042060,GO:0043043,GO:0043170,GO:0043603,GO:0043604,GO:0044237,GO:0044238,GO:0044248,GO:0044249,GO:0044260,GO:…	1.27224	0.345	FALSE
CCT6A	chaperonin containing TCP1 subunit 6A	GO:0000723,GO:0006139,GO:0006259,GO:0006278,GO:0006403,GO:0006457,GO:0006458,GO:0006725,GO:0006807,GO:0006996,GO:0007004,GO:0008104,GO:0008150,GO:0008152,GO:0009058,GO:0009059,GO:0009889,GO:0009891,GO:0009893,GO:0009987,GO:0010556,GO:0010557,GO:0010604,GO:0010638,GO:0010833,GO:0016043,GO:0018130,GO:0019219,GO:0019222,GO:0019438,GO:0031323,GO:0031325,GO:0031326,GO:0031328,GO:0031647,GO:0032200,GO:…	1.25502	0.205	FALSE
AGO2	argonaute 2, RISC catalytic component	GO:0000288,GO:0000289,GO:0000956,GO:0006139,GO:0006351,GO:0006355,GO:0006357,GO:0006366,GO:0006379,GO:0006396,GO:0006401,GO:0006402,GO:0006412,GO:0006413,GO:0006417,GO:0006446,GO:0006518,GO:0006725,GO:0006807,GO:0007154,GO:0007165,GO:0007166,GO:0007223,GO:0007267,GO:0008150,GO:0008152,GO:0009056,GO:0009057,GO:0009058,GO:0009059,GO:0009889,GO:0009890,GO:0009891,GO:0009892,GO:0009893,GO:0009894,GO:…	1.23889	0.353	FALSE
RPL12	ribosomal protein L12	GO:0000027,GO:0000184,GO:0000956,GO:0006139,GO:0006364,GO:0006396,GO:0006401,GO:0006402,GO:0006412,GO:0006413,GO:0006518,GO:0006605,GO:0006612,GO:0006613,GO:0006614,GO:0006725,GO:0006807,GO:0006810,GO:0006886,GO:0006996,GO:0008104,GO:0008150,GO:0008152,GO:0009056,GO:0009057,GO:0009058,GO:0009059,GO:0009892,GO:0009987,GO:0010467,GO:0010468,GO:0010605,GO:0010629,GO:0015031,GO:0015833,GO:0016032,GO:…	1.22957	0.385	FALSE
RPL34	ribosomal protein L34	GO:0000184,GO:0000956,GO:0006139,GO:0006364,GO:0006396,GO:0006401,GO:0006402,GO:0006412,GO:0006413,GO:0006518,GO:0006605,GO:0006612,GO:0006613,GO:0006614,GO:0006725,GO:0006807,GO:0006810,GO:0006886,GO:0008104,GO:0008150,GO:0008152,GO:0009056,GO:0009057,GO:0009058,GO:0009059,GO:0009892,GO:0009987,GO:0010467,GO:0010468,GO:0010605,GO:0010629,GO:0015031,GO:0015833,GO:0016032,GO:0016070,GO:0016071,GO:…	1.21951	0.385	FALSE
CBX3	chromobox 3	GO:0006139,GO:0006325,GO:0006338,GO:0006351,GO:0006355,GO:0006725,GO:0006807,GO:0006996,GO:0008150,GO:0008152,GO:0009058,GO:0009059,GO:0009889,GO:0009890,GO:0009892,GO:0009987,GO:0010467,GO:0010468,GO:0010556,GO:0010558,GO:0010605,GO:0010629,GO:0016043,GO:0016070,GO:0018130,GO:0019219,GO:0019222,GO:0019438,GO:0031323,GO:0031324,GO:0031326,GO:0031327,GO:0032774,GO:0034641,GO:0034645,GO:0034654,GO:…	1.21317	0.12	FALSE
TCP1	t-complex 1	GO:0000723,GO:0006139,GO:0006259,GO:0006278,GO:0006403,GO:0006457,GO:0006458,GO:0006461,GO:0006725,GO:0006807,GO:0006996,GO:0007004,GO:0007021,GO:0008104,GO:0008150,GO:0008152,GO:0009058,GO:0009059,GO:0009889,GO:0009891,GO:0009893,GO:0009987,GO:0010556,GO:0010557,GO:0010604,GO:0010638,GO:0010833,GO:0016043,GO:0018130,GO:0019219,GO:0019222,GO:0019438,GO:0022607,GO:0031323,GO:0031325,GO:0031326,GO:…	1.206	0.205	FALSE
AFG3L2	AFG3 like matrix AAA peptidase subunit 2	GO:0000902,GO:0000904,GO:0006508,GO:0006810,GO:0006811,GO:0006812,GO:0006816,GO:0006839,GO:0006851,GO:0006873,GO:0006874,GO:0006875,GO:0007275,GO:0007399,GO:0007409,GO:0008150,GO:0008152,GO:0009653,GO:0009987,GO:0016043,GO:0019538,GO:0019725,GO:0022008,GO:0030001,GO:0030003,GO:0030030,GO:0030154,GO:0030182,GO:0031175,GO:0032501,GO:0032502,GO:0032989,GO:0032990,GO:0034220,GO:0036444,GO:0042592,GO:…	1.19632	0.441	TRUE
RPL23A	ribosomal protein L23a	GO:0000027,GO:0000184,GO:0000956,GO:0006139,GO:0006364,GO:0006396,GO:0006401,GO:0006402,GO:0006412,GO:0006413,GO:0006518,GO:0006605,GO:0006612,GO:0006613,GO:0006614,GO:0006725,GO:0006807,GO:0006810,GO:0006886,GO:0006996,GO:0008104,GO:0008150,GO:0008152,GO:0008283,GO:0009056,GO:0009057,GO:0009058,GO:0009059,GO:0009892,GO:0009987,GO:0010467,GO:0010468,GO:0010605,GO:0010629,GO:0015031,GO:0015833,GO:…	1.19247	0.385	FALSE
RANBP2	RAN binding protein 2	GO:0000082,GO:0000226,GO:0000278,GO:0000280,GO:0000819,GO:0006139,GO:0006403,GO:0006405,GO:0006406,GO:0006409,GO:0006464,GO:0006508,GO:0006511,GO:0006605,GO:0006606,GO:0006607,GO:0006611,GO:0006725,GO:0006807,GO:0006810,GO:0006886,GO:0006913,GO:0006950,GO:0006996,GO:0006997,GO:0006998,GO:0007010,GO:0007017,GO:0007049,GO:0007051,GO:0007059,GO:0007062,GO:0007067,GO:0007077,GO:0007088,GO:0007098,GO:…	1.19215	0.694	TRUE
CCT2	chaperonin containing TCP1 subunit 2	GO:0000723,GO:0001775,GO:0002252,GO:0002263,GO:0002274,GO:0002275,GO:0002283,GO:0002366,GO:0002376,GO:0002443,GO:0002444,GO:0002446,GO:0006139,GO:0006259,GO:0006278,GO:0006403,GO:0006457,GO:0006458,GO:0006461,GO:0006725,GO:0006807,GO:0006810,GO:0006887,GO:0006955,GO:0006996,GO:0007004,GO:0008104,GO:0008150,GO:0008152,GO:0009058,GO:0009059,GO:0009889,GO:0009891,GO:0009893,GO:0009987,GO:0010556,GO:…	1.18704	0.205	FALSE
RBM8A	RNA binding motif protein 8A	GO:0000184,GO:0000375,GO:0000377,GO:0000380,GO:0000381,GO:0000398,GO:0000956,GO:0006139,GO:0006351,GO:0006353,GO:0006366,GO:0006369,GO:0006396,GO:0006397,GO:0006401,GO:0006402,GO:0006403,GO:0006405,GO:0006406,GO:0006611,GO:0006725,GO:0006807,GO:0006810,GO:0006886,GO:0006913,GO:0008104,GO:0008150,GO:0008152,GO:0008380,GO:0009056,GO:0009057,GO:0009058,GO:0009059,GO:0009892,GO:0009987,GO:0010467,GO:…	1.18412	0.252	FALSE
BAZ1A	bromodomain adjacent to zinc finger domain 1A	GO:0006139,GO:0006259,GO:0006260,GO:0006261,GO:0006325,GO:0006338,GO:0006351,GO:0006355,GO:0006725,GO:0006807,GO:0006996,GO:0008150,GO:0008152,GO:0009058,GO:0009059,GO:0009889,GO:0009987,GO:0010467,GO:0010468,GO:0010556,GO:0016043,GO:0016070,GO:0018130,GO:0019219,GO:0019222,GO:0019438,GO:0031323,GO:0031326,GO:0032774,GO:0034641,GO:0034645,GO:0034654,GO:0043170,GO:0044237,GO:0044238,GO:0044249,GO:…	1.172	0.27	FALSE
RPS20	ribosomal protein S20	GO:0000184,GO:0000956,GO:0006139,GO:0006364,GO:0006396,GO:0006401,GO:0006402,GO:0006412,GO:0006413,GO:0006518,GO:0006605,GO:0006612,GO:0006613,GO:0006614,GO:0006725,GO:0006807,GO:0006810,GO:0006886,GO:0008104,GO:0008150,GO:0008152,GO:0009056,GO:0009057,GO:0009058,GO:0009059,GO:0009892,GO:0009987,GO:0010467,GO:0010468,GO:0010605,GO:0010629,GO:0015031,GO:0015833,GO:0016032,GO:0016070,GO:0016071,GO:…	1.1585	0.385	FALSE
TRIM25	tripartite motif containing 25	GO:0000731,GO:0001816,GO:0001817,GO:0001818,GO:0002376,GO:0006139,GO:0006259,GO:0006281,GO:0006301,GO:0006351,GO:0006355,GO:0006464,GO:0006508,GO:0006511,GO:0006513,GO:0006725,GO:0006807,GO:0006950,GO:0006952,GO:0006955,GO:0006974,GO:0007154,GO:0007165,GO:0007166,GO:0007249,GO:0008150,GO:0008152,GO:0009056,GO:0009057,GO:0009058,GO:0009059,GO:0009889,GO:0009966,GO:0009967,GO:0009987,GO:0010033,GO:…	1.15263	0.835	TRUE
RPLP2	ribosomal protein lateral stalk subunit P2	GO:0000184,GO:0000956,GO:0002181,GO:0006139,GO:0006364,GO:0006396,GO:0006401,GO:0006402,GO:0006412,GO:0006413,GO:0006518,GO:0006605,GO:0006612,GO:0006613,GO:0006614,GO:0006725,GO:0006807,GO:0006810,GO:0006886,GO:0008104,GO:0008150,GO:0008152,GO:0009056,GO:0009057,GO:0009058,GO:0009059,GO:0009892,GO:0009987,GO:0010467,GO:0010468,GO:0010605,GO:0010629,GO:0015031,GO:0015833,GO:0016032,GO:0016070,GO:…	1.14718	0.385	FALSE
RPL35A	ribosomal protein L35a	GO:0000184,GO:0000956,GO:0006139,GO:0006364,GO:0006396,GO:0006401,GO:0006402,GO:0006412,GO:0006413,GO:0006518,GO:0006605,GO:0006612,GO:0006613,GO:0006614,GO:0006725,GO:0006807,GO:0006810,GO:0006886,GO:0008104,GO:0008150,GO:0008152,GO:0009056,GO:0009057,GO:0009058,GO:0009059,GO:0009892,GO:0009987,GO:0010467,GO:0010468,GO:0010605,GO:0010629,GO:0015031,GO:0015833,GO:0016032,GO:0016070,GO:0016071,GO:…	1.1231	0.385	FALSE
RPL9	ribosomal protein L9	GO:0000184,GO:0000956,GO:0002181,GO:0006139,GO:0006364,GO:0006396,GO:0006401,GO:0006402,GO:0006412,GO:0006413,GO:0006518,GO:0006605,GO:0006612,GO:0006613,GO:0006614,GO:0006725,GO:0006807,GO:0006810,GO:0006886,GO:0008104,GO:0008150,GO:0008152,GO:0009056,GO:0009057,GO:0009058,GO:0009059,GO:0009892,GO:0009987,GO:0010467,GO:0010468,GO:0010605,GO:0010629,GO:0015031,GO:0015833,GO:0016032,GO:0016070,GO:…	1.12163	0.385	FALSE
RPS23	ribosomal protein S23	GO:0000184,GO:0000956,GO:0006139,GO:0006364,GO:0006396,GO:0006401,GO:0006402,GO:0006412,GO:0006413,GO:0006518,GO:0006605,GO:0006612,GO:0006613,GO:0006614,GO:0006725,GO:0006807,GO:0006810,GO:0006886,GO:0008104,GO:0008150,GO:0008152,GO:0009056,GO:0009057,GO:0009058,GO:0009059,GO:0009892,GO:0009987,GO:0010467,GO:0010468,GO:0010605,GO:0010629,GO:0015031,GO:0015833,GO:0016032,GO:0016070,GO:0016071,GO:…	1.11752	0.385	FALSE
UPF1	UPF1, RNA helicase and ATPase	GO:0000184,GO:0000294,GO:0000723,GO:0000956,GO:0002237,GO:0006139,GO:0006259,GO:0006260,GO:0006261,GO:0006281,GO:0006401,GO:0006402,GO:0006403,GO:0006405,GO:0006406,GO:0006412,GO:0006415,GO:0006417,GO:0006449,GO:0006518,GO:0006611,GO:0006725,GO:0006807,GO:0006810,GO:0006886,GO:0006913,GO:0006950,GO:0006974,GO:0006996,GO:0007049,GO:0008104,GO:0008150,GO:0008152,GO:0008334,GO:0009056,GO:0009057,GO:…	1.1113	0.291	FALSE
HNRNPH3	heterogeneous nuclear ribonucleoprotein H3	GO:0000375,GO:0000377,GO:0000398,GO:0006139,GO:0006396,GO:0006397,GO:0006725,GO:0006807,GO:0008150,GO:0008152,GO:0008380,GO:0009888,GO:0009987,GO:0010467,GO:0016070,GO:0016071,GO:0030154,GO:0030855,GO:0032502,GO:0034641,GO:0043170,GO:0044237,GO:0044238,GO:0044260,GO:0044699,GO:0044763,GO:0044767,GO:0046483,GO:0048856,GO:0048869,GO:0060429,GO:0071704,GO:0090304,GO:1901360	1.10855	0.336	FALSE
KTN1	kinectin 1		1.10496	-1	FALSE
MOV10	Mov10 RISC complex RNA helicase	GO:0006139,GO:0006379,GO:0006412,GO:0006417,GO:0006518,GO:0006725,GO:0006807,GO:0007154,GO:0007165,GO:0007166,GO:0007223,GO:0007267,GO:0008150,GO:0008152,GO:0009058,GO:0009059,GO:0009889,GO:0009890,GO:0009892,GO:0009987,GO:0010467,GO:0010468,GO:0010556,GO:0010558,GO:0010605,GO:0010608,GO:0010629,GO:0016055,GO:0016070,GO:0016071,GO:0016441,GO:0016458,GO:0017148,GO:0019222,GO:0019538,GO:0023052,GO:…	1.0891	0.154	FALSE
CCT8	chaperonin containing TCP1 subunit 8	GO:0000723,GO:0001775,GO:0002252,GO:0002263,GO:0002274,GO:0002275,GO:0002283,GO:0002366,GO:0002376,GO:0002443,GO:0002444,GO:0002446,GO:0006139,GO:0006259,GO:0006278,GO:0006403,GO:0006457,GO:0006458,GO:0006725,GO:0006807,GO:0006810,GO:0006887,GO:0006955,GO:0006996,GO:0007004,GO:0008104,GO:0008150,GO:0008152,GO:0009058,GO:0009059,GO:0009889,GO:0009891,GO:0009893,GO:0009987,GO:0010556,GO:0010557,GO:…	1.07797	0.205	FALSE
ILF2	interleukin enhancer binding factor 2	GO:0001775,GO:0002252,GO:0002263,GO:0002274,GO:0002275,GO:0002283,GO:0002366,GO:0002376,GO:0002443,GO:0002444,GO:0002446,GO:0006139,GO:0006351,GO:0006355,GO:0006725,GO:0006807,GO:0006810,GO:0006887,GO:0006955,GO:0008150,GO:0008152,GO:0009058,GO:0009059,GO:0009889,GO:0009891,GO:0009893,GO:0009987,GO:0010467,GO:0010468,GO:0010556,GO:0010557,GO:0010604,GO:0010628,GO:0016070,GO:0016192,GO:0018130,GO:…	1.0767	0.242	FALSE
XRCC6	X-ray repair cross complementing 6	GO:0000723,GO:0000726,GO:0001775,GO:0001816,GO:0001817,GO:0001819,GO:0001932,GO:0001934,GO:0002252,GO:0002263,GO:0002274,GO:0002275,GO:0002283,GO:0002366,GO:0002376,GO:0002443,GO:0002444,GO:0002446,GO:0006139,GO:0006259,GO:0006266,GO:0006281,GO:0006302,GO:0006303,GO:0006351,GO:0006355,GO:0006357,GO:0006366,GO:0006461,GO:0006464,GO:0006468,GO:0006725,GO:0006793,GO:0006796,GO:0006807,GO:0006810,GO:…	1.07299	0.353	FALSE
RPL23	ribosomal protein L23	GO:0000122,GO:0000184,GO:0000956,GO:0006139,GO:0006351,GO:0006355,GO:0006357,GO:0006364,GO:0006366,GO:0006396,GO:0006401,GO:0006402,GO:0006412,GO:0006413,GO:0006464,GO:0006508,GO:0006511,GO:0006518,GO:0006605,GO:0006606,GO:0006610,GO:0006612,GO:0006613,GO:0006614,GO:0006725,GO:0006807,GO:0006810,GO:0006886,GO:0006913,GO:0007049,GO:0007050,GO:0007154,GO:0007165,GO:0008104,GO:0008150,GO:0008152,GO:…	1.06173	0.385	FALSE
RPL11	ribosomal protein L11	GO:0000027,GO:0000184,GO:0000956,GO:0006139,GO:0006364,GO:0006396,GO:0006401,GO:0006402,GO:0006412,GO:0006413,GO:0006464,GO:0006508,GO:0006511,GO:0006518,GO:0006605,GO:0006612,GO:0006613,GO:0006614,GO:0006725,GO:0006807,GO:0006810,GO:0006886,GO:0006996,GO:0008104,GO:0008150,GO:0008152,GO:0009056,GO:0009057,GO:0009058,GO:0009059,GO:0009892,GO:0009893,GO:0009894,GO:0009895,GO:0009987,GO:0010467,GO:…	1.05396	0.429	TRUE
PHF6	PHD finger protein 6		1.05098	-1	FALSE
RPL19	ribosomal protein L19	GO:0000184,GO:0000956,GO:0006139,GO:0006364,GO:0006396,GO:0006401,GO:0006402,GO:0006412,GO:0006413,GO:0006518,GO:0006605,GO:0006612,GO:0006613,GO:0006614,GO:0006725,GO:0006807,GO:0006810,GO:0006886,GO:0008104,GO:0008150,GO:0008152,GO:0009056,GO:0009057,GO:0009058,GO:0009059,GO:0009892,GO:0009987,GO:0010467,GO:0010468,GO:0010605,GO:0010629,GO:0015031,GO:0015833,GO:0016032,GO:0016070,GO:0016071,GO:…	1.05098	0.385	FALSE
YBX3	Y-box binding protein 3	GO:0002181,GO:0006412,GO:0006417,GO:0006518,GO:0006807,GO:0006915,GO:0006950,GO:0006970,GO:0006972,GO:0007154,GO:0007165,GO:0008150,GO:0008152,GO:0008219,GO:0008627,GO:0009058,GO:0009059,GO:0009266,GO:0009409,GO:0009628,GO:0009889,GO:0009891,GO:0009893,GO:0009966,GO:0009968,GO:0009987,GO:0010033,GO:0010467,GO:0010468,GO:0010556,GO:0010557,GO:0010604,GO:0010608,GO:0010628,GO:0010646,GO:0010648,GO:…	1.05045	0.161	FALSE
RPL28	ribosomal protein L28	GO:0000184,GO:0000422,GO:0000956,GO:0006139,GO:0006364,GO:0006396,GO:0006401,GO:0006402,GO:0006412,GO:0006413,GO:0006518,GO:0006605,GO:0006612,GO:0006613,GO:0006614,GO:0006626,GO:0006725,GO:0006807,GO:0006810,GO:0006839,GO:0006886,GO:0006914,GO:0006996,GO:0007005,GO:0008104,GO:0008150,GO:0008152,GO:0009056,GO:0009057,GO:0009058,GO:0009059,GO:0009892,GO:0009894,GO:0009987,GO:0010467,GO:0010468,GO:…	1.05034	0.385	FALSE
RPS2	ribosomal protein S2	GO:0000184,GO:0000956,GO:0006139,GO:0006364,GO:0006396,GO:0006401,GO:0006402,GO:0006412,GO:0006413,GO:0006464,GO:0006479,GO:0006518,GO:0006605,GO:0006612,GO:0006613,GO:0006614,GO:0006725,GO:0006807,GO:0006810,GO:0006886,GO:0008104,GO:0008150,GO:0008152,GO:0008213,GO:0009056,GO:0009057,GO:0009058,GO:0009059,GO:0009892,GO:0009987,GO:0010467,GO:0010468,GO:0010605,GO:0010629,GO:0015031,GO:0015833,GO:…	1.04747	0.607	TRUE
SSB	Sjogren syndrome antigen B	GO:0000956,GO:0001682,GO:0002181,GO:0002183,GO:0002190,GO:0002192,GO:0006139,GO:0006396,GO:0006399,GO:0006400,GO:0006401,GO:0006402,GO:0006403,GO:0006405,GO:0006409,GO:0006412,GO:0006413,GO:0006518,GO:0006611,GO:0006725,GO:0006807,GO:0006810,GO:0006886,GO:0006913,GO:0008033,GO:0008104,GO:0008150,GO:0008152,GO:0008334,GO:0009056,GO:0009057,GO:0009058,GO:0009059,GO:0009451,GO:0009892,GO:0009987,GO:…	1.04683	0.319	FALSE
BLM	Bloom syndrome RecQ like helicase	GO:0000018,GO:0000075,GO:0000077,GO:0000079,GO:0000086,GO:0000278,GO:0000723,GO:0000724,GO:0000725,GO:0000729,GO:0000731,GO:0000732,GO:0001325,GO:0001932,GO:0006139,GO:0006259,GO:0006260,GO:0006261,GO:0006275,GO:0006281,GO:0006302,GO:0006310,GO:0006351,GO:0006355,GO:0006461,GO:0006464,GO:0006468,GO:0006725,GO:0006793,GO:0006796,GO:0006807,GO:0006950,GO:0006974,GO:0006996,GO:0007049,GO:0007093,GO:…	1.04459	0.353	FALSE
MYBBP1A	MYB binding protein 1a	GO:0001503,GO:0001649,GO:0006139,GO:0006351,GO:0006355,GO:0006725,GO:0006807,GO:0006810,GO:0006913,GO:0006915,GO:0006950,GO:0007049,GO:0007050,GO:0007154,GO:0007165,GO:0007623,GO:0008150,GO:0008152,GO:0008219,GO:0009058,GO:0009059,GO:0009267,GO:0009605,GO:0009889,GO:0009890,GO:0009892,GO:0009893,GO:0009987,GO:0009991,GO:0010467,GO:0010468,GO:0010556,GO:0010558,GO:0010564,GO:0010604,GO:0010605,GO:…	1.03275	0.153	FALSE
PABPC1	poly(A) binding protein cytoplasmic 1	GO:0000184,GO:0000288,GO:0000289,GO:0000375,GO:0000377,GO:0000398,GO:0000956,GO:0006139,GO:0006378,GO:0006396,GO:0006397,GO:0006401,GO:0006402,GO:0006412,GO:0006413,GO:0006518,GO:0006725,GO:0006807,GO:0008150,GO:0008152,GO:0008380,GO:0009056,GO:0009057,GO:0009058,GO:0009059,GO:0009892,GO:0009893,GO:0009894,GO:0009895,GO:0009896,GO:0009987,GO:0010467,GO:0010468,GO:0010604,GO:0010605,GO:0010608,GO:…	1.03221	0.385	FALSE
RPL21	ribosomal protein L21	GO:0000184,GO:0000956,GO:0006139,GO:0006364,GO:0006396,GO:0006401,GO:0006402,GO:0006412,GO:0006413,GO:0006518,GO:0006605,GO:0006612,GO:0006613,GO:0006614,GO:0006725,GO:0006807,GO:0006810,GO:0006886,GO:0008104,GO:0008150,GO:0008152,GO:0009056,GO:0009057,GO:0009058,GO:0009059,GO:0009892,GO:0009987,GO:0010467,GO:0010468,GO:0010605,GO:0010629,GO:0015031,GO:0015833,GO:0016032,GO:0016070,GO:0016071,GO:…	1.03104	0.385	FALSE
FEN1	flap structure-specific endonuclease 1	GO:0000722,GO:0000723,GO:0000724,GO:0000725,GO:0000819,GO:0006139,GO:0006259,GO:0006260,GO:0006261,GO:0006271,GO:0006273,GO:0006281,GO:0006302,GO:0006310,GO:0006312,GO:0006401,GO:0006725,GO:0006807,GO:0006950,GO:0006974,GO:0006996,GO:0007049,GO:0007059,GO:0007062,GO:0007063,GO:0008150,GO:0008152,GO:0009056,GO:0009057,GO:0009058,GO:0009059,GO:0009314,GO:0009411,GO:0009416,GO:0009628,GO:0009650,GO:…	1.02099	0.312	FALSE
SF3B3	splicing factor 3b subunit 3	GO:0000375,GO:0000377,GO:0000398,GO:0006139,GO:0006396,GO:0006397,GO:0006461,GO:0006725,GO:0006807,GO:0008150,GO:0008152,GO:0008380,GO:0009056,GO:0009057,GO:0009892,GO:0009894,GO:0009895,GO:0009987,GO:0010467,GO:0010605,GO:0016043,GO:0016070,GO:0016071,GO:0019222,GO:0019538,GO:0022607,GO:0030163,GO:0034641,GO:0042176,GO:0042177,GO:0043170,GO:0043933,GO:0044085,GO:0044237,GO:0044238,GO:0044260,GO:…	1.00728	0.306	FALSE
YBX1	Y-box binding protein 1	GO:0000375,GO:0000377,GO:0000398,GO:0006139,GO:0006351,GO:0006355,GO:0006357,GO:0006366,GO:0006396,GO:0006397,GO:0006725,GO:0006807,GO:0008104,GO:0008150,GO:0008152,GO:0008380,GO:0009058,GO:0009059,GO:0009889,GO:0009891,GO:0009893,GO:0009987,GO:0010467,GO:0010468,GO:0010556,GO:0010557,GO:0010604,GO:0010608,GO:0010628,GO:0016070,GO:0016071,GO:0018130,GO:0019219,GO:0019222,GO:0019438,GO:0031323,GO:…	1.00503	0.234	FALSE
[truncated: 196 more rows]

## Sheet: MKRN2
Gene name	Protein name	Annotated BP GOs	SILAC H/L Ratios (z-score)	WI of all GO terms (prey) vs all GO terms (bait)	Interaction is TRUE/FALSE based on WI ≥ 0.414
MKRN2	makorin ring finger protein 2	GO:0008150	9.648	1	TRUE
[truncated: 357 more rows]

## Sheet: PRPF19
Gene name	Protein name	Annotated BP GOs	SILAC H/L Ratios (z-score)	WI of all GO terms (prey) vs all GO terms (bait)	Interaction is TRUE/FALSE based on WI ≥ 0.414
[truncated: 530 more rows]

## Sheet: RNF17
Gene name	Protein name	Annotated BP GOs	SILAC H/L Ratios (z-score)	WI of all GO terms (prey) vs all GO terms (bait)	Interaction is TRUE/FALSE based on WI ≥ 0.414
[truncated: 188 more rows]
